# Supplementary material for: Large-Scale Integrative Analysis of Soybean Transcriptome Using an Unsupervised Autoencoder Model
Source: Front Plant Sci. 2022 Mar 3;13:831204. doi: 10.3389/fpls.2022.831204 (PMC8927983; doi:10.3389/fpls.2022.831204)
Supplement: Supplementary File 1 — Detailed information of all samples used in this study. Microarray_Control shows all microarray samples in control condition. Microarray_Case shows all microarray samples with various treatments. RNA-seq_Control shows all RNA-seq samples in the control condition. RNA-seq_Case shows all RNA-seq samples with various treatments. RNA-seq SRAruninfo shows all the SRA IDs in the RNA-seq raw sequencing data that we used. Microarray GEOid shows all the GEO IDs in the microarray raw sequencing data that we used. In-house sample data show all the sample information provided by our collaborators. [file Data_Sheet_1.ZIP]

Archive with 8 entries (7 files):
- Supplemental Files/
- __MACOSX/._Supplemental Files
- Supplemental Files/File S1.xlsx
- __MACOSX/Supplemental Files/._File S1.xlsx
- Supplemental Files/File S2.xlsx
- __MACOSX/Supplemental Files/._File S2.xlsx
- Supplemental Files/File S3.xlsx
- __MACOSX/Supplemental Files/._File S3.xlsx
