# Supplementary material for: Large-Scale Integrative Analysis of Soybean Transcriptome Using an Unsupervised Autoencoder Model
Source: Front Plant Sci. 2022 Mar 3;13:831204. doi: 10.3389/fpls.2022.831204 (PMC8927983; doi:10.3389/fpls.2022.831204)
Supplement: Supplementary File 1 — Detailed information of all samples used in this study. Microarray_Control shows all microarray samples in control condition. Microarray_Case shows all microarray samples with various treatments. RNA-seq_Control shows all RNA-seq samples in the control condition. RNA-seq_Case shows all RNA-seq samples with various treatments. RNA-seq SRAruninfo shows all the SRA IDs in the RNA-seq raw sequencing data that we used. Microarray GEOid shows all the GEO IDs in the microarray raw sequencing data that we used. In-house sample data show all the sample information provided by our collaborators. [file Data_Sheet_1.ZIP › Supplemental Files/File S1.xlsx]

## Sheet: microarray_Control
Platform	Series	Sample	Genotype	Condition	Tissue
GPL4592	GSE11611	GSM294650	SLOAN	1 days post inoculation	root
GPL4592	GSE11611	GSM294618	SLOAN	1 days post inoculation	root
GPL4592	GSE11611	GSM294463	SLOAN	1 days post inoculation	root
GPL4592	GSE11611	GSM294405	SLOAN	1 days post inoculation	root
GPL4592	GSE11611	GSM294296	SLOAN	1 days post inoculation	root
GPL4592	GSE11611	GSM294236	SLOAN	1 days post inoculation	root
GPL4592	GSE11611	GSM294114	SLOAN	1 days post inoculation	root
GPL4592	GSE11611	GSM293998	SLOAN	1 days post inoculation	root
GPL4592	GSE11611	GSM293952	SLOAN	1 days post inoculation	root
GPL4592	GSE11611	GSM293785	SLOAN	1 days post inoculation	root
GPL4592	GSE11611	GSM293701	SLOAN	1 days post inoculation	root
GPL4592	GSE11611	GSM293598	SLOAN	1 days post inoculation	root
GPL4592	GSE11611	GSM293491	SLOAN	1 days post inoculation	root
GPL4592	GSE11611	GSM293431	SLOAN	1 days post inoculation	root
GPL4592	GSE11611	GSM293331	SLOAN	1 days post inoculation	root
GPL4592	GSE11611	GSM293267	SLOAN	1 days post inoculation	root
GPL4592	GSE11611	GSM293110	SLOAN	1 days post inoculation	root
GPL4592	GSE11611	GSM293051	SLOAN	1 days post inoculation	root
GPL4592	GSE11611	GSM292988	SLOAN	1 days post inoculation	root
GPL4592	GSE11611	GSM292926	SLOAN	1 days post inoculation	root
GPL4592	GSE11611	GSM292795	SLOAN	1 days post inoculation	root
GPL4592	GSE11611	GSM292696	SLOAN	1 days post inoculation	root
GPL4592	GSE11611	GSM292617	SLOAN	1 days post inoculation	root
GPL4592	GSE11611	GSM292544	SLOAN	1 days post inoculation	root
GPL4592	GSE11611	GSM292444	SLOAN	1 days post inoculation	root
GPL4592	GSE11611	GSM292352	SLOAN	1 days post inoculation	root
GPL4592	GSE11611	GSM292279	SLOAN	1 days post inoculation	root
GPL4592	GSE11611	GSM292224	SLOAN	1 days post inoculation	root
GPL4592	GSE11611	GSM292173	SLOAN	1 days post inoculation	root
GPL4592	GSE11611	GSM294648	SLOAN	2 days post inoculation	root
GPL4592	GSE11611	GSM294606	SLOAN	2 days post inoculation	root
GPL4592	GSE11611	GSM294464	SLOAN	2 days post inoculation	root
GPL4592	GSE11611	GSM294364	SLOAN	2 days post inoculation	root
GPL4592	GSE11611	GSM294277	SLOAN	2 days post inoculation	root
GPL4592	GSE11611	GSM294227	SLOAN	2 days post inoculation	root
GPL4592	GSE11611	GSM294091	SLOAN	2 days post inoculation	root
GPL4592	GSE11611	GSM293985	SLOAN	2 days post inoculation	root
GPL4592	GSE11611	GSM293882	SLOAN	2 days post inoculation	root
GPL4592	GSE11611	GSM293838	SLOAN	2 days post inoculation	root
GPL4592	GSE11611	GSM293741	SLOAN	2 days post inoculation	root
GPL4592	GSE11611	GSM293634	SLOAN	2 days post inoculation	root
GPL4592	GSE11611	GSM293519	SLOAN	2 days post inoculation	root
GPL4592	GSE11611	GSM293489	SLOAN	2 days post inoculation	root
GPL4592	GSE11611	GSM293320	SLOAN	2 days post inoculation	root
GPL4592	GSE11611	GSM293304	SLOAN	2 days post inoculation	root
GPL4592	GSE11611	GSM293133	SLOAN	2 days post inoculation	root
GPL4592	GSE11611	GSM293090	SLOAN	2 days post inoculation	root
GPL4592	GSE11611	GSM292939	SLOAN	2 days post inoculation	root
GPL4592	GSE11611	GSM292924	SLOAN	2 days post inoculation	root
GPL4592	GSE11611	GSM292822	SLOAN	2 days post inoculation	root
GPL4592	GSE11611	GSM292740	SLOAN	2 days post inoculation	root
GPL4592	GSE11611	GSM292656	SLOAN	2 days post inoculation	root
GPL4592	GSE11611	GSM292508	SLOAN	2 days post inoculation	root
GPL4592	GSE11611	GSM292418	SLOAN	2 days post inoculation	root
GPL4592	GSE11611	GSM292398	SLOAN	2 days post inoculation	root
GPL4592	GSE11611	GSM292272	SLOAN	2 days post inoculation	root
GPL4592	GSE11611	GSM292221	SLOAN	2 days post inoculation	root
GPL4592	GSE11611	GSM292175	SLOAN	2 days post inoculation	root
GPL4592	GSE11611	GSM294661	SLOAN	3 days post inoculation	root
GPL4592	GSE11611	GSM294567	SLOAN	3 days post inoculation	root
GPL4592	GSE11611	GSM294477	SLOAN	3 days post inoculation	root
GPL4592	GSE11611	GSM294432	SLOAN	3 days post inoculation	root
GPL4592	GSE11611	GSM294309	SLOAN	3 days post inoculation	root
GPL4592	GSE11611	GSM294237	SLOAN	3 days post inoculation	root
GPL4592	GSE11611	GSM294099	SLOAN	3 days post inoculation	root
GPL4592	GSE11611	GSM294042	SLOAN	3 days post inoculation	root
GPL4592	GSE11611	GSM293876	SLOAN	3 days post inoculation	root
GPL4592	GSE11611	GSM293794	SLOAN	3 days post inoculation	root
GPL4592	GSE11611	GSM293751	SLOAN	3 days post inoculation	root
GPL4592	GSE11611	GSM293610	SLOAN	3 days post inoculation	root
GPL4592	GSE11611	GSM293507	SLOAN	3 days post inoculation	root
GPL4592	GSE11611	GSM293461	SLOAN	3 days post inoculation	root
GPL4592	GSE11611	GSM293393	SLOAN	3 days post inoculation	root
GPL4592	GSE11611	GSM293291	SLOAN	3 days post inoculation	root
GPL4592	GSE11611	GSM293215	SLOAN	3 days post inoculation	root
GPL4592	GSE11611	GSM293092	SLOAN	3 days post inoculation	root
GPL4592	GSE11611	GSM293000	SLOAN	3 days post inoculation	root
GPL4592	GSE11611	GSM292877	SLOAN	3 days post inoculation	root
GPL4592	GSE11611	GSM292807	SLOAN	3 days post inoculation	root
GPL4592	GSE11611	GSM292672	SLOAN	3 days post inoculation	root
GPL4592	GSE11611	GSM292634	SLOAN	3 days post inoculation	root
GPL4592	GSE11611	GSM292565	SLOAN	3 days post inoculation	root
GPL4592	GSE11611	GSM292426	SLOAN	3 days post inoculation	root
GPL4592	GSE11611	GSM292393	SLOAN	3 days post inoculation	root
GPL4592	GSE11611	GSM292309	SLOAN	3 days post inoculation	root
GPL4592	GSE11611	GSM292256	SLOAN	3 days post inoculation	root
GPL4592	GSE11611	GSM292197	SLOAN	3 days post inoculation	root
GPL4592	GSE11611	GSM294668	V71-370	1 days post inoculation	root
GPL4592	GSE11611	GSM294613	V71-370	1 days post inoculation	root
GPL4592	GSE11611	GSM294473	V71-370	1 days post inoculation	root
GPL4592	GSE11611	GSM294391	V71-370	1 days post inoculation	root
GPL4592	GSE11611	GSM294250	V71-370	1 days post inoculation	root
GPL4592	GSE11611	GSM294178	V71-370	1 days post inoculation	root
GPL4592	GSE11611	GSM294074	V71-370	1 days post inoculation	root
GPL4592	GSE11611	GSM294006	V71-370	1 days post inoculation	root
GPL4592	GSE11611	GSM293928	V71-370	1 days post inoculation	root
GPL4592	GSE11611	GSM293856	V71-370	1 days post inoculation	root
GPL4592	GSE11611	GSM293754	V71-370	1 days post inoculation	root
GPL4592	GSE11611	GSM293602	V71-370	1 days post inoculation	root
GPL4592	GSE11611	GSM293559	V71-370	1 days post inoculation	root
GPL4592	GSE11611	GSM293487	V71-370	1 days post inoculation	root
GPL4592	GSE11611	GSM293324	V71-370	1 days post inoculation	root
GPL4592	GSE11611	GSM293271	V71-370	1 days post inoculation	root
GPL4592	GSE11611	GSM293214	V71-370	1 days post inoculation	root
GPL4592	GSE11611	GSM293017	V71-370	1 days post inoculation	root
GPL4592	GSE11611	GSM292996	V71-370	1 days post inoculation	root
GPL4592	GSE11611	GSM292875	V71-370	1 days post inoculation	root
GPL4592	GSE11611	GSM292799	V71-370	1 days post inoculation	root
GPL4592	GSE11611	GSM292724	V71-370	1 days post inoculation	root
GPL4592	GSE11611	GSM292596	V71-370	1 days post inoculation	root
GPL4592	GSE11611	GSM292573	V71-370	1 days post inoculation	root
GPL4592	GSE11611	GSM292448	V71-370	1 days post inoculation	root
GPL4592	GSE11611	GSM292354	V71-370	1 days post inoculation	root
GPL4592	GSE11611	GSM292286	V71-370	1 days post inoculation	root
GPL4592	GSE11611	GSM292248	V71-370	1 days post inoculation	root
GPL4592	GSE11611	GSM292210	V71-370	1 days post inoculation	root
GPL4592	GSE11611	GSM294678	V71-370	2 days post inoculation	root
GPL4592	GSE11611	GSM294538	V71-370	2 days post inoculation	root
GPL4592	GSE11611	GSM294504	V71-370	2 days post inoculation	root
GPL4592	GSE11611	GSM294354	V71-370	2 days post inoculation	root
GPL4592	GSE11611	GSM294305	V71-370	2 days post inoculation	root
GPL4592	GSE11611	GSM294231	V71-370	2 days post inoculation	root
GPL4592	GSE11611	GSM294093	V71-370	2 days post inoculation	root
GPL4592	GSE11611	GSM293971	V71-370	2 days post inoculation	root
GPL4592	GSE11611	GSM293891	V71-370	2 days post inoculation	root
GPL4592	GSE11611	GSM293811	V71-370	2 days post inoculation	root
GPL4592	GSE11611	GSM293757	V71-370	2 days post inoculation	root
GPL4592	GSE11611	GSM293590	V71-370	2 days post inoculation	root
GPL4592	GSE11611	GSM293572	V71-370	2 days post inoculation	root
GPL4592	GSE11611	GSM293464	V71-370	2 days post inoculation	root
GPL4592	GSE11611	GSM293361	V71-370	2 days post inoculation	root
GPL4592	GSE11611	GSM293275	V71-370	2 days post inoculation	root
GPL4592	GSE11611	GSM293219	V71-370	2 days post inoculation	root
GPL4592	GSE11611	GSM293069	V71-370	2 days post inoculation	root
GPL4592	GSE11611	GSM292979	V71-370	2 days post inoculation	root
GPL4592	GSE11611	GSM292861	V71-370	2 days post inoculation	root
GPL4592	GSE11611	GSM292808	V71-370	2 days post inoculation	root
GPL4592	GSE11611	GSM292725	V71-370	2 days post inoculation	root
GPL4592	GSE11611	GSM292653	V71-370	2 days post inoculation	root
GPL4592	GSE11611	GSM292520	V71-370	2 days post inoculation	root
GPL4592	GSE11611	GSM292407	V71-370	2 days post inoculation	root
GPL4592	GSE11611	GSM292369	V71-370	2 days post inoculation	root
GPL4592	GSE11611	GSM292317	V71-370	2 days post inoculation	root
GPL4592	GSE11611	GSM292225	V71-370	2 days post inoculation	root
GPL4592	GSE11611	GSM292198	V71-370	2 days post inoculation	root
GPL4592	GSE11611	GSM294720	V71-370	3 days post inoculation	root
GPL4592	GSE11611	GSM294632	V71-370	3 days post inoculation	root
GPL4592	GSE11611	GSM294448	V71-370	3 days post inoculation	root
GPL4592	GSE11611	GSM294376	V71-370	3 days post inoculation	root
GPL4592	GSE11611	GSM294274	V71-370	3 days post inoculation	root
GPL4592	GSE11611	GSM294145	V71-370	3 days post inoculation	root
GPL4592	GSE11611	GSM294105	V71-370	3 days post inoculation	root
GPL4592	GSE11611	GSM294025	V71-370	3 days post inoculation	root
GPL4592	GSE11611	GSM293886	V71-370	3 days post inoculation	root
GPL4592	GSE11611	GSM293781	V71-370	3 days post inoculation	root
GPL4592	GSE11611	GSM293696	V71-370	3 days post inoculation	root
GPL4592	GSE11611	GSM293646	V71-370	3 days post inoculation	root
GPL4592	GSE11611	GSM293574	V71-370	3 days post inoculation	root
GPL4592	GSE11611	GSM293425	V71-370	3 days post inoculation	root
GPL4592	GSE11611	GSM293412	V71-370	3 days post inoculation	root
GPL4592	GSE11611	GSM293276	V71-370	3 days post inoculation	root
GPL4592	GSE11611	GSM293156	V71-370	3 days post inoculation	root
GPL4592	GSE11611	GSM293093	V71-370	3 days post inoculation	root
GPL4592	GSE11611	GSM292933	V71-370	3 days post inoculation	root
GPL4592	GSE11611	GSM292843	V71-370	3 days post inoculation	root
GPL4592	GSE11611	GSM292701	V71-370	3 days post inoculation	root
GPL4592	GSE11611	GSM292589	V71-370	3 days post inoculation	root
GPL4592	GSE11611	GSM292504	V71-370	3 days post inoculation	root
GPL4592	GSE11611	GSM292406	V71-370	3 days post inoculation	root
GPL4592	GSE11611	GSM292367	V71-370	3 days post inoculation	root
GPL4592	GSE11611	GSM292295	V71-370	3 days post inoculation	root
GPL4592	GSE11611	GSM292257	V71-370	3 days post inoculation	root
GPL4592	GSE11611	GSM292218	V71-370	3 days post inoculation	root
GPL4592	GSE11611	GSM294713	VP RIL 9	1 days post inoculation	root
GPL4592	GSE11611	GSM294616	VP RIL 9	1 days post inoculation	root
GPL4592	GSE11611	GSM294527	VP RIL 9	1 days post inoculation	root
GPL4592	GSE11611	GSM294425	VP RIL 9	1 days post inoculation	root
GPL4592	GSE11611	GSM294315	VP RIL 9	1 days post inoculation	root
GPL4592	GSE11611	GSM294175	VP RIL 9	1 days post inoculation	root
GPL4592	GSE11611	GSM294132	VP RIL 9	1 days post inoculation	root
GPL4592	GSE11611	GSM293994	VP RIL 9	1 days post inoculation	root
GPL4592	GSE11611	GSM293881	VP RIL 9	1 days post inoculation	root
GPL4592	GSE11611	GSM293789	VP RIL 9	1 days post inoculation	root
GPL4592	GSE11611	GSM293704	VP RIL 9	1 days post inoculation	root
GPL4592	GSE11611	GSM293643	VP RIL 9	1 days post inoculation	root
GPL4592	GSE11611	GSM293534	VP RIL 9	1 days post inoculation	root
GPL4592	GSE11611	GSM293480	VP RIL 9	1 days post inoculation	root
GPL4592	GSE11611	GSM293336	VP RIL 9	1 days post inoculation	root
GPL4592	GSE11611	GSM293264	VP RIL 9	1 days post inoculation	root
GPL4592	GSE11611	GSM293126	VP RIL 9	1 days post inoculation	root
GPL4592	GSE11611	GSM293049	VP RIL 9	1 days post inoculation	root
GPL4592	GSE11611	GSM292969	VP RIL 9	1 days post inoculation	root
GPL4592	GSE11611	GSM292890	VP RIL 9	1 days post inoculation	root
GPL4592	GSE11611	GSM292825	VP RIL 9	1 days post inoculation	root
GPL4592	GSE11611	GSM292679	VP RIL 9	1 days post inoculation	root
GPL4592	GSE11611	GSM292526	VP RIL 9	1 days post inoculation	root
GPL4592	GSE11611	GSM292455	VP RIL 9	1 days post inoculation	root
GPL4592	GSE11611	GSM292374	VP RIL 9	1 days post inoculation	root
GPL4592	GSE11611	GSM292296	VP RIL 9	1 days post inoculation	root
GPL4592	GSE11611	GSM292250	VP RIL 9	1 days post inoculation	root
GPL4592	GSE11611	GSM292208	VP RIL 9	1 days post inoculation	root
GPL4592	GSE11611	GSM294677	VP RIL 9	2 days post inoculation	root
GPL4592	GSE11611	GSM294544	VP RIL 9	2 days post inoculation	root
GPL4592	GSE11611	GSM294452	VP RIL 9	2 days post inoculation	root
GPL4592	GSE11611	GSM294374	VP RIL 9	2 days post inoculation	root
GPL4592	GSE11611	GSM294310	VP RIL 9	2 days post inoculation	root
GPL4592	GSE11611	GSM294197	VP RIL 9	2 days post inoculation	root
GPL4592	GSE11611	GSM294059	VP RIL 9	2 days post inoculation	root
GPL4592	GSE11611	GSM293961	VP RIL 9	2 days post inoculation	root
GPL4592	GSE11611	GSM293877	VP RIL 9	2 days post inoculation	root
GPL4592	GSE11611	GSM293841	VP RIL 9	2 days post inoculation	root
GPL4592	GSE11611	GSM293734	VP RIL 9	2 days post inoculation	root
GPL4592	GSE11611	GSM293616	VP RIL 9	2 days post inoculation	root
GPL4592	GSE11611	GSM293548	VP RIL 9	2 days post inoculation	root
GPL4592	GSE11611	GSM293482	VP RIL 9	2 days post inoculation	root
GPL4592	GSE11611	GSM293386	VP RIL 9	2 days post inoculation	root
GPL4592	GSE11611	GSM293247	VP RIL 9	2 days post inoculation	root
GPL4592	GSE11611	GSM293094	VP RIL 9	2 days post inoculation	root
GPL4592	GSE11611	GSM293032	VP RIL 9	2 days post inoculation	root
GPL4592	GSE11611	GSM292982	VP RIL 9	2 days post inoculation	root
GPL4592	GSE11611	GSM292893	VP RIL 9	2 days post inoculation	root
GPL4592	GSE11611	GSM292801	VP RIL 9	2 days post inoculation	root
GPL4592	GSE11611	GSM292727	VP RIL 9	2 days post inoculation	root
GPL4592	GSE11611	GSM292575	VP RIL 9	2 days post inoculation	root
GPL4592	GSE11611	GSM292423	VP RIL 9	2 days post inoculation	root
GPL4592	GSE11611	GSM292402	VP RIL 9	2 days post inoculation	root
GPL4592	GSE11611	GSM292315	VP RIL 9	2 days post inoculation	root
GPL4592	GSE11611	GSM292233	VP RIL 9	2 days post inoculation	root
GPL4592	GSE11611	GSM292158	VP RIL 9	2 days post inoculation	root
GPL4592	GSE11611	GSM294654	VP RIL 9	3 days post inoculation	root
GPL4592	GSE11611	GSM294571	VP RIL 9	3 days post inoculation	root
GPL4592	GSE11611	GSM294489	VP RIL 9	3 days post inoculation	root
GPL4592	GSE11611	GSM294398	VP RIL 9	3 days post inoculation	root
GPL4592	GSE11611	GSM294293	VP RIL 9	3 days post inoculation	root
GPL4592	GSE11611	GSM294218	VP RIL 9	3 days post inoculation	root
GPL4592	GSE11611	GSM294075	VP RIL 9	3 days post inoculation	root
GPL4592	GSE11611	GSM293979	VP RIL 9	3 days post inoculation	root
GPL4592	GSE11611	GSM293874	VP RIL 9	3 days post inoculation	root
GPL4592	GSE11611	GSM293796	VP RIL 9	3 days post inoculation	root
GPL4592	GSE11611	GSM293699	VP RIL 9	3 days post inoculation	root
GPL4592	GSE11611	GSM293661	VP RIL 9	3 days post inoculation	root
GPL4592	GSE11611	GSM293529	VP RIL 9	3 days post inoculation	root
GPL4592	GSE11611	GSM293419	VP RIL 9	3 days post inoculation	root
GPL4592	GSE11611	GSM293328	VP RIL 9	3 days post inoculation	root
GPL4592	GSE11611	GSM293229	VP RIL 9	3 days post inoculation	root
GPL4592	GSE11611	GSM293105	VP RIL 9	3 days post inoculation	root
GPL4592	GSE11611	GSM293060	VP RIL 9	3 days post inoculation	root
GPL4592	GSE11611	GSM292959	VP RIL 9	3 days post inoculation	root
GPL4592	GSE11611	GSM292917	VP RIL 9	3 days post inoculation	root
GPL4592	GSE11611	GSM292768	VP RIL 9	3 days post inoculation	root
GPL4592	GSE11611	GSM292706	VP RIL 9	3 days post inoculation	root
GPL4592	GSE11611	GSM292507	VP RIL 9	3 days post inoculation	root
GPL4592	GSE11611	GSM292482	VP RIL 9	3 days post inoculation	root
GPL4592	GSE11611	GSM292373	VP RIL 9	3 days post inoculation	root
GPL4592	GSE11611	GSM292278	VP RIL 9	3 days post inoculation	root
GPL4592	GSE11611	GSM292258	VP RIL 9	3 days post inoculation	root
GPL4592	GSE11611	GSM292211	VP RIL 9	3 days post inoculation	root
GPL4592	GSE11611	GSM294186	RIL	Timepoint: NA	root
GPL4592	GSE11611	GSM292162	RIL	Timepoint: NA	root
GPL4592	GSE11611	GSM293867	RIL	Timepoint: NA	root
GPL4592	GSE11611	GSM292214	RIL	Timepoint: NA	root
GPL4592	GSE11611	GSM293759	RIL	Timepoint: NA	root
GPL4592	GSE11611	GSM292178	RIL	Timepoint: NA	root
GPL4592	GSE11611	GSM293865	RIL	Timepoint: NA	root
GPL4592	GSE11611	GSM292165	RIL	Timepoint: NA	root
GPL4592	GSE11611	GSM294522	RIL	Timepoint: NA	root
GPL4592	GSE11611	GSM293292	RIL	Timepoint: NA	root
GPL4592	GSE11611	GSM294124	RIL	Timepoint: NA	root
GPL4592	GSE11611	GSM292159	RIL	Timepoint: NA	root
GPL4592	GSE11611	GSM293501	RIL	Timepoint: NA	root
GPL4592	GSE11611	GSM292194	RIL	Timepoint: NA	root
GPL4592	GSE11611	GSM294462	RIL	Timepoint: NA	root
GPL4592	GSE11611	GSM292179	RIL	Timepoint: NA	root
GPL4592	GSE11611	GSM294579	RIL	Timepoint: NA	root
GPL4592	GSE11611	GSM293459	RIL	Timepoint: NA	root
GPL4592	GSE11611	GSM293835	RIL	Timepoint: NA	root
GPL4592	GSE11611	GSM292169	RIL	Timepoint: NA	root
GPL4592	GSE11611	GSM293703	RIL	Timepoint: NA	root
GPL4592	GSE11611	GSM292177	RIL	Timepoint: NA	root
GPL4592	GSE11611	GSM293793	RIL	Timepoint: NA	root
GPL4592	GSE11611	GSM292168	RIL	Timepoint: NA	root
GPL4592	GSE11611	GSM293644	RIL	Timepoint: NA	root
GPL4592	GSE11611	GSM292195	RIL	Timepoint: NA	root
GPL4592	GSE11611	GSM292192	RIL	Timepoint: NA	root
GPL4592	GSE11611	GSM294008	RIL	Timepoint: NA	root
GPL4592	GSE11611	GSM293440	RIL	Timepoint: NA	root
GPL4592	GSE11611	GSM294479	RIL	Timepoint: NA	root
GPL4592	GSE11611	GSM293475	RIL	Timepoint: NA	root
GPL4592	GSE11611	GSM294035	RIL	Timepoint: NA	root
GPL4592	GSE11611	GSM293460	RIL	Timepoint: NA	root
GPL4592	GSE11611	GSM293894	RIL	Timepoint: NA	root
GPL4592	GSE11611	GSM293481	RIL	Timepoint: NA	root
GPL4592	GSE11611	GSM293689	RIL	Timepoint: NA	root
GPL4592	GSE11611	GSM293433	RIL	Timepoint: NA	root
GPL4592	GSE11611	GSM293594	RIL	Timepoint: NA	root
GPL4592	GSE11611	GSM293450	RIL	Timepoint: NA	root
GPL4592	GSE11611	GSM293490	RIL	Timepoint: NA	root
GPL4592	GSE11611	GSM293890	RIL	Timepoint: NA	root
GPL4592	GSE11611	GSM293468	RIL	Timepoint: NA	root
GPL4592	GSE11611	GSM294546	RIL	Timepoint: NA	root
GPL4592	GSE11611	GSM293256	RIL	Timepoint: NA	root
GPL4592	GSE11611	GSM294090	RIL	Timepoint: NA	root
GPL4592	GSE11611	GSM292255	RIL	Timepoint: NA	root
GPL4592	GSE11611	GSM294514	RIL	Timepoint: NA	root
GPL4592	GSE11611	GSM292259	RIL	Timepoint: NA	root
GPL4592	GSE11611	GSM294684	RIL	Timepoint: NA	root
GPL4592	GSE11611	GSM293269	RIL	Timepoint: NA	root
GPL4592	GSE11611	GSM293772	RIL	Timepoint: NA	root
GPL4592	GSE11611	GSM292241	RIL	Timepoint: NA	root
GPL4592	GSE11611	GSM294015	RIL	Timepoint: NA	root
GPL4592	GSE11611	GSM292251	RIL	Timepoint: NA	root
GPL4592	GSE11611	GSM293939	RIL	Timepoint: NA	root
GPL4592	GSE11611	GSM292228	RIL	Timepoint: NA	root
GPL4592	GSE11611	GSM293956	RIL	Timepoint: NA	root
GPL4592	GSE11611	GSM292260	RIL	Timepoint: NA	root
GPL4592	GSE11611	GSM294060	RIL	Timepoint: NA	root
GPL4592	GSE11611	GSM293048	RIL	Timepoint: NA	root
GPL4592	GSE11611	GSM294259	RIL	Timepoint: NA	root
GPL4592	GSE11611	GSM293016	RIL	Timepoint: NA	root
GPL4592	GSE11611	GSM294714	RIL	Timepoint: NA	root
GPL4592	GSE11611	GSM293222	RIL	Timepoint: NA	root
GPL4592	GSE11611	GSM293593	RIL	Timepoint: NA	root
GPL4592	GSE11611	GSM293024	RIL	Timepoint: NA	root
GPL4592	GSE11611	GSM293860	RIL	Timepoint: NA	root
GPL4592	GSE11611	GSM293432	RIL	Timepoint: NA	root
GPL4592	GSE11611	GSM293583	RIL	Timepoint: NA	root
GPL4592	GSE11611	GSM293009	RIL	Timepoint: NA	root
GPL4592	GSE11611	GSM294311	RIL	Timepoint: NA	root
GPL4592	GSE11611	GSM293086	RIL	Timepoint: NA	root
GPL4592	GSE11611	GSM294050	RIL	Timepoint: NA	root
GPL4592	GSE11611	GSM293026	RIL	Timepoint: NA	root
GPL4592	GSE11611	GSM294120	RIL	Timepoint: NA	root
GPL4592	GSE11611	GSM293011	RIL	Timepoint: NA	root
GPL4592	GSE11611	GSM293966	RIL	Timepoint: NA	root
GPL4592	GSE11611	GSM293038	RIL	Timepoint: NA	root
GPL4592	GSE11611	GSM294221	RIL	Timepoint: NA	root
GPL4592	GSE11611	GSM293089	RIL	Timepoint: NA	root
GPL4592	GSE11611	GSM294629	RIL	Timepoint: NA	root
GPL4592	GSE11611	GSM293316	RIL	Timepoint: NA	root
GPL4592	GSE11611	GSM293544	RIL	Timepoint: NA	root
GPL4592	GSE11611	GSM293081	RIL	Timepoint: NA	root
GPL4592	GSE11611	GSM293580	RIL	Timepoint: NA	root
GPL4592	GSE11611	GSM293075	RIL	Timepoint: NA	root
GPL4592	GSE11611	GSM294271	RIL	Timepoint: NA	root
GPL4592	GSE11611	GSM293065	RIL	Timepoint: NA	root
GPL4592	GSE11611	GSM293837	RIL	Timepoint: NA	root
GPL4592	GSE11611	GSM293019	RIL	Timepoint: NA	root
GPL4592	GSE11611	GSM293686	RIL	Timepoint: NA	root
GPL4592	GSE11611	GSM293023	RIL	Timepoint: NA	root
GPL4592	GSE11611	GSM294474	RIL	Timepoint: NA	root
GPL4592	GSE11611	GSM293254	RIL	Timepoint: NA	root
GPL4592	GSE11611	GSM294548	RIL	Timepoint: NA	root
GPL4592	GSE11611	GSM293308	RIL	Timepoint: NA	root
GPL4592	GSE11611	GSM294368	RIL	Timepoint: NA	root
GPL4592	GSE11611	GSM293014	RIL	Timepoint: NA	root
GPL4592	GSE11611	GSM294443	RIL	Timepoint: NA	root
GPL4592	GSE11611	GSM293233	RIL	Timepoint: NA	root
GPL4592	GSE11611	GSM294332	RIL	Timepoint: NA	root
GPL4592	GSE11611	GSM293063	RIL	Timepoint: NA	root
GPL4592	GSE11611	GSM294122	RIL	Timepoint: NA	root
GPL4592	GSE11611	GSM293088	RIL	Timepoint: NA	root
GPL4592	GSE11611	GSM293469	RIL	Timepoint: NA	root
GPL4592	GSE11611	GSM293830	RIL	Timepoint: NA	root
GPL4592	GSE11611	GSM293018	RIL	Timepoint: NA	root
GPL4592	GSE11611	GSM294659	RIL	Timepoint: NA	root
GPL4592	GSE11611	GSM294022	RIL	Timepoint: NA	root
GPL4592	GSE11611	GSM293008	RIL	Timepoint: NA	root
GPL4592	GSE11611	GSM294202	RIL	Timepoint: NA	root
GPL4592	GSE11611	GSM293040	RIL	Timepoint: NA	root
GPL4592	GSE11611	GSM294723	RIL	Timepoint: NA	root
GPL4592	GSE11611	GSM293072	RIL	Timepoint: NA	root
GPL4592	GSE11611	GSM293729	RIL	Timepoint: NA	root
GPL4592	GSE11611	GSM293212	RIL	Timepoint: NA	root
GPL4592	GSE11611	GSM293758	RIL	Timepoint: NA	root
GPL4592	GSE11611	GSM293154	RIL	Timepoint: NA	root
GPL4592	GSE11611	GSM294278	RIL	Timepoint: NA	root
GPL4592	GSE11611	GSM293131	RIL	Timepoint: NA	root
GPL4592	GSE11611	GSM294622	RIL	Timepoint: NA	root
GPL4592	GSE11611	GSM293293	RIL	Timepoint: NA	root
GPL4592	GSE11611	GSM293522	RIL	Timepoint: NA	root
GPL4592	GSE11611	GSM293121	RIL	Timepoint: NA	root
GPL4592	GSE11611	GSM294565	RIL	Timepoint: NA	root
GPL4592	GSE11611	GSM293358	RIL	Timepoint: NA	root
GPL4592	GSE11611	GSM293995	RIL	Timepoint: NA	root
GPL4592	GSE11611	GSM293128	RIL	Timepoint: NA	root
GPL4592	GSE11611	GSM294724	RIL	Timepoint: NA	root
GPL4592	GSE11611	GSM293119	RIL	Timepoint: NA	root
GPL4592	GSE11611	GSM294397	RIL	Timepoint: NA	root
GPL4592	GSE11611	GSM293202	RIL	Timepoint: NA	root
GPL4592	GSE11611	GSM293923	RIL	Timepoint: NA	root
GPL4592	GSE11611	GSM293207	RIL	Timepoint: NA	root
GPL4592	GSE11611	GSM293799	RIL	Timepoint: NA	root
GPL4592	GSE11611	GSM293100	RIL	Timepoint: NA	root
GPL4592	GSE11611	GSM293859	RIL	Timepoint: NA	root
GPL4592	GSE11611	GSM293103	RIL	Timepoint: NA	root
GPL4592	GSE11611	GSM294554	RIL	Timepoint: NA	root
GPL4592	GSE11611	GSM293346	RIL	Timepoint: NA	root
GPL4592	GSE11611	GSM294051	RIL	Timepoint: NA	root
GPL4592	GSE11611	GSM293144	RIL	Timepoint: NA	root
GPL4592	GSE11611	GSM293681	RIL	Timepoint: NA	root
GPL4592	GSE11611	GSM293098	RIL	Timepoint: NA	root
GPL4592	GSE11611	GSM294357	RIL	Timepoint: NA	root
GPL4592	GSE11611	GSM293204	RIL	Timepoint: NA	root
GPL4592	GSE11611	GSM294528	RIL	Timepoint: NA	root
GPL4592	GSE11611	GSM293195	RIL	Timepoint: NA	root
GPL4592	GSE11611	GSM294434	RIL	Timepoint: NA	root
GPL4592	GSE11611	GSM293125	RIL	Timepoint: NA	root
GPL4592	GSE11611	GSM294322	RIL	Timepoint: NA	root
GPL4592	GSE11611	GSM293111	RIL	Timepoint: NA	root
GPL4592	GSE11611	GSM294347	RIL	Timepoint: NA	root
GPL4592	GSE11611	GSM293142	RIL	Timepoint: NA	root
GPL4592	GSE11611	GSM293694	RIL	Timepoint: NA	root
GPL4592	GSE11611	GSM293205	RIL	Timepoint: NA	root
GPL4592	GSE11611	GSM293900	RIL	Timepoint: NA	root
GPL4592	GSE11611	GSM293120	RIL	Timepoint: NA	root
GPL4592	GSE11611	GSM294401	RIL	Timepoint: NA	root
GPL4592	GSE11611	GSM293155	RIL	Timepoint: NA	root
GPL4592	GSE11611	GSM294378	RIL	Timepoint: NA	root
GPL4592	GSE11611	GSM293104	RIL	Timepoint: NA	root
GPL4592	GSE11611	GSM293630	RIL	Timepoint: NA	root
GPL4592	GSE11611	GSM293216	RIL	Timepoint: NA	root
GPL4592	GSE11611	GSM294118	RIL	Timepoint: NA	root
GPL4592	GSE11611	GSM293127	RIL	Timepoint: NA	root
GPL4592	GSE11611	GSM293434	RIL	Timepoint: NA	root
GPL4592	GSE11611	GSM294174	RIL	Timepoint: NA	root
GPL4592	GSE11611	GSM293122	RIL	Timepoint: NA	root
GPL4592	GSE11611	GSM293424	RIL	Timepoint: NA	root
GPL4592	GSE11611	GSM294129	RIL	Timepoint: NA	root
GPL4592	GSE11611	GSM293288	RIL	Timepoint: NA	root
GPL4592	GSE11611	GSM293619	RIL	Timepoint: NA	root
GPL4592	GSE11611	GSM293261	RIL	Timepoint: NA	root
GPL4592	GSE11611	GSM293801	RIL	Timepoint: NA	root
GPL4592	GSE11611	GSM293270	RIL	Timepoint: NA	root
GPL4592	GSE11611	GSM294604	RIL	Timepoint: NA	root
GPL4592	GSE11611	GSM293364	RIL	Timepoint: NA	root
GPL4592	GSE11611	GSM293892	RIL	Timepoint: NA	root
GPL4592	GSE11611	GSM293277	RIL	Timepoint: NA	root
GPL4592	GSE11611	GSM294337	RIL	Timepoint: NA	root
GPL4592	GSE11611	GSM292342	RIL	Timepoint: NA	root
GPL4592	GSE11611	GSM293737	RIL	Timepoint: NA	root
GPL4592	GSE11611	GSM292305	RIL	Timepoint: NA	root
GPL4592	GSE11611	GSM294329	RIL	Timepoint: NA	root
GPL4592	GSE11611	GSM292301	RIL	Timepoint: NA	root
GPL4592	GSE11611	GSM293947	RIL	Timepoint: NA	root
GPL4592	GSE11611	GSM292313	RIL	Timepoint: NA	root
GPL4592	GSE11611	GSM294182	RIL	Timepoint: NA	root
GPL4592	GSE11611	GSM292334	RIL	Timepoint: NA	root
GPL4592	GSE11611	GSM293855	RIL	Timepoint: NA	root
GPL4592	GSE11611	GSM292322	RIL	Timepoint: NA	root
GPL4592	GSE11611	GSM294416	RIL	Timepoint: NA	root
GPL4592	GSE11611	GSM292267	RIL	Timepoint: NA	root
GPL4592	GSE11611	GSM293718	RIL	Timepoint: NA	root
GPL4592	GSE11611	GSM292304	RIL	Timepoint: NA	root
GPL4592	GSE11611	GSM294153	RIL	Timepoint: NA	root
GPL4592	GSE11611	GSM293310	RIL	Timepoint: NA	root
GPL4592	GSE11611	GSM294482	RIL	Timepoint: NA	root
GPL4592	GSE11611	GSM292298	RIL	Timepoint: NA	root
GPL4592	GSE11611	GSM294087	RIL	Timepoint: NA	root
GPL4592	GSE11611	GSM292294	RIL	Timepoint: NA	root
GPL4592	GSE11611	GSM293518	RIL	Timepoint: NA	root
GPL4592	GSE11611	GSM292321	RIL	Timepoint: NA	root
GPL4592	GSE11611	GSM292325	RIL	Timepoint: NA	root
GPL4592	GSE11611	GSM293731	RIL	Timepoint: NA	root
GPL4592	GSE11611	GSM292303	RIL	Timepoint: NA	root
GPL4592	GSE11611	GSM293698	RIL	Timepoint: NA	root
GPL4592	GSE11611	GSM292271	RIL	Timepoint: NA	root
GPL4592	GSE11611	GSM292311	RIL	Timepoint: NA	root
GPL4592	GSE11611	GSM294393	RIL	Timepoint: NA	root
GPL4592	GSE11611	GSM292332	RIL	Timepoint: NA	root
GPL4592	GSE11611	GSM294718	RIL	Timepoint: NA	root
GPL4592	GSE11611	GSM293414	RIL	Timepoint: NA	root
GPL4592	GSE11611	GSM294561	RIL	Timepoint: NA	root
GPL4592	GSE11611	GSM293397	RIL	Timepoint: NA	root
GPL4592	GSE11611	GSM294082	RIL	Timepoint: NA	root
GPL4592	GSE11611	GSM293228	RIL	Timepoint: NA	root
GPL4592	GSE11611	GSM293982	RIL	Timepoint: NA	root
GPL4592	GSE11611	GSM292319	RIL	Timepoint: NA	root
GPL4592	GSE11611	GSM293663	RIL	Timepoint: NA	root
GPL4592	GSE11611	GSM293307	RIL	Timepoint: NA	root
GPL4592	GSE11611	GSM294449	RIL	Timepoint: NA	root
GPL4592	GSE11611	GSM292390	RIL	Timepoint: NA	root
GPL4592	GSE11611	GSM294569	RIL	Timepoint: NA	root
GPL4592	GSE11611	GSM293418	RIL	Timepoint: NA	root
GPL4592	GSE11611	GSM294688	RIL	Timepoint: NA	root
GPL4592	GSE11611	GSM293317	RIL	Timepoint: NA	root
GPL4592	GSE11611	GSM293986	RIL	Timepoint: NA	root
GPL4592	GSE11611	GSM293240	RIL	Timepoint: NA	root
GPL4592	GSE11611	GSM293614	RIL	Timepoint: NA	root
GPL4592	GSE11611	GSM292347	RIL	Timepoint: NA	root
GPL4592	GSE11611	GSM294328	RIL	Timepoint: NA	root
GPL4592	GSE11611	GSM292403	RIL	Timepoint: NA	root
GPL4592	GSE11611	GSM294062	RIL	Timepoint: NA	root
GPL4592	GSE11611	GSM293305	RIL	Timepoint: NA	root
GPL4592	GSE11611	GSM293682	RIL	Timepoint: NA	root
GPL4592	GSE11611	GSM292348	RIL	Timepoint: NA	root
GPL4592	GSE11611	GSM294123	RIL	Timepoint: NA	root
GPL4592	GSE11611	GSM292400	RIL	Timepoint: NA	root
GPL4592	GSE11611	GSM294549	RIL	Timepoint: NA	root
GPL4592	GSE11611	GSM293323	RIL	Timepoint: NA	root
GPL4592	GSE11611	GSM294370	RIL	Timepoint: NA	root
GPL4592	GSE11611	GSM292353	RIL	Timepoint: NA	root
GPL4592	GSE11611	GSM294104	RIL	Timepoint: NA	root
GPL4592	GSE11611	GSM292378	RIL	Timepoint: NA	root
GPL4592	GSE11611	GSM294639	RIL	Timepoint: NA	root
GPL4592	GSE11611	GSM292394	RIL	Timepoint: NA	root
GPL4592	GSE11611	GSM294199	RIL	Timepoint: NA	root
GPL4592	GSE11611	GSM293285	RIL	Timepoint: NA	root
GPL4592	GSE11611	GSM293959	RIL	Timepoint: NA	root
GPL4592	GSE11611	GSM292377	RIL	Timepoint: NA	root
GPL4592	GSE11611	GSM294513	RIL	Timepoint: NA	root
GPL4592	GSE11611	GSM293398	RIL	Timepoint: NA	root
GPL4592	GSE11611	GSM293825	RIL	Timepoint: NA	root
GPL4592	GSE11611	GSM292401	RIL	Timepoint: NA	root
GPL4592	GSE11611	GSM294133	RIL	Timepoint: NA	root
GPL4592	GSE11611	GSM292389	RIL	Timepoint: NA	root
GPL4592	GSE11611	GSM294228	RIL	Timepoint: NA	root
GPL4592	GSE11611	GSM292356	RIL	Timepoint: NA	root
GPL4592	GSE11611	GSM293770	RIL	Timepoint: NA	root
GPL4592	GSE11611	GSM293282	RIL	Timepoint: NA	root
GPL4592	GSE11611	GSM294215	RIL	Timepoint: NA	root
GPL4592	GSE11611	GSM293289	RIL	Timepoint: NA	root
GPL4592	GSE11611	GSM293565	RIL	Timepoint: NA	root
GPL4592	GSE11611	GSM293258	RIL	Timepoint: NA	root
GPL4592	GSE11611	GSM294721	RIL	Timepoint: NA	root
GPL4592	GSE11611	GSM293260	RIL	Timepoint: NA	root
GPL4592	GSE11611	GSM294248	RIL	Timepoint: NA	root
GPL4592	GSE11611	GSM292477	RIL	Timepoint: NA	root
GPL4592	GSE11611	GSM294615	RIL	Timepoint: NA	root
GPL4592	GSE11611	GSM293353	RIL	Timepoint: NA	root
GPL4592	GSE11611	GSM293568	RIL	Timepoint: NA	root
GPL4592	GSE11611	GSM292432	RIL	Timepoint: NA	root
GPL4592	GSE11611	GSM294626	RIL	Timepoint: NA	root
GPL4592	GSE11611	GSM293413	RIL	Timepoint: NA	root
GPL4592	GSE11611	GSM293996	RIL	Timepoint: NA	root
GPL4592	GSE11611	GSM292479	RIL	Timepoint: NA	root
GPL4592	GSE11611	GSM294207	RIL	Timepoint: NA	root
GPL4592	GSE11611	GSM292412	RIL	Timepoint: NA	root
GPL4592	GSE11611	GSM294607	RIL	Timepoint: NA	root
GPL4592	GSE11611	GSM293335	RIL	Timepoint: NA	root
GPL4592	GSE11611	GSM294596	RIL	Timepoint: NA	root
GPL4592	GSE11611	GSM293342	RIL	Timepoint: NA	root
GPL4592	GSE11611	GSM294295	RIL	Timepoint: NA	root
GPL4592	GSE11611	GSM292419	RIL	Timepoint: NA	root
GPL4592	GSE11611	GSM294592	RIL	Timepoint: NA	root
GPL4592	GSE11611	GSM293406	RIL	Timepoint: NA	root
GPL4592	GSE11611	GSM294719	RIL	Timepoint: NA	root
GPL4592	GSE11611	GSM293374	RIL	Timepoint: NA	root
GPL4592	GSE11611	GSM294428	RIL	Timepoint: NA	root
GPL4592	GSE11611	GSM292410	RIL	Timepoint: NA	root
GPL4592	GSE11611	GSM294471	RIL	Timepoint: NA	root
GPL4592	GSE11611	GSM293340	RIL	Timepoint: NA	root
GPL4592	GSE11611	GSM293597	RIL	Timepoint: NA	root
GPL4592	GSE11611	GSM292416	RIL	Timepoint: NA	root
GPL4592	GSE11611	GSM294239	RIL	Timepoint: NA	root
GPL4592	GSE11611	GSM292485	RIL	Timepoint: NA	root
GPL4592	GSE11611	GSM293557	RIL	Timepoint: NA	root
GPL4592	GSE11611	GSM292474	RIL	Timepoint: NA	root
GPL4592	GSE11611	GSM293813	RIL	Timepoint: NA	root
GPL4592	GSE11611	GSM292465	RIL	Timepoint: NA	root
GPL4592	GSE11611	GSM293775	RIL	Timepoint: NA	root
GPL4592	GSE11611	GSM292421	RIL	Timepoint: NA	root
GPL4592	GSE11611	GSM293897	RIL	Timepoint: NA	root
GPL4592	GSE11611	GSM292449	RIL	Timepoint: NA	root
GPL4592	GSE11611	GSM293814	RIL	Timepoint: NA	root
GPL4592	GSE11611	GSM292484	RIL	Timepoint: NA	root
GPL4592	GSE11611	GSM293844	RIL	Timepoint: NA	root
GPL4592	GSE11611	GSM292413	RIL	Timepoint: NA	root
GPL4592	GSE11611	GSM294585	RIL	Timepoint: NA	root
GPL4592	GSE11611	GSM293391	RIL	Timepoint: NA	root
GPL4592	GSE11611	GSM293873	RIL	Timepoint: NA	root
GPL4592	GSE11611	GSM292492	RIL	Timepoint: NA	root
GPL4592	GSE11611	GSM293842	RIL	Timepoint: NA	root
GPL4592	GSE11611	GSM292490	RIL	Timepoint: NA	root
GPL4592	GSE11611	GSM293728	RIL	Timepoint: NA	root
GPL4592	GSE11611	GSM292417	RIL	Timepoint: NA	root
GPL4592	GSE11611	GSM294403	RIL	Timepoint: NA	root
GPL4592	GSE11611	GSM292450	RIL	Timepoint: NA	root
GPL4592	GSE11611	GSM294302	RIL	Timepoint: NA	root
GPL4592	GSE11611	GSM292469	RIL	Timepoint: NA	root
GPL4592	GSE11611	GSM294470	RIL	Timepoint: NA	root
GPL4592	GSE11611	GSM292459	RIL	Timepoint: NA	root
GPL4592	GSE11611	GSM292512	RIL	Timepoint: NA	root
GPL4592	GSE11611	GSM293585	RIL	Timepoint: NA	root
GPL4592	GSE11611	GSM292517	RIL	Timepoint: NA	root
GPL4592	GSE11611	GSM294707	RIL	Timepoint: NA	root
GPL4592	GSE11611	GSM292533	RIL	Timepoint: NA	root
GPL4592	GSE11611	GSM294196	RIL	Timepoint: NA	root
GPL4592	GSE11611	GSM292515	RIL	Timepoint: NA	root
GPL4592	GSE11611	GSM294517	RIL	Timepoint: NA	root
GPL4592	GSE11611	GSM293407	RIL	Timepoint: NA	root
GPL4592	GSE11611	GSM292553	RIL	Timepoint: NA	root
GPL4592	GSE11611	GSM294367	RIL	Timepoint: NA	root
GPL4592	GSE11611	GSM292502	RIL	Timepoint: NA	root
GPL4592	GSE11611	GSM294451	RIL	Timepoint: NA	root
GPL4592	GSE11611	GSM292568	RIL	Timepoint: NA	root
GPL4592	GSE11611	GSM293975	RIL	Timepoint: NA	root
GPL4592	GSE11611	GSM292551	RIL	Timepoint: NA	root
GPL4592	GSE11611	GSM294155	RIL	Timepoint: NA	root
GPL4592	GSE11611	GSM292538	RIL	Timepoint: NA	root
GPL4592	GSE11611	GSM293879	RIL	Timepoint: NA	root
GPL4592	GSE11611	GSM292513	RIL	Timepoint: NA	root
GPL4592	GSE11611	GSM293944	RIL	Timepoint: NA	root
GPL4592	GSE11611	GSM292506	RIL	Timepoint: NA	root
GPL4592	GSE11611	GSM293515	RIL	Timepoint: NA	root
GPL4592	GSE11611	GSM292534	RIL	Timepoint: NA	root
GPL4592	GSE11611	GSM293964	RIL	Timepoint: NA	root
GPL4592	GSE11611	GSM292499	RIL	Timepoint: NA	root
GPL4592	GSE11611	GSM294201	RIL	Timepoint: NA	root
GPL4592	GSE11611	GSM292496	RIL	Timepoint: NA	root
GPL4592	GSE11611	GSM294555	RIL	Timepoint: NA	root
GPL4592	GSE11611	GSM293404	RIL	Timepoint: NA	root
GPL4592	GSE11611	GSM293561	RIL	Timepoint: NA	root
GPL4592	GSE11611	GSM292537	RIL	Timepoint: NA	root
GPL4592	GSE11611	GSM294421	RIL	Timepoint: NA	root
GPL4592	GSE11611	GSM292563	RIL	Timepoint: NA	root
GPL4592	GSE11611	GSM293631	RIL	Timepoint: NA	root
GPL4592	GSE11611	GSM292494	RIL	Timepoint: NA	root
GPL4592	GSE11611	GSM293779	RIL	Timepoint: NA	root
GPL4592	GSE11611	GSM292501	RIL	Timepoint: NA	root
GPL4592	GSE11611	GSM294653	RIL	Timepoint: NA	root
GPL4592	GSE11611	GSM292536	RIL	Timepoint: NA	root
GPL4592	GSE11611	GSM294244	RIL	Timepoint: NA	root
GPL4592	GSE11611	GSM292497	RIL	Timepoint: NA	root
GPL4592	GSE11611	GSM293511	RIL	Timepoint: NA	root
GPL4592	GSE11611	GSM292641	RIL	Timepoint: NA	root
GPL4592	GSE11611	GSM293735	RIL	Timepoint: NA	root
GPL4592	GSE11611	GSM292601	RIL	Timepoint: NA	root
GPL4592	GSE11611	GSM294021	RIL	Timepoint: NA	root
GPL4592	GSE11611	GSM292610	RIL	Timepoint: NA	root
GPL4592	GSE11611	GSM293724	RIL	Timepoint: NA	root
GPL4592	GSE11611	GSM292614	RIL	Timepoint: NA	root
GPL4592	GSE11611	GSM294483	RIL	Timepoint: NA	root
GPL4592	GSE11611	GSM292606	RIL	Timepoint: NA	root
GPL4592	GSE11611	GSM294543	RIL	Timepoint: NA	root
GPL4592	GSE11611	GSM293325	RIL	Timepoint: NA	root
GPL4592	GSE11611	GSM294138	RIL	Timepoint: NA	root
GPL4592	GSE11611	GSM292612	RIL	Timepoint: NA	root
GPL4592	GSE11611	GSM294685	RIL	Timepoint: NA	root
GPL4592	GSE11611	GSM292586	RIL	Timepoint: NA	root
GPL4592	GSE11611	GSM293931	RIL	Timepoint: NA	root
GPL4592	GSE11611	GSM292632	RIL	Timepoint: NA	root
GPL4592	GSE11611	GSM293654	RIL	Timepoint: NA	root
GPL4592	GSE11611	GSM292591	RIL	Timepoint: NA	root
GPL4592	GSE11611	GSM294109	RIL	Timepoint: NA	root
GPL4592	GSE11611	GSM292626	RIL	Timepoint: NA	root
GPL4592	GSE11611	GSM294578	RIL	Timepoint: NA	root
GPL4592	GSE11611	GSM294358	RIL	Timepoint: NA	root
GPL4592	GSE11611	GSM292647	RIL	Timepoint: NA	root
GPL4592	GSE11611	GSM293836	RIL	Timepoint: NA	root
GPL4592	GSE11611	GSM292604	RIL	Timepoint: NA	root
GPL4592	GSE11611	GSM294492	RIL	Timepoint: NA	root
GPL4592	GSE11611	GSM292628	RIL	Timepoint: NA	root
GPL4592	GSE11611	GSM294583	RIL	Timepoint: NA	root
GPL4592	GSE11611	GSM293360	RIL	Timepoint: NA	root
GPL4592	GSE11611	GSM294431	RIL	Timepoint: NA	root
GPL4592	GSE11611	GSM292599	RIL	Timepoint: NA	root
GPL4592	GSE11611	GSM294073	RIL	Timepoint: NA	root
GPL4592	GSE11611	GSM292649	RIL	Timepoint: NA	root
GPL4592	GSE11611	GSM293974	RIL	Timepoint: NA	root
GPL4592	GSE11611	GSM292624	RIL	Timepoint: NA	root
GPL4592	GSE11611	GSM294058	RIL	Timepoint: NA	root
GPL4592	GSE11611	GSM292637	RIL	Timepoint: NA	root
GPL4592	GSE11611	GSM294038	RIL	Timepoint: NA	root
GPL4592	GSE11611	GSM292633	RIL	Timepoint: NA	root
GPL4592	GSE11611	GSM294331	RIL	Timepoint: NA	root
GPL4592	GSE11611	GSM292583	RIL	Timepoint: NA	root
GPL4592	GSE11611	GSM294345	RIL	Timepoint: NA	root
GPL4592	GSE11611	GSM292603	RIL	Timepoint: NA	root
GPL4592	GSE11611	GSM294651	RIL	Timepoint: NA	root
GPL4592	GSE11611	GSM292668	RIL	Timepoint: NA	root
GPL4592	GSE11611	GSM293918	RIL	Timepoint: NA	root
GPL4592	GSE11611	GSM292738	RIL	Timepoint: NA	root
GPL4592	GSE11611	GSM294219	RIL	Timepoint: NA	root
GPL4592	GSE11611	GSM292693	RIL	Timepoint: NA	root
GPL4592	GSE11611	GSM294447	RIL	Timepoint: NA	root
GPL4592	GSE11611	GSM293390	RIL	Timepoint: NA	root
GPL4592	GSE11611	GSM294056	RIL	Timepoint: NA	root
GPL4592	GSE11611	GSM292713	RIL	Timepoint: NA	root
GPL4592	GSE11611	GSM294478	RIL	Timepoint: NA	root
GPL4592	GSE11611	GSM292687	RIL	Timepoint: NA	root
GPL4592	GSE11611	GSM294281	RIL	Timepoint: NA	root
GPL4592	GSE11611	GSM292705	RIL	Timepoint: NA	root
GPL4592	GSE11611	GSM293523	RIL	Timepoint: NA	root
GPL4592	GSE11611	GSM292718	RIL	Timepoint: NA	root
GPL4592	GSE11611	GSM294251	RIL	Timepoint: NA	root
GPL4592	GSE11611	GSM292734	RIL	Timepoint: NA	root
GPL4592	GSE11611	GSM294418	RIL	Timepoint: NA	root
GPL4592	GSE11611	GSM292682	RIL	Timepoint: NA	root
GPL4592	GSE11611	GSM293692	RIL	Timepoint: NA	root
GPL4592	GSE11611	GSM292729	RIL	Timepoint: NA	root
GPL4592	GSE11611	GSM293868	RIL	Timepoint: NA	root
GPL4592	GSE11611	GSM292744	RIL	Timepoint: NA	root
GPL4592	GSE11611	GSM294206	RIL	Timepoint: NA	root
GPL4592	GSE11611	GSM292732	RIL	Timepoint: NA	root
GPL4592	GSE11611	GSM294518	RIL	Timepoint: NA	root
GPL4592	GSE11611	GSM292686	RIL	Timepoint: NA	root
GPL4592	GSE11611	GSM294564	RIL	Timepoint: NA	root
GPL4592	GSE11611	GSM293373	RIL	Timepoint: NA	root
GPL4592	GSE11611	GSM293822	RIL	Timepoint: NA	root
GPL4592	GSE11611	GSM292680	RIL	Timepoint: NA	root
GPL4592	GSE11611	GSM293760	RIL	Timepoint: NA	root
GPL4592	GSE11611	GSM292733	RIL	Timepoint: NA	root
GPL4592	GSE11611	GSM293497	RIL	Timepoint: NA	root
GPL4592	GSE11611	GSM292683	RIL	Timepoint: NA	root
GPL4592	GSE11611	GSM293659	RIL	Timepoint: NA	root
GPL4592	GSE11611	GSM292709	RIL	Timepoint: NA	root
GPL4592	GSE11611	GSM293929	RIL	Timepoint: NA	root
GPL4592	GSE11611	GSM292681	RIL	Timepoint: NA	root
GPL4592	GSE11611	GSM293746	RIL	Timepoint: NA	root
GPL4592	GSE11611	GSM292673	RIL	Timepoint: NA	root
GPL4592	GSE11611	GSM293911	RIL	Timepoint: NA	root
GPL4592	GSE11611	GSM292675	RIL	Timepoint: NA	root
GPL4592	GSE11611	GSM293540	RIL	Timepoint: NA	root
GPL4592	GSE11611	GSM292780	RIL	Timepoint: NA	root
GPL4592	GSE11611	GSM294061	RIL	Timepoint: NA	root
GPL4592	GSE11611	GSM292811	RIL	Timepoint: NA	root
GPL4592	GSE11611	GSM293752	RIL	Timepoint: NA	root
GPL4592	GSE11611	GSM292823	RIL	Timepoint: NA	root
GPL4592	GSE11611	GSM294385	RIL	Timepoint: NA	root
GPL4592	GSE11611	GSM292828	RIL	Timepoint: NA	root
GPL4592	GSE11611	GSM294166	RIL	Timepoint: NA	root
GPL4592	GSE11611	GSM292758	RIL	Timepoint: NA	root
GPL4592	GSE11611	GSM293733	RIL	Timepoint: NA	root
GPL4592	GSE11611	GSM292819	RIL	Timepoint: NA	root
GPL4592	GSE11611	GSM293861	RIL	Timepoint: NA	root
GPL4592	GSE11611	GSM292803	RIL	Timepoint: NA	root
GPL4592	GSE11611	GSM294361	RIL	Timepoint: NA	root
GPL4592	GSE11611	GSM292748	RIL	Timepoint: NA	root
GPL4592	GSE11611	GSM294338	RIL	Timepoint: NA	root
GPL4592	GSE11611	GSM292757	RIL	Timepoint: NA	root
GPL4592	GSE11611	GSM294380	RIL	Timepoint: NA	root
GPL4592	GSE11611	GSM292783	RIL	Timepoint: NA	root
GPL4592	GSE11611	GSM293810	RIL	Timepoint: NA	root
GPL4592	GSE11611	GSM292816	RIL	Timepoint: NA	root
GPL4592	GSE11611	GSM293907	RIL	Timepoint: NA	root
GPL4592	GSE11611	GSM292746	RIL	Timepoint: NA	root
GPL4592	GSE11611	GSM294161	RIL	Timepoint: NA	root
GPL4592	GSE11611	GSM292775	RIL	Timepoint: NA	root
GPL4592	GSE11611	GSM293582	RIL	Timepoint: NA	root
GPL4592	GSE11611	GSM292760	RIL	Timepoint: NA	root
GPL4592	GSE11611	GSM294130	RIL	Timepoint: NA	root
GPL4592	GSE11611	GSM292765	RIL	Timepoint: NA	root
GPL4592	GSE11611	GSM294505	RIL	Timepoint: NA	root
GPL4592	GSE11611	GSM292805	RIL	Timepoint: NA	root
GPL4592	GSE11611	GSM294273	RIL	Timepoint: NA	root
GPL4592	GSE11611	GSM292800	RIL	Timepoint: NA	root
GPL4592	GSE11611	GSM294045	RIL	Timepoint: NA	root
GPL4592	GSE11611	GSM292776	RIL	Timepoint: NA	root
GPL4592	GSE11611	GSM294465	RIL	Timepoint: NA	root
GPL4592	GSE11611	GSM292786	RIL	Timepoint: NA	root
GPL4592	GSE11611	GSM293560	RIL	Timepoint: NA	root
GPL4592	GSE11611	GSM292752	RIL	Timepoint: NA	root
GPL4592	GSE11611	GSM294469	RIL	Timepoint: NA	root
GPL4592	GSE11611	GSM292879	RIL	Timepoint: NA	root
GPL4592	GSE11611	GSM293989	RIL	Timepoint: NA	root
GPL4592	GSE11611	GSM292911	RIL	Timepoint: NA	root
GPL4592	GSE11611	GSM294711	RIL	Timepoint: NA	root
GPL4592	GSE11611	GSM292921	RIL	Timepoint: NA	root
GPL4592	GSE11611	GSM293526	RIL	Timepoint: NA	root
GPL4592	GSE11611	GSM292851	RIL	Timepoint: NA	root
GPL4592	GSE11611	GSM294270	RIL	Timepoint: NA	root
GPL4592	GSE11611	GSM292882	RIL	Timepoint: NA	root
GPL4592	GSE11611	GSM293992	RIL	Timepoint: NA	root
GPL4592	GSE11611	GSM292908	RIL	Timepoint: NA	root
GPL4592	GSE11611	GSM293495	RIL	Timepoint: NA	root
GPL4592	GSE11611	GSM292874	RIL	Timepoint: NA	root
GPL4592	GSE11611	GSM294088	RIL	Timepoint: NA	root
GPL4592	GSE11611	GSM292887	RIL	Timepoint: NA	root
GPL4592	GSE11611	GSM293653	RIL	Timepoint: NA	root
GPL4592	GSE11611	GSM292860	RIL	Timepoint: NA	root
GPL4592	GSE11611	GSM294466	RIL	Timepoint: NA	root
GPL4592	GSE11611	GSM292869	RIL	Timepoint: NA	root
GPL4592	GSE11611	GSM293567	RIL	Timepoint: NA	root
GPL4592	GSE11611	GSM292892	RIL	Timepoint: NA	root
GPL4592	GSE11611	GSM293500	RIL	Timepoint: NA	root
GPL4592	GSE11611	GSM292864	RIL	Timepoint: NA	root
GPL4592	GSE11611	GSM294325	RIL	Timepoint: NA	root
GPL4592	GSE11611	GSM292891	RIL	Timepoint: NA	root
GPL4592	GSE11611	GSM293744	RIL	Timepoint: NA	root
GPL4592	GSE11611	GSM292868	RIL	Timepoint: NA	root
GPL4592	GSE11611	GSM294674	RIL	Timepoint: NA	root
GPL4592	GSE11611	GSM292870	RIL	Timepoint: NA	root
GPL4592	GSE11611	GSM294679	RIL	Timepoint: NA	root
GPL4592	GSE11611	GSM292920	RIL	Timepoint: NA	root
GPL4592	GSE11611	GSM293639	RIL	Timepoint: NA	root
GPL4592	GSE11611	GSM292898	RIL	Timepoint: NA	root
GPL4592	GSE11611	GSM294149	RIL	Timepoint: NA	root
GPL4592	GSE11611	GSM292856	RIL	Timepoint: NA	root
GPL4592	GSE11611	GSM294404	RIL	Timepoint: NA	root
GPL4592	GSE11611	GSM292876	RIL	Timepoint: NA	root
GPL4592	GSE11611	GSM294395	RIL	Timepoint: NA	root
GPL4592	GSE11611	GSM292848	RIL	Timepoint: NA	root
GPL4592	GSE11611	GSM294220	RIL	Timepoint: NA	root
GPL4592	GSE11611	GSM292834	RIL	Timepoint: NA	root
GPL4592	GSE11611	GSM293608	RIL	Timepoint: NA	root
GPL4592	GSE11611	GSM292873	RIL	Timepoint: NA	root
GPL4592	GSE11611	GSM294359	RIL	Timepoint: NA	root
GPL4592	GSE11611	GSM292900	RIL	Timepoint: NA	root
GPL4592	GSE11611	GSM293790	RIL	Timepoint: NA	root
GPL4592	GSE11611	GSM292830	RIL	Timepoint: NA	root
GPL4592	GSE11611	GSM294341	RIL	Timepoint: NA	root
GPL4592	GSE11611	GSM292974	RIL	Timepoint: NA	root
GPL4592	GSE11611	GSM294268	RIL	Timepoint: NA	root
GPL4592	GSE11611	GSM292987	RIL	Timepoint: NA	root
GPL4592	GSE11611	GSM293586	RIL	Timepoint: NA	root
GPL4592	GSE11611	GSM293436	RIL	Timepoint: NA	root
GPL4592	GSE11611	GSM294657	RIL	Timepoint: NA	root
GPL4592	GSE11611	GSM292963	RIL	Timepoint: NA	root
GPL4592	GSE11611	GSM294023	RIL	Timepoint: NA	root
GPL4592	GSE11611	GSM292958	RIL	Timepoint: NA	root
GPL4592	GSE11611	GSM294601	RIL	Timepoint: NA	root
GPL4592	GSE11611	GSM293403	RIL	Timepoint: NA	root
GPL4592	GSE11611	GSM294537	RIL	Timepoint: NA	root
GPL4592	GSE11611	GSM293380	RIL	Timepoint: NA	root
GPL4592	GSE11611	GSM293604	RIL	Timepoint: NA	root
GPL4592	GSE11611	GSM292964	RIL	Timepoint: NA	root
GPL4592	GSE11611	GSM293783	RIL	Timepoint: NA	root
GPL4592	GSE11611	GSM292971	RIL	Timepoint: NA	root
GPL4592	GSE11611	GSM293976	RIL	Timepoint: NA	root
GPL4592	GSE11611	GSM292967	RIL	Timepoint: NA	root
GPL4592	GSE11611	GSM293504	RIL	Timepoint: NA	root
GPL4592	GSE11611	GSM292947	RIL	Timepoint: NA	root
GPL4592	GSE11611	GSM293613	RIL	Timepoint: NA	root
GPL4592	GSE11611	GSM292984	RIL	Timepoint: NA	root
GPL4592	GSE11611	GSM293626	RIL	Timepoint: NA	root
GPL4592	GSE11611	GSM293003	RIL	Timepoint: NA	root
GPL4592	GSE11611	GSM293827	RIL	Timepoint: NA	root
GPL4592	GSE11611	GSM292981	RIL	Timepoint: NA	root
GPL4592	GSE11611	GSM294700	RIL	Timepoint: NA	root
GPL4592	GSE11611	GSM294722	RIL	Timepoint: NA	root
GPL4592	GSE11611	GSM293472	RIL	Timepoint: NA	root
GPL4592	GSE11611	GSM294086	RIL	Timepoint: NA	root
GPL4592	GSE11611	GSM292948	RIL	Timepoint: NA	root
GPL4592	GSE11611	GSM293571	RIL	Timepoint: NA	root
GPL4592	GSE11611	GSM292997	RIL	Timepoint: NA	root
GPL4592	GSE11611	GSM293902	RIL	Timepoint: NA	root
GPL4592	GSE11611	GSM292938	RIL	Timepoint: NA	root
GPL4592	GSE11611	GSM294147	RIL	Timepoint: NA	root
GPL4592	GSE11611	GSM292989	RIL	Timepoint: NA	root
GPL4592	GSE11611	GSM294013	RIL	Timepoint: NA	root
GPL4592	GSE11611	GSM292952	RIL	Timepoint: NA	root
GPL4592	GSE115790	GSM3189993	LD05-16060 line	control V3 growth stage	third trifoliate leaves
GPL4592	GSE115790	GSM3189994	SD01-76R line	control V3 growth stage	third trifoliate leaves
GPL4592	GSE115790	GSM3189997	LD05-16060 line	control V3 growth stage	third trifoliate leaves
GPL4592	GSE115790	GSM3189999	SD01-76R line	control V3 growth stage	third trifoliate leaves
GPL4592	GSE115790	GSM3190000	SD01-76R line	control V3 growth stage	third trifoliate leaves
GPL4592	GSE115790	GSM3190001	LD05-16060 line	control V3 growth stage	third trifoliate leaves
GPL4592	GSE90448	GSM2401386	Ssmv1	21days seedling mock inoculated	leaf
GPL4592	GSE90448	GSM2401384	Rsmv1	21days seedling mock inoculated	leaf
GPL4592	GSE51823	GSM1253308	Wanxianbaidongdou	V4 Stage	trifoliate leaf
GPL4592	GSE51823	GSM1253309	Wanxianbaidongdou	V4 Stage	trifoliate leaf
GPL4592	GSE51823	GSM1253310	Wanxianbaidongdou	V4 Stage	trifoliate leaf
GPL4592	GSE51823	GSM1253314	Nannong99-10	V4 Stage	trifoliate leaf
GPL4592	GSE51823	GSM1253315	Nannong99-10	V4 Stage	trifoliate leaf
GPL4592	GSE51823	GSM1253316	Nannong99-10	V4 Stage	trifoliate leaf
GPL4592	GSE50408	GSM1218359	35S_BiP-4	normal irrigation	leaf
GPL4592	GSE50408	GSM1218360	35S_BiP-4	normal irrigation	leaf
GPL4592	GSE50408	GSM1218361	WT	normal irrigation	leaf
GPL4592	GSE50408	GSM1218362	WT	normal irrigation	leaf
GPL4592	GSE44685	GSM1088936	Bragg wt	27-day-old plant non inoculated	root
GPL4592	GSE44685	GSM1088937	Bragg wt	27-day-old plant non inoculated	root
GPL4592	GSE44685	GSM1088938	Bragg wt	27-day-old plant non inoculated	root
GPL4592	GSE44685	GSM1088939	Bragg wt	27-day-old plant non inoculated	shoot
GPL4592	GSE44685	GSM1088940	Bragg wt	27-day-old plant non inoculated	shoot
GPL4592	GSE44685	GSM1088941	Bragg wt	27-day-old plant non inoculated	shoot
GPL4592	GSE44685	GSM1088951	nts1021	27-day-old plant non inoculated	root
GPL4592	GSE44685	GSM1088952	nts1020	27-day-old plant non inoculated	root
GPL4592	GSE44685	GSM1088953	nts1019	27-day-old plant non inoculated	root
GPL4592	GSE44685	GSM1088954	nts1018	27-day-old plant non inoculated	shoot
GPL4592	GSE44685	GSM1088955	nts1017	27-day-old plant non inoculated	shoot
GPL4592	GSE44685	GSM1088956	nts1016	27-day-old plant non inoculated	shoot
GPL4592	GSE29741	GSM737298	Williams	Mock 12 hr V3 Stage	leaf
GPL4592	GSE29741	GSM737299	Williams	Mock 12 hr V3 Stage	leaf
GPL4592	GSE29741	GSM737300	Williams	Mock 12 hr V3 Stage	leaf
GPL4592	GSE29741	GSM737301	Williams	Mock 24 hr V3 Stage	leaf
GPL4592	GSE29741	GSM737302	Williams	Mock 24 hr V3 Stage	leaf
GPL4592	GSE29741	GSM737303	Williams	Mock 24 hr V3 Stage	leaf
GPL4592	GSE29741	GSM737304	Williams	Mock 72 hr V3 Stage	leaf
GPL4592	GSE29741	GSM737305	Williams	Mock 72 hr V3 Stage	leaf
GPL4592	GSE29741	GSM737306	Williams	Mock 72 hr V3 Stage	leaf
GPL4592	GSE29741	GSM737307	Williams	Mock 144 hr V3 Stage	leaf
GPL4592	GSE29741	GSM737308	Williams	Mock 144 hr V3 Stage	leaf
GPL4592	GSE29741	GSM737309	Williams	Mock 144 hr V3 Stage	leaf
GPL4592	GSE29741	GSM737310	Williams	Mock 216 hr V3 Stage	leaf
GPL4592	GSE29741	GSM737311	Williams	Mock 216 hr V3 Stage	leaf
GPL4592	GSE29741	GSM737312	Williams	Mock 216 hr V3 Stage	leaf
GPL4592	GSE29741	GSM737313	Williams	Mock 288 hr V3 Stage	leaf
GPL4592	GSE29741	GSM737314	Williams	Mock 288 hr V3 Stage	leaf
GPL4592	GSE29741	GSM737315	Williams	Mock 288 hr V3 Stage	leaf
GPL4592	GSE29741	GSM737334	PI459025B	Mock 12 hr V3 Stage	leaf
GPL4592	GSE29741	GSM737335	PI459025B	Mock 12 hr V3 Stage	leaf
GPL4592	GSE29741	GSM737336	PI459025B	Mock 12 hr V3 Stage	leaf
GPL4592	GSE29741	GSM737337	PI459025B	Mock 24 hr V3 Stage	leaf
GPL4592	GSE29741	GSM737338	PI459025B	Mock 24 hr V3 Stage	leaf
GPL4592	GSE29741	GSM737339	PI459025B	Mock 24 hr V3 Stage	leaf
GPL4592	GSE29741	GSM737340	PI459025B	Mock 72 hr V3 Stage	leaf
GPL4592	GSE29741	GSM737341	PI459025B	Mock 72 hr V3 Stage	leaf
GPL4592	GSE29741	GSM737342	PI459025B	Mock 72 hr V3 Stage	leaf
GPL4592	GSE29741	GSM737343	PI459025B	Mock 144 hr V3 Stage	leaf
GPL4592	GSE29741	GSM737344	PI459025B	Mock 144 hr V3 Stage	leaf
GPL4592	GSE29741	GSM737345	PI459025B	Mock 144 hr V3 Stage	leaf
GPL4592	GSE29741	GSM737346	PI459025B	Mock 216 hr V3 Stage	leaf
GPL4592	GSE29741	GSM737347	PI459025B	Mock 216 hr V3 Stage	leaf
GPL4592	GSE29741	GSM737348	PI459025B	Mock 216 hr V3 Stage	leaf
GPL4592	GSE29741	GSM737349	PI459025B	Mock 288 hr V3 Stage	leaf
GPL4592	GSE29741	GSM737350	PI459025B	Mock 288 hr V3 Stage	leaf
GPL4592	GSE29741	GSM737351	PI459025B	Mock 288 hr V3 Stage	leaf
GPL4592	GSE41125	GSM1008930	Williams 82	14 days Soybean seedlings for mock treatment	seedling
GPL4592	GSE23129	GSM569826	Wye	30 days mature leaf from a day 30 control plant	mature leaf
GPL4592	GSE23129	GSM569825	Wye	30 days mature leaf from a day 30 control plant	mature leaf
GPL4592	GSE23129	GSM569824	Wye	30 days mature leaf from a day 30 control plant	mature leaf
GPL4592	GSE23129	GSM569820	Wye	30 days mature leaf from a day 20 control plant	mature leaf
GPL4592	GSE23129	GSM569819	Wye	30 days mature leaf from a day 20 control plant	mature leaf
GPL4592	GSE23129	GSM569818	Wye	30 days mature leaf from a day 20 control plant	mature leaf
GPL4592	GSE23129	GSM569814	Wye	30 days mature leaf from a day 15 control plant	mature leaf
GPL4592	GSE23129	GSM569813	Wye	30 days mature leaf from a day 15 control plant	mature leaf
GPL4592	GSE23129	GSM569812	Wye	30 days mature leaf from a day 15 control plant	mature leaf
GPL4592	GSE23129	GSM569811	Wye	30 days mature leaf from a day 0 control plant	mature leaf
GPL4592	GSE23129	GSM569810	Wye	30 days mature leaf from a day 0 control plant	mature leaf
GPL4592	GSE23129	GSM569809	Wye	30 days mature leaf from a day 0 control plant	mature leaf
GPL4592	GSE23129	GSM569808	Wye	30 days mature leaf from a day 0 control plant	mature leaf
GPL4592	GSE23128	GSM569802	Wye	30 days	mature leaf paraveinal mesophyll cells
GPL4592	GSE23128	GSM569803	Wye	31 days	mature leaf paraveinal mesophyll cells
GPL4592	GSE23128	GSM569804	Wye	32 days	mature leaf paraveinal mesophyll cells
GPL4592	GSE23128	GSM569805	Wye	33 days	mature leaf palisade mesophyll parenchyma cells
GPL4592	GSE23128	GSM569806	Wye	34 days	mature leaf palisade mesophyll parenchyma cells
GPL4592	GSE23128	GSM569807	Wye	35 days	mature leaf palisade mesophyll parenchyma cells
GPL4592	GSE35427	GSM868115	aphid-resistant LD05-16060	V3 growth stage none infestation 1 days	third trifoliate leaves
GPL4592	GSE35427	GSM868127	aphid-resistant LD05-16060	V3 growth stage none infestation 1 days	third trifoliate leaves
GPL4592	GSE35427	GSM868131	aphid-resistant LD05-16060	V3 growth stage none infestation 1 days	third trifoliate leaves
GPL4592	GSE35427	GSM868119	aphid-susceptible SD01-76R	V3 growth stage none infestation 1 days	third trifoliate leaves
GPL4592	GSE35427	GSM868120	aphid-susceptible SD01-76R	V3 growth stage none infestation 1 days	third trifoliate leaves
GPL4592	GSE35427	GSM868134	aphid-susceptible SD01-76R	V3 growth stage none infestation 1 days	third trifoliate leaves
GPL4592	GSE35427	GSM868117	aphid-resistant LD05-16060	V3 growth stage none infestation 7 days	third trifoliate leaves
GPL4592	GSE35427	GSM868124	aphid-resistant LD05-16060	V3 growth stage none infestation 7 days	third trifoliate leaves
GPL4592	GSE35427	GSM868129	aphid-resistant LD05-16060	V3 growth stage none infestation 7 days	third trifoliate leaves
GPL4592	GSE35427	GSM868123	aphid-susceptible SD01-76R	V3 growth stage none infestation 7 days	third trifoliate leaves
GPL4592	GSE35427	GSM868130	aphid-susceptible SD01-76R	V3 growth stage none infestation 7 days	third trifoliate leaves
GPL4592	GSE35427	GSM868135	aphid-susceptible SD01-76R	V3 growth stage none infestation 7 days	third trifoliate leaves
GPL4592	GSE30112	GSM745594	wild type	6-week-old	above ground part
GPL4592	GSE30112	GSM745595	wild type	6-week-old	above ground part
GPL4592	GSE30112	GSM745596	wild type	6-week-old	above ground part
GPL4592	GSE30112	GSM745597	wild type	6-week-old	above ground part
GPL4592	GSE29740	GSM737244	PI462312	A vegetative growth stage Mock 12 hr	leaf
GPL4592	GSE29740	GSM737245	PI462313	A vegetative growth stage Mock 12 hr	leaf
GPL4592	GSE29740	GSM737246	PI462314	A vegetative growth stage Mock 12 hr	leaf
GPL4592	GSE29740	GSM737247	PI462315	A vegetative growth stage Mock 24 hr	leaf
GPL4592	GSE29740	GSM737248	PI462316	A vegetative growth stage Mock 24 hr	leaf
GPL4592	GSE29740	GSM737249	PI462317	A vegetative growth stage Mock 24 hr	leaf
GPL4592	GSE29740	GSM737250	PI462318	A vegetative growth stage Mock 72 hr	leaf
GPL4592	GSE29740	GSM737251	PI462319	A vegetative growth stage Mock 72 hr	leaf
GPL4592	GSE29740	GSM737252	PI462320	A vegetative growth stage Mock 72 hr	leaf
GPL4592	GSE29740	GSM737253	PI462321	A vegetative growth stage Mock 144 hr	leaf
GPL4592	GSE29740	GSM737254	PI462322	A vegetative growth stage Mock 144 hr	leaf
GPL4592	GSE29740	GSM737255	PI462323	A vegetative growth stage Mock 144 hr	leaf
GPL4592	GSE29740	GSM737256	PI462324	A vegetative growth stage Mock 216 hr	leaf
GPL4592	GSE29740	GSM737257	PI462325	A vegetative growth stage Mock 216 hr	leaf
GPL4592	GSE29740	GSM737258	PI462326	A vegetative growth stage Mock 216 hr	leaf
GPL4592	GSE29740	GSM737259	PI462327	A vegetative growth stage Mock 288 hr	leaf
GPL4592	GSE29740	GSM737260	PI462328	A vegetative growth stage Mock 288 hr	leaf
GPL4592	GSE29740	GSM737261	PI462329	A vegetative growth stage Mock 288 hr	leaf
GPL4592	GSE33410	GSM826380	PI230970	V6-8 stage none infection 006 h	whole organism
GPL4592	GSE33410	GSM826381	PI230970	V6-8 stage none infection 006 h	whole organism
GPL4592	GSE33410	GSM826382	PI230970	V6-8 stage none infection 006 h	whole organism
GPL4592	GSE33410	GSM826440	Embrapa48	V6-8 stage none infection 006 h	whole organism
GPL4592	GSE33410	GSM826441	Embrapa48	V6-8 stage none infection 006 h	whole organism
GPL4592	GSE33410	GSM826442	Embrapa48	V6-8 stage none infection 006 h	whole organism
GPL4592	GSE33410	GSM826386	PI230970	V6-8 stage none infection 012 h	whole organism
GPL4592	GSE33410	GSM826387	PI230970	V6-8 stage none infection 012 h	whole organism
GPL4592	GSE33410	GSM826388	PI230970	V6-8 stage none infection 012 h	whole organism
GPL4592	GSE33410	GSM826446	Embrapa48	V6-8 stage none infection 012 h	whole organism
GPL4592	GSE33410	GSM826447	Embrapa48	V6-8 stage none infection 012 h	whole organism
GPL4592	GSE33410	GSM826448	Embrapa48	V6-8 stage none infection 012 h	whole organism
GPL4592	GSE33410	GSM826392	PI230970	V6-8 stage none infection 018 h	whole organism
GPL4592	GSE33410	GSM826393	PI230970	V6-8 stage none infection 018 h	whole organism
GPL4592	GSE33410	GSM826394	PI230970	V6-8 stage none infection 018 h	whole organism
GPL4592	GSE33410	GSM826452	Embrapa48	V6-8 stage none infection 018 h	whole organism
GPL4592	GSE33410	GSM826453	Embrapa48	V6-8 stage none infection 018 h	whole organism
GPL4592	GSE33410	GSM826454	Embrapa48	V6-8 stage none infection 018 h	whole organism
GPL4592	GSE33410	GSM826398	PI230970	V6-8 stage none infection 024 h	whole organism
GPL4592	GSE33410	GSM826399	PI230970	V6-8 stage none infection 024 h	whole organism
GPL4592	GSE33410	GSM826400	PI230970	V6-8 stage none infection 024 h	whole organism
GPL4592	GSE33410	GSM826458	Embrapa48	V6-8 stage none infection 024 h	whole organism
GPL4592	GSE33410	GSM826459	Embrapa48	V6-8 stage none infection 024 h	whole organism
GPL4592	GSE33410	GSM826460	Embrapa48	V6-8 stage none infection 024 h	whole organism
GPL4592	GSE33410	GSM826404	PI230970	V6-8 stage none infection 036 h	whole organism
GPL4592	GSE33410	GSM826405	PI230970	V6-8 stage none infection 036 h	whole organism
GPL4592	GSE33410	GSM826406	PI230970	V6-8 stage none infection 036 h	whole organism
GPL4592	GSE33410	GSM826464	Embrapa48	V6-8 stage none infection 036 h	whole organism
GPL4592	GSE33410	GSM826465	Embrapa48	V6-8 stage none infection 036 h	whole organism
GPL4592	GSE33410	GSM826466	Embrapa48	V6-8 stage none infection 036 h	whole organism
GPL4592	GSE33410	GSM826410	PI230970	V6-8 stage none infection 048 h	whole organism
GPL4592	GSE33410	GSM826411	PI230970	V6-8 stage none infection 048 h	whole organism
GPL4592	GSE33410	GSM826412	PI230970	V6-8 stage none infection 048 h	whole organism
GPL4592	GSE33410	GSM826470	Embrapa48	V6-8 stage none infection 048 h	whole organism
GPL4592	GSE33410	GSM826471	Embrapa48	V6-8 stage none infection 048 h	whole organism
GPL4592	GSE33410	GSM826472	Embrapa48	V6-8 stage none infection 048 h	whole organism
GPL4592	GSE33410	GSM826416	PI230970	V6-8 stage none infection 072 h	whole organism
GPL4592	GSE33410	GSM826417	PI230970	V6-8 stage none infection 072 h	whole organism
GPL4592	GSE33410	GSM826418	PI230970	V6-8 stage none infection 072 h	whole organism
GPL4592	GSE33410	GSM826476	Embrapa48	V6-8 stage none infection 072 h	whole organism
GPL4592	GSE33410	GSM826477	Embrapa48	V6-8 stage none infection 072 h	whole organism
GPL4592	GSE33410	GSM826478	Embrapa48	V6-8 stage none infection 072 h	whole organism
GPL4592	GSE33410	GSM826422	PI230970	V6-8 stage none infection 096 h	whole organism
GPL4592	GSE33410	GSM826423	PI230970	V6-8 stage none infection 096 h	whole organism
GPL4592	GSE33410	GSM826424	PI230970	V6-8 stage none infection 096 h	whole organism
GPL4592	GSE33410	GSM826482	Embrapa48	V6-8 stage none infection 096 h	whole organism
GPL4592	GSE33410	GSM826483	Embrapa48	V6-8 stage none infection 096 h	whole organism
GPL4592	GSE33410	GSM826484	Embrapa48	V6-8 stage none infection 096 h	whole organism
GPL4592	GSE33410	GSM826428	PI230970	V6-8 stage none infection 120 h	whole organism
GPL4592	GSE33410	GSM826429	PI230970	V6-8 stage none infection 120 h	whole organism
GPL4592	GSE33410	GSM826430	PI230970	V6-8 stage none infection 120 h	whole organism
GPL4592	GSE33410	GSM826488	Embrapa48	V6-8 stage none infection 120 h	whole organism
GPL4592	GSE33410	GSM826489	Embrapa48	V6-8 stage none infection 120 h	whole organism
GPL4592	GSE33410	GSM826490	Embrapa48	V6-8 stage none infection 120 h	whole organism
GPL4592	GSE33410	GSM826434	PI230970	V6-8 stage none infection 168 h	whole organism
GPL4592	GSE33410	GSM826435	PI230970	V6-8 stage none infection 168 h	whole organism
GPL4592	GSE33410	GSM826436	PI230970	V6-8 stage none infection 168 h	whole organism
GPL4592	GSE33410	GSM826494	Embrapa48	V6-8 stage none infection 168 h	whole organism
GPL4592	GSE33410	GSM826495	Embrapa48	V6-8 stage none infection 168 h	whole organism
GPL4592	GSE33410	GSM826496	Embrapa48	V6-8 stage none infection 168 h	whole organism
GPL4592	GSE18517	GSM461271	PI416937	Seedlings untreated 2hr	root
GPL4592	GSE18517	GSM461272	PI416937	Seedlings untreated 2hr	root
GPL4592	GSE18517	GSM461273	PI416937	Seedlings untreated 12hr	root
GPL4592	GSE18517	GSM461274	PI416937	Seedlings untreated 12hr	root
GPL4592	GSE18517	GSM461275	PI416937	Seedlings untreated 12hr	root
GPL4592	GSE18517	GSM461276	PI416937	Seedlings untreated 48hr	root
GPL4592	GSE18517	GSM461277	PI416937	Seedlings untreated 48hr	root
GPL4592	GSE18517	GSM461278	PI416937	Seedlings untreated 48hr	root
GPL4592	GSE18517	GSM461279	PI416937	Seedlings untreated 72hr	root
GPL4592	GSE18517	GSM461280	PI416937	Seedlings untreated 72hr	root
GPL4592	GSE18517	GSM461281	PI416937	Seedlings untreated 72hr	root
GPL4592	GSE18517	GSM461293	Young	Seedlings untreated 2hr	root
GPL4592	GSE18517	GSM461294	Young	Seedlings untreated 2hr	root
GPL4592	GSE18517	GSM461295	Young	Seedlings untreated 12hr	root
GPL4592	GSE18517	GSM461296	Young	Seedlings untreated 12hr	root
GPL4592	GSE18517	GSM461297	Young	Seedlings untreated 12hr	root
GPL4592	GSE18517	GSM461298	Young	Seedlings untreated 48hr	root
GPL4592	GSE18517	GSM461299	Young	Seedlings untreated 48hr	root
GPL4592	GSE18517	GSM461300	Young	Seedlings untreated 48hr	root
GPL4592	GSE18517	GSM461301	Young	Seedlings untreated 72hr	root
GPL4592	GSE18517	GSM461302	Young	Seedlings untreated 72hr	root
GPL4592	GSE18517	GSM461303	Young	Seedlings untreated 72hr	root
GPL4592	GSE18423	GSM459249	PI416937	Seedlings control 2hr	root
GPL4592	GSE18423	GSM459250	PI416938	Seedlings control 2hr	root
GPL4592	GSE18423	GSM459251	PI416939	Seedlings control 12hr	root
GPL4592	GSE18423	GSM459252	PI416940	Seedlings control 12hr	root
GPL4592	GSE18423	GSM459253	PI416941	Seedlings control 12hr	root
GPL4592	GSE18423	GSM459254	PI416942	Seedlings control 48hr	root
GPL4592	GSE18423	GSM459255	PI416943	Seedlings control 48hr	root
GPL4592	GSE18423	GSM459256	PI416944	Seedlings control 48hr	root
GPL4592	GSE18423	GSM459257	PI416945	Seedlings control 72hr	root
GPL4592	GSE18423	GSM459258	PI416946	Seedlings control 72hr	root
GPL4592	GSE18423	GSM459259	PI416947	Seedlings control 72hr	root
GPL4592	GSE26208	GSM643518	PI547438	transition stage of seed development 300-400 mg No treatment	Seed coat
GPL4592	GSE26208	GSM643519	PI547438	transition stage of seed development 300-400 mg No treatment	Seed coat
GPL4592	GSE26208	GSM643520	PI547438	transition stage of seed development 300-400 mg No treatment	Seed coat
GPL4592	GSE26208	GSM643521	PI547475	transition stage of seed development 300-400 mg No treatment	Seed coat
GPL4592	GSE26208	GSM643522	PI547475	transition stage of seed development 300-400 mg No treatment	Seed coat
GPL4592	GSE26208	GSM643523	PI547475	transition stage of seed development 300-400 mg No treatment	Seed coat
GPL4592	GSE29653	GSM735112	Williams 82	35 day old plant control	The top fully expanded trifoliolate leaves, petioles and stem segments
GPL4592	GSE29653	GSM735113	Williams 82	35 day old plant control	The top fully expanded trifoliolate leaves, petioles and stem segments
GPL4592	GSE29653	GSM735114	Williams 82	35 day old plant control	The top fully expanded trifoliolate leaves, petioles and stem segments
GPL4592	GSE29653	GSM735115	Williams 82	35 day old plant control	The top fully expanded trifoliolate leaves, petioles and stem segments
GPL4592	GSE27894	GSM688826	Bragg	10 days old vegetative stage seedlings	root apical meristem
GPL4592	GSE27894	GSM688827	Bragg	10 days old vegetative stage seedlings	root apical meristem
GPL4592	GSE27894	GSM688828	Bragg	10 days old vegetative stage seedlings	root apical meristem
GPL4592	GSE27894	GSM688829	Bragg	10 days old vegetative stage seedlings	leaf
GPL4592	GSE27894	GSM688830	Bragg	10 days old vegetative stage seedlings	leaf
GPL4592	GSE26198 GSE26199	GSM643111	Williams 82	Photosynthesis at growth temperature first fully expanded leaf	leaf
GPL4592	GSE26198 GSE26199	GSM643112	Williams 82	Photosynthesis at growth temperature first fully expanded leaf	leaf
GPL4592	GSE26198 GSE26199	GSM643113	Williams 82	Photosynthesis at growth temperature first fully expanded leaf	leaf
GPL4592	GSE26198 GSE26199	GSM643114	Williams 82	Photosynthesis at growth temperature first fully expanded leaf	leaf
GPL4592	GSE26198 GSE26199	GSM643115	Williams 82	Photosynthesis at optimum temperature first fully expanded leaf	leaf
GPL4592	GSE26198 GSE26199	GSM643116	Williams 82	Photosynthesis at optimum temperature first fully expanded leaf	leaf
GPL4592	GSE26198 GSE26199	GSM643117	Williams 82	Photosynthesis at optimum temperature first fully expanded leaf	leaf
GPL4592	GSE26198 GSE26199	GSM643118	Williams 82	Photosynthesis at optimum temperature first fully expanded leaf	leaf
GPL4592	GSE24145	GSM594262	Williams 82	Seedlings 3 days post-germination mock-inoculated by water 12hr	root hair
GPL4592	GSE24145	GSM594264	Williams 82	Seedlings 3 days post-germination mock-inoculated by water 12hr	root hair
GPL4592	GSE24145	GSM594266	Williams 82	Seedlings 3 days post-germination mock-inoculated by water 12hr	root hair
GPL4592	GSE24145	GSM594268	Williams 82	Seedlings 3 days post-germination mock-inoculated by water 12hr	root hair
GPL4592	GSE24145	GSM594270	Williams 82	Seedlings 3 days post-germination mock-inoculated by water 18hr	root hair
GPL4592	GSE24145	GSM594272	Williams 82	Seedlings 3 days post-germination mock-inoculated by water 18hr	root hair
GPL4592	GSE24145	GSM594274	Williams 82	Seedlings 3 days post-germination mock-inoculated by water 18hr	root hair
GPL4592	GSE24145	GSM594276	Williams 82	Seedlings 3 days post-germination mock-inoculated by water 18hr	root hair
GPL4592	GSE24145	GSM594278	Williams 82	Seedlings 3 days post-germination mock-inoculated by water 24hr	root hair
GPL4592	GSE24145	GSM594284	Williams 82	Seedlings 3 days post-germination mock-inoculated by water 24hr	root hair
GPL4592	GSE24145	GSM594290	Williams 82	Seedlings 3 days post-germination mock-inoculated by water 24hr	root hair
GPL4592	GSE24145	GSM594280	Williams 82	Seedlings 3 days post-germination mock-inoculated by water 36hr	root hair
GPL4592	GSE24145	GSM594286	Williams 82	Seedlings 3 days post-germination mock-inoculated by water 36hr	root hair
GPL4592	GSE24145	GSM594292	Williams 82	Seedlings 3 days post-germination mock-inoculated by water 36hr	root hair
GPL4592	GSE24145	GSM594282	Williams 82	Seedlings 3 days post-germination mock-inoculated by water 48hr	root hair
GPL4592	GSE24145	GSM594288	Williams 82	Seedlings 3 days post-germination mock-inoculated by water 48hr	root hair
GPL4592	GSE24145	GSM594294	Williams 82	Seedlings 3 days post-germination mock-inoculated by water 48hr	root hair
GPL4592	GSE24145	GSM594254	Williams 82	Seedlings 3 days post-germination mock-inoculated by water 6hr	root hair
GPL4592	GSE24145	GSM594256	Williams 82	Seedlings 3 days post-germination mock-inoculated by water 6hr	root hair
GPL4592	GSE24145	GSM594258	Williams 82	Seedlings 3 days post-germination mock-inoculated by water 6hr	root hair
GPL4592	GSE24145	GSM594260	Williams 82	Seedlings 3 days post-germination mock-inoculated by water 6hr	root hair
GPL4592	GSE20972	GSM524370	OAC Bayfield	V3 stage trifoliates harvested 0hr spray distilled water	first trifoliolate leaves
GPL4592	GSE20972	GSM524371	OAC Bayfield	V3 stage trifoliates harvested 0hr spray distilled water	first trifoliolate leaves
GPL4592	GSE20972	GSM524372	OAC Bayfield	V3 stage trifoliates harvested 0hr spray distilled water	first trifoliolate leaves
GPL4592	GSE20972	GSM524373	OAC Bayfield	V3 stage trifoliates harvested 48hr spray distilled water	first trifoliolate leaves
GPL4592	GSE20972	GSM524374	OAC Bayfield	V3 stage trifoliates harvested 48hr spray distilled water	first trifoliolate leaves
GPL4592	GSE20972	GSM524375	OAC Bayfield	V3 stage trifoliates harvested 48hr spray distilled water	first trifoliolate leaves
GPL4592	GSE10730	GSM270996	PI548553	2nd trifoliate stage 21 days after planting Iron Sufficient	leaf
GPL4592	GSE10730	GSM270997	PI548553	2nd trifoliate stage 21 days after planting Iron Sufficient	leaf
GPL4592	GSE10730	GSM270998	PI548553	2nd trifoliate stage 21 days after planting Iron Sufficient	leaf
GPL4592	GSE10730	GSM271002	PI547430	2nd trifoliate stage 21 days after planting Iron Sufficient	leaf
GPL4592	GSE10730	GSM271003	PI547430	2nd trifoliate stage 21 days after planting Iron Sufficient	leaf
GPL4592	GSE10730	GSM271004	PI547430	2nd trifoliate stage 21 days after planting Iron Sufficient	leaf
GPL4592	GSE12286	GSM308556	Bragg	Seedlings 10 days old	Mature pollen grains
GPL4592	GSE12286	GSM308559	Bragg	Seedlings 10 days old	Mature Pollen Grains
GPL4592	GSE12286	GSM308560	Bragg	Seedlings 10 days old	Mature pollen grains
GPL4592	GSE12286	GSM309422	Bragg	Seedlings 10 days old	Sporophytic tissues consisting of primary stem, primary roots and mature leaves
GPL4592	GSE12286	GSM309424	Bragg	Seedlings 10 days old	Sporophytic tissues consisting of primary stem, primary roots and mature leaves
GPL4592	GSE9730	GSM245933	OAC Bayfield	V1 stage Control 48hr after water treatment	first trifoliolate leaf
GPL4592	GSE9730	GSM245934	OAC Bayfield	V1 stage Control 48hr after water treatment	first trifoliolate leaf
GPL4592	GSE9730	GSM245935	OAC Bayfield	V1 stage Control 48hr after water treatment	first trifoliolate leaf
GPL4592	GSE8432	GSM209591	PI200510	39 days old mock- inoculated harvested time 0hr	leaf
GPL4592	GSE8432	GSM209582	PI200501	30 days old mock- inoculated harvested time 0hr	leaf
GPL4592	GSE8432	GSM209573	PI200492	21 days old mock- inoculated harvested time 0hr	leaf
GPL4592	GSE9687	GSM244783	CONRAD	Seedlings 7 days old mock inoculated 120hr post inoculation	root
GPL4592	GSE9687	GSM244786	CONRAD	Seedlings 7 days old mock inoculated 120hr post inoculation	root
GPL4592	GSE9687	GSM244789	VP-RIL9	Seedlings 7 days old mock inoculated 120hr post inoculation	root
GPL4592	GSE9687	GSM244804	V71-370	Seedlings 7 days old mock inoculated 120hr post inoculation	root
GPL4592	GSE9687	GSM244808	SLOAN	Seedlings 7 days old mock inoculated 120hr post inoculation	root
GPL4592	GSE9687	GSM244814	SLOAN	Seedlings 7 days old mock inoculated 120hr post inoculation	root
GPL4592	GSE9687	GSM244831	SLOAN	Seedlings 7 days old mock inoculated 120hr post inoculation	root
GPL4592	GSE9687	GSM244836	V71-370	Seedlings 7 days old mock inoculated 120hr post inoculation	root
GPL4592	GSE9687	GSM244844	V71-370	Seedlings 7 days old mock inoculated 120hr post inoculation	root
GPL4592	GSE9687	GSM244849	VP-RIL9	Seedlings 7 days old mock inoculated 120hr post inoculation	root
GPL4592	GSE9687	GSM244851	SLOAN	Seedlings 7 days old mock inoculated 120hr post inoculation	root
GPL4592	GSE9687	GSM244852	V71-370	Seedlings 7 days old mock inoculated 120hr post inoculation	root
GPL4592	GSE9687	GSM244883	CONRAD	Seedlings 7 days old mock inoculated 120hr post inoculation	root
GPL4592	GSE9687	GSM244907	CONRAD	Seedlings 7 days old mock inoculated 120hr post inoculation	root
GPL4592	GSE9687	GSM244913	VP-RIL9	Seedlings 7 days old mock inoculated 120hr post inoculation	root
GPL4592	GSE9687	GSM244921	VP-RIL9	Seedlings 7 days old mock inoculated 120hr post inoculation	root
GPL4592	GSE9687	GSM244779	SLOAN	Seedlings 7 days old mock inoculated 24hr post inoculation	root
GPL4592	GSE9687	GSM244788	V71-370	Seedlings 7 days old mock inoculated 24hr post inoculation	root
GPL4592	GSE9687	GSM244799	CONRAD	Seedlings 7 days old mock inoculated 24hr post inoculation	root
GPL4592	GSE9687	GSM244820	V71-370	Seedlings 7 days old mock inoculated 24hr post inoculation	root
GPL4592	GSE9687	GSM244833	VP-RIL9	Seedlings 7 days old mock inoculated 24hr post inoculation	root
GPL4592	GSE9687	GSM244837	VP-RIL9	Seedlings 7 days old mock inoculated 24hr post inoculation	root
GPL4592	GSE9687	GSM244840	VP-RIL9	Seedlings 7 days old mock inoculated 24hr post inoculation	root
GPL4592	GSE9687	GSM244866	SLOAN	Seedlings 7 days old mock inoculated 24hr post inoculation	root
GPL4592	GSE9687	GSM244875	CONRAD	Seedlings 7 days old mock inoculated 24hr post inoculation	root
GPL4592	GSE9687	GSM244896	VP-RIL9	Seedlings 7 days old mock inoculated 24hr post inoculation	root
GPL4592	GSE9687	GSM244898	CONRAD	Seedlings 7 days old mock inoculated 24hr post inoculation	root
GPL4592	GSE9687	GSM244904	V71-370	Seedlings 7 days old mock inoculated 24hr post inoculation	root
GPL4592	GSE9687	GSM244908	SLOAN	Seedlings 7 days old mock inoculated 24hr post inoculation	root
GPL4592	GSE9687	GSM244919	CONRAD	Seedlings 7 days old mock inoculated 24hr post inoculation	root
GPL4592	GSE9687	GSM244923	V71-370	Seedlings 7 days old mock inoculated 24hr post inoculation	root
GPL4592	GSE9687	GSM244935	SLOAN	Seedlings 7 days old mock inoculated 24hr post inoculation	root
GPL4592	GSE9687	GSM244807	CONRAD	Seedlings 7 days old mock inoculated 48hr post inoculation	root
GPL4592	GSE9687	GSM244816	V71-370	Seedlings 7 days old mock inoculated 48hr post inoculation	root
GPL4592	GSE9687	GSM244818	SLOAN	Seedlings 7 days old mock inoculated 48hr post inoculation	root
GPL4592	GSE9687	GSM244823	CONRAD	Seedlings 7 days old mock inoculated 48hr post inoculation	root
GPL4592	GSE9687	GSM244834	CONRAD	Seedlings 7 days old mock inoculated 48hr post inoculation	root
GPL4592	GSE9687	GSM244835	V71-370	Seedlings 7 days old mock inoculated 48hr post inoculation	root
GPL4592	GSE9687	GSM244841	VP-RIL9	Seedlings 7 days old mock inoculated 48hr post inoculation	root
GPL4592	GSE9687	GSM244845	VP-RIL9	Seedlings 7 days old mock inoculated 48hr post inoculation	root
GPL4592	GSE9687	GSM244847	CONRAD	Seedlings 7 days old mock inoculated 48hr post inoculation	root
GPL4592	GSE9687	GSM244848	VP-RIL9	Seedlings 7 days old mock inoculated 48hr post inoculation	root
GPL4592	GSE9687	GSM244876	SLOAN	Seedlings 7 days old mock inoculated 48hr post inoculation	root
GPL4592	GSE9687	GSM244900	V71-370	Seedlings 7 days old mock inoculated 48hr post inoculation	root
GPL4592	GSE9687	GSM244903	SLOAN	Seedlings 7 days old mock inoculated 48hr post inoculation	root
GPL4592	GSE9687	GSM244911	SLOAN	Seedlings 7 days old mock inoculated 48hr post inoculation	root
GPL4592	GSE9687	GSM244932	V71-370	Seedlings 7 days old mock inoculated 48hr post inoculation	root
GPL4592	GSE9687	GSM244937	VP-RIL9	Seedlings 7 days old mock inoculated 48hr post inoculation	root
GPL4592	GSE9687	GSM244780	V71-370	Seedlings 7 days old mock inoculated 72hr post inoculation	root
GPL4592	GSE9687	GSM244785	VP-RIL9	Seedlings 7 days old mock inoculated 72hr post inoculation	root
GPL4592	GSE9687	GSM244795	CONRAD	Seedlings 7 days old mock inoculated 72hr post inoculation	root
GPL4592	GSE9687	GSM244827	SLOAN	Seedlings 7 days old mock inoculated 72hr post inoculation	root
GPL4592	GSE9687	GSM244843	V71-370	Seedlings 7 days old mock inoculated 72hr post inoculation	root
GPL4592	GSE9687	GSM244857	VP-RIL9	Seedlings 7 days old mock inoculated 72hr post inoculation	root
GPL4592	GSE9687	GSM244863	CONRAD	Seedlings 7 days old mock inoculated 72hr post inoculation	root
GPL4592	GSE9687	GSM244868	V71-370	Seedlings 7 days old mock inoculated 72hr post inoculation	root
GPL4592	GSE9687	GSM244880	SLOAN	Seedlings 7 days old mock inoculated 72hr post inoculation	root
GPL4592	GSE9687	GSM244886	SLOAN	Seedlings 7 days old mock inoculated 72hr post inoculation	root
GPL4592	GSE9687	GSM244895	CONRAD	Seedlings 7 days old mock inoculated 72hr post inoculation	root
GPL4592	GSE9687	GSM244897	VP-RIL9	Seedlings 7 days old mock inoculated 72hr post inoculation	root
GPL4592	GSE9687	GSM244901	VP-RIL9	Seedlings 7 days old mock inoculated 72hr post inoculation	root
GPL4592	GSE9687	GSM244922	CONRAD	Seedlings 7 days old mock inoculated 72hr post inoculation	root
GPL4592	GSE9687	GSM244924	V71-370	Seedlings 7 days old mock inoculated 72hr post inoculation	root
GPL4592	GSE9687	GSM244927	SLOAN	Seedlings 7 days old mock inoculated 72hr post inoculation	root
GPL4592	GSE7124	GSM171725	PI291327	Seedlings 7 days old mock inoculated 120hr post inoculation	root
GPL4592	GSE7124	GSM171719	WILLIAMS	Seedlings 7 days old mock inoculated 120hr post inoculation	root
GPL4592	GSE7124	GSM171713	GENERAL	Seedlings 7 days old mock inoculated 120hr post inoculation	root
GPL4592	GSE7124	GSM171712	WILLIAMS	Seedlings 7 days old mock inoculated 120hr post inoculation	root
GPL4592	GSE7124	GSM171710	WILLIAMS	Seedlings 7 days old mock inoculated 120hr post inoculation	root
GPL4592	GSE7124	GSM171704	ATHOW	Seedlings 7 days old mock inoculated 120hr post inoculation	root
GPL4592	GSE7124	GSM171693	SLOAN	Seedlings 7 days old mock inoculated 120hr post inoculation	root
GPL4592	GSE7124	GSM171690	GENERAL	Seedlings 7 days old mock inoculated 120hr post inoculation	root
GPL4592	GSE7124	GSM171685	WILLIAMS	Seedlings 7 days old mock inoculated 120hr post inoculation	root
GPL4592	GSE7124	GSM171683	ATHOW	Seedlings 7 days old mock inoculated 120hr post inoculation	root
GPL4592	GSE7124	GSM171682	ATHOW	Seedlings 7 days old mock inoculated 120hr post inoculation	root
GPL4592	GSE7124	GSM171680	PI291327	Seedlings 7 days old mock inoculated 120hr post inoculation	root
GPL4592	GSE7124	GSM171677	OX20-8	Seedlings 7 days old mock inoculated 120hr post inoculation	root
GPL4592	GSE7124	GSM171675	SLOAN	Seedlings 7 days old mock inoculated 120hr post inoculation	root
GPL4592	GSE7124	GSM171664	OX20-8	Seedlings 7 days old mock inoculated 120hr post inoculation	root
GPL4592	GSE7124	GSM171663	CONRAD	Seedlings 7 days old mock inoculated 120hr post inoculation	root
GPL4592	GSE7124	GSM171662	V710370	Seedlings 7 days old mock inoculated 120hr post inoculation	root
GPL4592	GSE7124	GSM171660	SLOAN	Seedlings 7 days old mock inoculated 120hr post inoculation	root
GPL4592	GSE7124	GSM171651	V710370	Seedlings 7 days old mock inoculated 120hr post inoculation	root
GPL4592	GSE7124	GSM171649	V710370	Seedlings 7 days old mock inoculated 120hr post inoculation	root
GPL4592	GSE7124	GSM171646	OX20-8	Seedlings 7 days old mock inoculated 120hr post inoculation	root
GPL4592	GSE7124	GSM171637	CONRAD	Seedlings 7 days old mock inoculated 120hr post inoculation	root
GPL4592	GSE7124	GSM171636	CONRAD	Seedlings 7 days old mock inoculated 120hr post inoculation	root
GPL4592	GSE7124	GSM171635	GENERAL	Seedlings 7 days old mock inoculated 120hr post inoculation	root
GPL4592	GSE7124	GSM171634	PI291327	Seedlings 7 days old mock inoculated 120hr post inoculation	root
GPL4592	GSE7124	GSM171625	ATHOW	Seedlings 7 days old mock inoculated 120hr post inoculation	root
GPL4592	GSE7124	GSM171622	CONRAD	Seedlings 7 days old mock inoculated 120hr post inoculation	root
GPL4592	GSE7124	GSM171620	GENERAL	Seedlings 7 days old mock inoculated 120hr post inoculation	root
GPL4592	GSE7124	GSM171619	PI291327	Seedlings 7 days old mock inoculated 120hr post inoculation	root
GPL4592	GSE7124	GSM171611	OX20-8	Seedlings 7 days old mock inoculated 120hr post inoculation	root
GPL4592	GSE7124	GSM171606	SLOAN	Seedlings 7 days old mock inoculated 120hr post inoculation	root
GPL4592	GSE7124	GSM171600	V710370	Seedlings 7 days old mock inoculated 120hr post inoculation	root
GPL4592	GSE7124	GSM171722	PI291327	Seedlings 7 days old mock inoculated 72hr post inoculation	root
GPL4592	GSE7124	GSM171721	OX20-8	Seedlings 7 days old mock inoculated 72hr post inoculation	root
GPL4592	GSE7124	GSM171715	V710370	Seedlings 7 days old mock inoculated 72hr post inoculation	root
GPL4592	GSE7124	GSM171708	V710370	Seedlings 7 days old mock inoculated 72hr post inoculation	root
GPL4592	GSE7124	GSM171707	GENERAL	Seedlings 7 days old mock inoculated 72hr post inoculation	root
GPL4592	GSE7124	GSM171706	GENERAL	Seedlings 7 days old mock inoculated 72hr post inoculation	root
GPL4592	GSE7124	GSM171698	V710370	Seedlings 7 days old mock inoculated 72hr post inoculation	root
GPL4592	GSE7124	GSM171694	WILLIAMS	Seedlings 7 days old mock inoculated 72hr post inoculation	root
GPL4592	GSE7124	GSM171688	CONRAD	Seedlings 7 days old mock inoculated 72hr post inoculation	root
GPL4592	GSE7124	GSM171687	PI291327	Seedlings 7 days old mock inoculated 72hr post inoculation	root
GPL4592	GSE7124	GSM171681	WILLIAMS	Seedlings 7 days old mock inoculated 72hr post inoculation	root
GPL4592	GSE7124	GSM171676	SLOAN	Seedlings 7 days old mock inoculated 72hr post inoculation	root
GPL4592	GSE7124	GSM171674	ATHOW	Seedlings 7 days old mock inoculated 72hr post inoculation	root
GPL4592	GSE7124	GSM171673	GENERAL	Seedlings 7 days old mock inoculated 72hr post inoculation	root
GPL4592	GSE7124	GSM171671	OX20-8	Seedlings 7 days old mock inoculated 72hr post inoculation	root
GPL4592	GSE7124	GSM171657	PI291327	Seedlings 7 days old mock inoculated 72hr post inoculation	root
GPL4592	GSE7124	GSM171656	OX20-8	Seedlings 7 days old mock inoculated 72hr post inoculation	root
GPL4592	GSE7124	GSM171650	CONRAD	Seedlings 7 days old mock inoculated 72hr post inoculation	root
GPL4592	GSE7124	GSM171645	ATHOW	Seedlings 7 days old mock inoculated 72hr post inoculation	root
GPL4592	GSE7124	GSM171643	ATHOW	Seedlings 7 days old mock inoculated 72hr post inoculation	root
GPL4592	GSE7124	GSM171641	SLOAN	Seedlings 7 days old mock inoculated 72hr post inoculation	root
GPL4592	GSE7124	GSM171640	GENERAL	Seedlings 7 days old mock inoculated 72hr post inoculation	root
GPL4592	GSE7124	GSM171633	PI291327	Seedlings 7 days old mock inoculated 72hr post inoculation	root
GPL4592	GSE7124	GSM171631	SLOAN	Seedlings 7 days old mock inoculated 72hr post inoculation	root
GPL4592	GSE7124	GSM171627	WILLIAMS	Seedlings 7 days old mock inoculated 72hr post inoculation	root
GPL4592	GSE7124	GSM171624	ATHOW	Seedlings 7 days old mock inoculated 72hr post inoculation	root
GPL4592	GSE7124	GSM171623	CONRAD	Seedlings 7 days old mock inoculated 72hr post inoculation	root
GPL4592	GSE7124	GSM171618	OX20-8	Seedlings 7 days old mock inoculated 72hr post inoculation	root
GPL4592	GSE7124	GSM171617	CONRAD	Seedlings 7 days old mock inoculated 72hr post inoculation	root
GPL4592	GSE7124	GSM171604	WILLIAMS	Seedlings 7 days old mock inoculated 72hr post inoculation	root
GPL4592	GSE7124	GSM171601	V710370	Seedlings 7 days old mock inoculated 72hr post inoculation	root
GPL4592	GSE7124	GSM171599	SLOAN	Seedlings 7 days old mock inoculated 72hr post inoculation	root
GPL4592	GSE7511	GSM182029	Asgrow A3237	heart stage	embryo proper
GPL4592	GSE7511	GSM182030	Asgrow A3237	heart stage	embryo proper
GPL4592	GSE7511	GSM182031	Asgrow A3237	heart stage	embryo proper
GPL4592	GSE7511	GSM182032	Asgrow A3237	heart stage	suspensor
GPL4592	GSE7511	GSM182033	Asgrow A3237	heart stage	suspensor
GPL4592	GSE7511	GSM182034	Asgrow A3237	heart stage	suspensor
GPL4592	GSE7511	GSM182035	Asgrow A3237	heart stage	endosperm
GPL4592	GSE7511	GSM182036	Asgrow A3237	heart stage	endosperm
GPL4592	GSE7511	GSM182037	Asgrow A3237	heart stage	endothelium
GPL4592	GSE7511	GSM182038	Asgrow A3237	heart stage	endothelium
GPL4592	GSE7511	GSM182039	Asgrow A3237	heart stage	epidermis
GPL4592	GSE7511	GSM182040	Asgrow A3237	heart stage	epidermis
GPL4592	GSE7511	GSM182041	Asgrow A3237	heart stage	hilum
GPL4592	GSE7511	GSM182042	Asgrow A3237	heart stage	hilum
GPL4592	GSE7511	GSM182043	Asgrow A3237	heart stage	inner integument
GPL4592	GSE7511	GSM182044	Asgrow A3237	heart stage	inner integument
GPL4592	GSE7511	GSM182045	Asgrow A3237	heart stage	outer integument
GPL4592	GSE7511	GSM182046	Asgrow A3237	heart stage	outer integument
GPL4592	GSE7511	GSM182047	Asgrow A3237	heart stage	whole Seed
GPL4592	GSE7511	GSM182048	Asgrow A3237	heart stage	whole Seed
GPL4592	GSE7511	GSM184826	Asgrow A3237	heart stage	Young trifoliate leaf
GPL4592	GSE7511	GSM184827	Asgrow A3237	heart stage	Young trifoliate leaf
GPL4592	GSE7511	GSM201130	Asgrow A3237	heart stage	endosperm
GPL4592	GSE8112	GSM201129	Asgrow A3237	early maturation-stage	whole Seed
GPL4592	GSE8112	GSM201128	Asgrow A3237	early maturation-stage	whole Seed
GPL4592	GSE8112	GSM201127	Asgrow A3237	early maturation-stage	seed coat parenchyma
GPL4592	GSE8112	GSM201126	Asgrow A3237	early maturation-stage	seed coat parenchyma
GPL4592	GSE8112	GSM201125	Asgrow A3237	early maturation-stage	seed coat palisade
GPL4592	GSE8112	GSM201124	Asgrow A3237	early maturation-stage	seed coat palisade
GPL4592	GSE8112	GSM201123	Asgrow A3237	early maturation-stage	seed coat hilum
GPL4592	GSE8112	GSM201122	Asgrow A3237	early maturation-stage	seed coat hilum
GPL4592	GSE8112	GSM201121	Asgrow A3237	early maturation-stage	seed coat hourglass
GPL4592	GSE8112	GSM201120	Asgrow A3237	early maturation-stage	seed coat hourglass
GPL4592	GSE8112	GSM201119	Asgrow A3237	early maturation-stage	seed coat aleurone
GPL4592	GSE8112	GSM201118	Asgrow A3237	early maturation-stage	seed coat aleurone
GPL4592	GSE8112	GSM201117	Asgrow A3237	early maturation-stage	cotyledon vascular bundle
GPL4592	GSE8112	GSM201116	Asgrow A3237	early maturation-stage	cotyledon vascular bundle
GPL4592	GSE8112	GSM201115	Asgrow A3237	early maturation-stage	cotyledon adaxial parenchyma
GPL4592	GSE8112	GSM201114	Asgrow A3237	early maturation-stage	cotyledon adaxial parenchyma
GPL4592	GSE8112	GSM201113	Asgrow A3237	early maturation-stage	cotyledon adaxial epidermis
GPL4592	GSE8112	GSM201112	Asgrow A3237	early maturation-stage	cotyledon adaxial epidermis
GPL4592	GSE8112	GSM201111	Asgrow A3237	early maturation-stage	cotyledon abaxial parenchyma
GPL4592	GSE8112	GSM201110	Asgrow A3237	early maturation-stage	cotyledon abaxial parenchyma
GPL4592	GSE8112	GSM201109	Asgrow A3237	early maturation-stage	cotyledon abaxial epidermis
GPL4592	GSE8112	GSM201108	Asgrow A3237	early maturation-stage	cotyledon abaxial epidermis
GPL4592	GSE8112	GSM201107	Asgrow A3237	early maturation-stage	axis vascular bundle
GPL4592	GSE8112	GSM201106	Asgrow A3237	early maturation-stage	axis vascular bundle
GPL4592	GSE8112	GSM201105	Asgrow A3237	early maturation-stage	axis shoot meristem
GPL4592	GSE8112	GSM201104	Asgrow A3237	early maturation-stage	axis shoot meristem
GPL4592	GSE8112	GSM201103	Asgrow A3237	early maturation-stage	axis root meristem
GPL4592	GSE8112	GSM201102	Asgrow A3237	early maturation-stage	axis root meristem
GPL4592	GSE8112	GSM201101	Asgrow A3237	early maturation-stage	axis parenchyma
GPL4592	GSE8112	GSM201100	Asgrow A3237	early maturation-stage	axis parenchyma
GPL4592	GSE8112	GSM201099	Asgrow A3237	early maturation-stage	axis plumule
GPL4592	GSE8112	GSM201098	Asgrow A3237	early maturation-stage	axis plumule
GPL4592	GSE8112	GSM201097	Asgrow A3237	early maturation-stage	axis epidermis
GPL4592	GSE8112	GSM201096	Asgrow A3237	early maturation-stage	axis epidermis
GPL4592	GSE7881	GSM191092	Asgrow A3237	cotyledon-stage	whole seed
GPL4592	GSE7881	GSM191091	Asgrow A3237	cotyledon-stage	whole seed
GPL4592	GSE7881	GSM191090	Asgrow A3237	cotyledon-stage	outer integument
GPL4592	GSE7881	GSM191089	Asgrow A3237	cotyledon-stage	outer integument
GPL4592	GSE7881	GSM191088	Asgrow A3237	cotyledon-stage	inner integument
GPL4592	GSE7881	GSM191087	Asgrow A3237	cotyledon-stage	inner integument
GPL4592	GSE7881	GSM191086	Asgrow A3237	cotyledon-stage	hilum
GPL4592	GSE7881	GSM191085	Asgrow A3237	cotyledon-stage	hilum
GPL4592	GSE7881	GSM191084	Asgrow A3237	cotyledon-stage	epidermis
GPL4592	GSE7881	GSM191083	Asgrow A3237	cotyledon-stage	epidermis
GPL4592	GSE7881	GSM191082	Asgrow A3237	cotyledon-stage	endothelium
GPL4592	GSE7881	GSM191081	Asgrow A3237	cotyledon-stage	endothelium
GPL4592	GSE7881	GSM191080	Asgrow A3237	cotyledon-stage	endosperm
GPL4592	GSE7881	GSM191079	Asgrow A3237	cotyledon-stage	endosperm
GPL4592	GSE7881	GSM191078	Asgrow A3237	cotyledon-stage	suspensor
GPL4592	GSE7881	GSM191077	Asgrow A3237	cotyledon-stage	suspensor
GPL4592	GSE7881	GSM191076	Asgrow A3237	cotyledon-stage	embryo proper
GPL4592	GSE7881	GSM191075	Asgrow A3237	cotyledon-stage	embryo proper
GPL4592	GSE6414	GSM184829	Asgrow A3237	globular stage	whole seed
GPL4592	GSE6414	GSM184828	Asgrow A3237	globular stage	whole seed
GPL4592	GSE6414	GSM147956	Asgrow A3237	globular stage	outer integument
GPL4592	GSE6414	GSM147955	Asgrow A3237	globular stage	outer integument
GPL4592	GSE6414	GSM147954	Asgrow A3237	globular stage	outer integument
GPL4592	GSE6414	GSM147953	Asgrow A3237	globular stage	inner integument
GPL4592	GSE6414	GSM147952	Asgrow A3237	globular stage	inner integument
GPL4592	GSE6414	GSM147951	Asgrow A3237	globular stage	inner integument
GPL4592	GSE6414	GSM147950	Asgrow A3237	globular stage	hilum
GPL4592	GSE6414	GSM147949	Asgrow A3237	globular stage	hilum
GPL4592	GSE6414	GSM147948	Asgrow A3237	globular stage	hilum
GPL4592	GSE6414	GSM147947	Asgrow A3237	globular stage	epidermis
GPL4592	GSE6414	GSM147946	Asgrow A3237	globular stage	epidermis
GPL4592	GSE6414	GSM147945	Asgrow A3237	globular stage	epidermis
GPL4592	GSE6414	GSM147944	Asgrow A3237	globular stage	endothelium
GPL4592	GSE6414	GSM147943	Asgrow A3237	globular stage	endothelium
GPL4592	GSE6414	GSM147942	Asgrow A3237	globular stage	endothelium
GPL4592	GSE6414	GSM147941	Asgrow A3237	globular stage	endosperm
GPL4592	GSE6414	GSM147940	Asgrow A3237	globular stage	endosperm
GPL4592	GSE6414	GSM147939	Asgrow A3237	globular stage	endosperm
GPL4592	GSE6414	GSM147938	Asgrow A3237	globular stage	suspensor
GPL4592	GSE6414	GSM147937	Asgrow A3237	globular stage	suspensor
GPL4592	GSE6414	GSM147936	Asgrow A3237	globular stage	suspensor
GPL4592	GSE6414	GSM147935	Asgrow A3237	globular stage	embryo proper
GPL4592	GSE6414	GSM147934	Asgrow A3237	globular stage	embryo proper
GPL4592	GSE6414	GSM147933	Asgrow A3237	globular stage	embryo proper
GPL4592	GSE7108	GSM170924	5601T	V2 stage control	leaf
GPL4592	GSE7108	GSM170925	5601T	V2 stage control	leaf
GPL4592	GSE7108	GSM170928	5601T	V2 stage control	leaf

## Sheet: microarray_Case
Platform	Series	Sample	Genotype	Condition	Tissue
GPL4592	GSE11611	GSM294152	RIL	Timepoint: NA	root
GPL4592	GSE11611	GSM292182	RIL	Timepoint: NA	root
GPL4592	GSE11611	GSM294232	RIL	Timepoint: NA	root
GPL4592	GSE11611	GSM292203	RIL	Timepoint: NA	root
GPL4592	GSE11611	GSM293875	RIL	Timepoint: NA	root
GPL4592	GSE11611	GSM292219	RIL	Timepoint: NA	root
GPL4592	GSE11611	GSM293913	RIL	Timepoint: NA	root
GPL4592	GSE11611	GSM292199	RIL	Timepoint: NA	root
GPL4592	GSE11611	GSM293674	RIL	Timepoint: NA	root
GPL4592	GSE11611	GSM292185	RIL	Timepoint: NA	root
GPL4592	GSE11611	GSM293687	RIL	Timepoint: NA	root
GPL4592	GSE11611	GSM292174	RIL	Timepoint: NA	root
GPL4592	GSE11611	GSM293914	RIL	Timepoint: NA	root
GPL4592	GSE11611	GSM292176	RIL	Timepoint: NA	root
GPL4592	GSE11611	GSM293949	RIL	Timepoint: NA	root
GPL4592	GSE11611	GSM292202	RIL	Timepoint: NA	root
GPL4592	GSE11611	GSM294453	RIL	Timepoint: NA	root
GPL4592	GSE11611	GSM293238	RIL	Timepoint: NA	root
GPL4592	GSE11611	GSM294507	RIL	Timepoint: NA	root
GPL4592	GSE11611	GSM293280	RIL	Timepoint: NA	root
GPL4592	GSE11611	GSM294119	RIL	Timepoint: NA	root
GPL4592	GSE11611	GSM292163	RIL	Timepoint: NA	root
GPL4592	GSE11611	GSM294081	RIL	Timepoint: NA	root
GPL4592	GSE11611	GSM292204	RIL	Timepoint: NA	root
GPL4592	GSE11611	GSM293547	RIL	Timepoint: NA	root
GPL4592	GSE11611	GSM292193	RIL	Timepoint: NA	root
GPL4592	GSE11611	GSM293531	RIL	Timepoint: NA	root
GPL4592	GSE11611	GSM292207	RIL	Timepoint: NA	root
GPL4592	GSE11611	GSM294534	RIL	Timepoint: NA	root
GPL4592	GSE11611	GSM292160	RIL	Timepoint: NA	root
GPL4592	GSE11611	GSM294445	RIL	Timepoint: NA	root
GPL4592	GSE11611	GSM292212	RIL	Timepoint: NA	root
GPL4592	GSE11611	GSM294552	RIL	Timepoint: NA	root
GPL4592	GSE11611	GSM293478	RIL	Timepoint: NA	root
GPL4592	GSE11611	GSM294570	RIL	Timepoint: NA	root
GPL4592	GSE11611	GSM293446	RIL	Timepoint: NA	root
GPL4592	GSE11611	GSM293823	RIL	Timepoint: NA	root
GPL4592	GSE11611	GSM292187	RIL	Timepoint: NA	root
GPL4592	GSE11611	GSM293798	RIL	Timepoint: NA	root
GPL4592	GSE11611	GSM292206	RIL	Timepoint: NA	root
GPL4592	GSE11611	GSM293721	RIL	Timepoint: NA	root
GPL4592	GSE11611	GSM292167	RIL	Timepoint: NA	root
GPL4592	GSE11611	GSM293697	RIL	Timepoint: NA	root
GPL4592	GSE11611	GSM292188	RIL	Timepoint: NA	root
GPL4592	GSE11611	GSM293767	RIL	Timepoint: NA	root
GPL4592	GSE11611	GSM292200	RIL	Timepoint: NA	root
GPL4592	GSE11611	GSM293847	RIL	Timepoint: NA	root
GPL4592	GSE11611	GSM292209	RIL	Timepoint: NA	root
GPL4592	GSE11611	GSM293666	RIL	Timepoint: NA	root
GPL4592	GSE11611	GSM292216	RIL	Timepoint: NA	root
GPL4592	GSE11611	GSM293637	RIL	Timepoint: NA	root
GPL4592	GSE11611	GSM292213	RIL	Timepoint: NA	root
GPL4592	GSE11611	GSM292172	RIL	Timepoint: NA	root
GPL4592	GSE11611	GSM292186	RIL	Timepoint: NA	root
GPL4592	GSE11611	GSM294041	RIL	Timepoint: NA	root
GPL4592	GSE11611	GSM293437	RIL	Timepoint: NA	root
GPL4592	GSE11611	GSM294004	RIL	Timepoint: NA	root
GPL4592	GSE11611	GSM293484	RIL	Timepoint: NA	root
GPL4592	GSE11611	GSM294535	RIL	Timepoint: NA	root
GPL4592	GSE11611	GSM293451	RIL	Timepoint: NA	root
GPL4592	GSE11611	GSM294475	RIL	Timepoint: NA	root
GPL4592	GSE11611	GSM293454	RIL	Timepoint: NA	root
GPL4592	GSE11611	GSM294018	RIL	Timepoint: NA	root
GPL4592	GSE11611	GSM293423	RIL	Timepoint: NA	root
GPL4592	GSE11611	GSM293972	RIL	Timepoint: NA	root
GPL4592	GSE11611	GSM293426	RIL	Timepoint: NA	root
GPL4592	GSE11611	GSM293885	RIL	Timepoint: NA	root
GPL4592	GSE11611	GSM293455	RIL	Timepoint: NA	root
GPL4592	GSE11611	GSM293889	RIL	Timepoint: NA	root
GPL4592	GSE11611	GSM293438	RIL	Timepoint: NA	root
GPL4592	GSE11611	GSM293716	RIL	Timepoint: NA	root
GPL4592	GSE11611	GSM293456	RIL	Timepoint: NA	root
GPL4592	GSE11611	GSM293717	RIL	Timepoint: NA	root
GPL4592	GSE11611	GSM293428	RIL	Timepoint: NA	root
GPL4592	GSE11611	GSM293588	RIL	Timepoint: NA	root
GPL4592	GSE11611	GSM293463	RIL	Timepoint: NA	root
GPL4592	GSE11611	GSM293591	RIL	Timepoint: NA	root
GPL4592	GSE11611	GSM293477	RIL	Timepoint: NA	root
GPL4592	GSE11611	GSM293465	RIL	Timepoint: NA	root
GPL4592	GSE11611	GSM293420	RIL	Timepoint: NA	root
GPL4592	GSE11611	GSM293887	RIL	Timepoint: NA	root
GPL4592	GSE11611	GSM293441	RIL	Timepoint: NA	root
GPL4592	GSE11611	GSM293951	RIL	Timepoint: NA	root
GPL4592	GSE11611	GSM293483	RIL	Timepoint: NA	root
GPL4592	GSE11611	GSM294591	RIL	Timepoint: NA	root
GPL4592	GSE11611	GSM293243	RIL	Timepoint: NA	root
GPL4592	GSE11611	GSM294611	RIL	Timepoint: NA	root
GPL4592	GSE11611	GSM293290	RIL	Timepoint: NA	root
GPL4592	GSE11611	GSM294054	RIL	Timepoint: NA	root
GPL4592	GSE11611	GSM292244	RIL	Timepoint: NA	root
GPL4592	GSE11611	GSM294097	RIL	Timepoint: NA	root
GPL4592	GSE11611	GSM292227	RIL	Timepoint: NA	root
GPL4592	GSE11611	GSM294450	RIL	Timepoint: NA	root
GPL4592	GSE11611	GSM292230	RIL	Timepoint: NA	root
GPL4592	GSE11611	GSM294524	RIL	Timepoint: NA	root
GPL4592	GSE11611	GSM292232	RIL	Timepoint: NA	root
GPL4592	GSE11611	GSM294704	RIL	Timepoint: NA	root
GPL4592	GSE11611	GSM293284	RIL	Timepoint: NA	root
GPL4592	GSE11611	GSM294647	RIL	Timepoint: NA	root
GPL4592	GSE11611	GSM293296	RIL	Timepoint: NA	root
GPL4592	GSE11611	GSM293764	RIL	Timepoint: NA	root
GPL4592	GSE11611	GSM292246	RIL	Timepoint: NA	root
GPL4592	GSE11611	GSM293832	RIL	Timepoint: NA	root
GPL4592	GSE11611	GSM292249	RIL	Timepoint: NA	root
GPL4592	GSE11611	GSM293978	RIL	Timepoint: NA	root
GPL4592	GSE11611	GSM292263	RIL	Timepoint: NA	root
GPL4592	GSE11611	GSM294034	RIL	Timepoint: NA	root
GPL4592	GSE11611	GSM292264	RIL	Timepoint: NA	root
GPL4592	GSE11611	GSM293898	RIL	Timepoint: NA	root
GPL4592	GSE11611	GSM292238	RIL	Timepoint: NA	root
GPL4592	GSE11611	GSM293866	RIL	Timepoint: NA	root
GPL4592	GSE11611	GSM292234	RIL	Timepoint: NA	root
GPL4592	GSE11611	GSM293973	RIL	Timepoint: NA	root
GPL4592	GSE11611	GSM292262	RIL	Timepoint: NA	root
GPL4592	GSE11611	GSM293957	RIL	Timepoint: NA	root
GPL4592	GSE11611	GSM292235	RIL	Timepoint: NA	root
GPL4592	GSE11611	GSM294053	RIL	Timepoint: NA	root
GPL4592	GSE11611	GSM293071	RIL	Timepoint: NA	root
GPL4592	GSE11611	GSM294121	RIL	Timepoint: NA	root
GPL4592	GSE11611	GSM293031	RIL	Timepoint: NA	root
GPL4592	GSE11611	GSM294287	RIL	Timepoint: NA	root
GPL4592	GSE11611	GSM293053	RIL	Timepoint: NA	root
GPL4592	GSE11611	GSM294327	RIL	Timepoint: NA	root
GPL4592	GSE11611	GSM293062	RIL	Timepoint: NA	root
GPL4592	GSE11611	GSM294646	RIL	Timepoint: NA	root
GPL4592	GSE11611	GSM293234	RIL	Timepoint: NA	root
GPL4592	GSE11611	GSM294637	RIL	Timepoint: NA	root
GPL4592	GSE11611	GSM293309	RIL	Timepoint: NA	root
GPL4592	GSE11611	GSM293600	RIL	Timepoint: NA	root
GPL4592	GSE11611	GSM293073	RIL	Timepoint: NA	root
GPL4592	GSE11611	GSM293668	RIL	Timepoint: NA	root
GPL4592	GSE11611	GSM293028	RIL	Timepoint: NA	root
GPL4592	GSE11611	GSM293926	RIL	Timepoint: NA	root
GPL4592	GSE11611	GSM293476	RIL	Timepoint: NA	root
GPL4592	GSE11611	GSM293924	RIL	Timepoint: NA	root
GPL4592	GSE11611	GSM293488	RIL	Timepoint: NA	root
GPL4592	GSE11611	GSM293615	RIL	Timepoint: NA	root
GPL4592	GSE11611	GSM293027	RIL	Timepoint: NA	root
GPL4592	GSE11611	GSM293625	RIL	Timepoint: NA	root
GPL4592	GSE11611	GSM293007	RIL	Timepoint: NA	root
GPL4592	GSE11611	GSM294312	RIL	Timepoint: NA	root
GPL4592	GSE11611	GSM293078	RIL	Timepoint: NA	root
GPL4592	GSE11611	GSM294286	RIL	Timepoint: NA	root
GPL4592	GSE11611	GSM293076	RIL	Timepoint: NA	root
GPL4592	GSE11611	GSM294011	RIL	Timepoint: NA	root
GPL4592	GSE11611	GSM293045	RIL	Timepoint: NA	root
GPL4592	GSE11611	GSM293970	RIL	Timepoint: NA	root
GPL4592	GSE11611	GSM293068	RIL	Timepoint: NA	root
GPL4592	GSE11611	GSM294128	RIL	Timepoint: NA	root
GPL4592	GSE11611	GSM293050	RIL	Timepoint: NA	root
GPL4592	GSE11611	GSM294064	RIL	Timepoint: NA	root
GPL4592	GSE11611	GSM293057	RIL	Timepoint: NA	root
GPL4592	GSE11611	GSM293958	RIL	Timepoint: NA	root
GPL4592	GSE11611	GSM293058	RIL	Timepoint: NA	root
GPL4592	GSE11611	GSM294001	RIL	Timepoint: NA	root
GPL4592	GSE11611	GSM293030	RIL	Timepoint: NA	root
GPL4592	GSE11611	GSM294154	RIL	Timepoint: NA	root
GPL4592	GSE11611	GSM293061	RIL	Timepoint: NA	root
GPL4592	GSE11611	GSM294210	RIL	Timepoint: NA	root
GPL4592	GSE11611	GSM293055	RIL	Timepoint: NA	root
GPL4592	GSE11611	GSM294559	RIL	Timepoint: NA	root
GPL4592	GSE11611	GSM293262	RIL	Timepoint: NA	root
GPL4592	GSE11611	GSM294631	RIL	Timepoint: NA	root
GPL4592	GSE11611	GSM293235	RIL	Timepoint: NA	root
GPL4592	GSE11611	GSM293513	RIL	Timepoint: NA	root
GPL4592	GSE11611	GSM293054	RIL	Timepoint: NA	root
GPL4592	GSE11611	GSM293509	RIL	Timepoint: NA	root
GPL4592	GSE11611	GSM293087	RIL	Timepoint: NA	root
GPL4592	GSE11611	GSM293642	RIL	Timepoint: NA	root
GPL4592	GSE11611	GSM293077	RIL	Timepoint: NA	root
GPL4592	GSE11611	GSM293632	RIL	Timepoint: NA	root
GPL4592	GSE11611	GSM293059	RIL	Timepoint: NA	root
GPL4592	GSE11611	GSM294254	RIL	Timepoint: NA	root
GPL4592	GSE11611	GSM293012	RIL	Timepoint: NA	root
GPL4592	GSE11611	GSM294313	RIL	Timepoint: NA	root
GPL4592	GSE11611	GSM293056	RIL	Timepoint: NA	root
GPL4592	GSE11611	GSM293851	RIL	Timepoint: NA	root
GPL4592	GSE11611	GSM293006	RIL	Timepoint: NA	root
GPL4592	GSE11611	GSM293784	RIL	Timepoint: NA	root
GPL4592	GSE11611	GSM293064	RIL	Timepoint: NA	root
GPL4592	GSE11611	GSM293730	RIL	Timepoint: NA	root
GPL4592	GSE11611	GSM293066	RIL	Timepoint: NA	root
GPL4592	GSE11611	GSM293688	RIL	Timepoint: NA	root
GPL4592	GSE11611	GSM293091	RIL	Timepoint: NA	root
GPL4592	GSE11611	GSM294441	RIL	Timepoint: NA	root
GPL4592	GSE11611	GSM293273	RIL	Timepoint: NA	root
GPL4592	GSE11611	GSM294458	RIL	Timepoint: NA	root
GPL4592	GSE11611	GSM293242	RIL	Timepoint: NA	root
GPL4592	GSE11611	GSM294563	RIL	Timepoint: NA	root
GPL4592	GSE11611	GSM293221	RIL	Timepoint: NA	root
GPL4592	GSE11611	GSM294619	RIL	Timepoint: NA	root
GPL4592	GSE11611	GSM293314	RIL	Timepoint: NA	root
GPL4592	GSE11611	GSM294375	RIL	Timepoint: NA	root
GPL4592	GSE11611	GSM293005	RIL	Timepoint: NA	root
GPL4592	GSE11611	GSM294439	RIL	Timepoint: NA	root
GPL4592	GSE11611	GSM293020	RIL	Timepoint: NA	root
GPL4592	GSE11611	GSM294490	RIL	Timepoint: NA	root
GPL4592	GSE11611	GSM293237	RIL	Timepoint: NA	root
GPL4592	GSE11611	GSM294491	RIL	Timepoint: NA	root
GPL4592	GSE11611	GSM293287	RIL	Timepoint: NA	root
GPL4592	GSE11611	GSM294255	RIL	Timepoint: NA	root
GPL4592	GSE11611	GSM293044	RIL	Timepoint: NA	root
GPL4592	GSE11611	GSM294321	RIL	Timepoint: NA	root
GPL4592	GSE11611	GSM293083	RIL	Timepoint: NA	root
GPL4592	GSE11611	GSM294103	RIL	Timepoint: NA	root
GPL4592	GSE11611	GSM293015	RIL	Timepoint: NA	root
GPL4592	GSE11611	GSM294113	RIL	Timepoint: NA	root
GPL4592	GSE11611	GSM293036	RIL	Timepoint: NA	root
GPL4592	GSE11611	GSM293470	RIL	Timepoint: NA	root
GPL4592	GSE11611	GSM293473	RIL	Timepoint: NA	root
GPL4592	GSE11611	GSM293766	RIL	Timepoint: NA	root
GPL4592	GSE11611	GSM293042	RIL	Timepoint: NA	root
GPL4592	GSE11611	GSM293843	RIL	Timepoint: NA	root
GPL4592	GSE11611	GSM293039	RIL	Timepoint: NA	root
GPL4592	GSE11611	GSM294666	RIL	Timepoint: NA	root
GPL4592	GSE11611	GSM294681	RIL	Timepoint: NA	root
GPL4592	GSE11611	GSM294012	RIL	Timepoint: NA	root
GPL4592	GSE11611	GSM293029	RIL	Timepoint: NA	root
GPL4592	GSE11611	GSM293988	RIL	Timepoint: NA	root
GPL4592	GSE11611	GSM293084	RIL	Timepoint: NA	root
GPL4592	GSE11611	GSM294208	RIL	Timepoint: NA	root
GPL4592	GSE11611	GSM293022	RIL	Timepoint: NA	root
GPL4592	GSE11611	GSM294168	RIL	Timepoint: NA	root
GPL4592	GSE11611	GSM293074	RIL	Timepoint: NA	root
GPL4592	GSE11611	GSM294640	RIL	Timepoint: NA	root
GPL4592	GSE11611	GSM293079	RIL	Timepoint: NA	root
GPL4592	GSE11611	GSM294725	RIL	Timepoint: NA	root
GPL4592	GSE11611	GSM293067	RIL	Timepoint: NA	root
GPL4592	GSE11611	GSM293671	RIL	Timepoint: NA	root
GPL4592	GSE11611	GSM293102	RIL	Timepoint: NA	root
GPL4592	GSE11611	GSM293723	RIL	Timepoint: NA	root
GPL4592	GSE11611	GSM293190	RIL	Timepoint: NA	root
GPL4592	GSE11611	GSM293702	RIL	Timepoint: NA	root
GPL4592	GSE11611	GSM293097	RIL	Timepoint: NA	root
GPL4592	GSE11611	GSM293742	RIL	Timepoint: NA	root
GPL4592	GSE11611	GSM293206	RIL	Timepoint: NA	root
GPL4592	GSE11611	GSM294330	RIL	Timepoint: NA	root
GPL4592	GSE11611	GSM293193	RIL	Timepoint: NA	root
GPL4592	GSE11611	GSM294307	RIL	Timepoint: NA	root
GPL4592	GSE11611	GSM293116	RIL	Timepoint: NA	root
GPL4592	GSE11611	GSM294590	RIL	Timepoint: NA	root
GPL4592	GSE11611	GSM293241	RIL	Timepoint: NA	root
GPL4592	GSE11611	GSM294633	RIL	Timepoint: NA	root
GPL4592	GSE11611	GSM293263	RIL	Timepoint: NA	root
GPL4592	GSE11611	GSM293564	RIL	Timepoint: NA	root
GPL4592	GSE11611	GSM293201	RIL	Timepoint: NA	root
GPL4592	GSE11611	GSM293563	RIL	Timepoint: NA	root
GPL4592	GSE11611	GSM293188	RIL	Timepoint: NA	root
GPL4592	GSE11611	GSM294602	RIL	Timepoint: NA	root
GPL4592	GSE11611	GSM293372	RIL	Timepoint: NA	root
GPL4592	GSE11611	GSM294593	RIL	Timepoint: NA	root
GPL4592	GSE11611	GSM293334	RIL	Timepoint: NA	root
GPL4592	GSE11611	GSM294016	RIL	Timepoint: NA	root
GPL4592	GSE11611	GSM293145	RIL	Timepoint: NA	root
GPL4592	GSE11611	GSM294002	RIL	Timepoint: NA	root
GPL4592	GSE11611	GSM293123	RIL	Timepoint: NA	root
GPL4592	GSE11611	GSM294687	RIL	Timepoint: NA	root
GPL4592	GSE11611	GSM293135	RIL	Timepoint: NA	root
GPL4592	GSE11611	GSM294683	RIL	Timepoint: NA	root
GPL4592	GSE11611	GSM293134	RIL	Timepoint: NA	root
GPL4592	GSE11611	GSM294408	RIL	Timepoint: NA	root
GPL4592	GSE11611	GSM293101	RIL	Timepoint: NA	root
GPL4592	GSE11611	GSM294414	RIL	Timepoint: NA	root
GPL4592	GSE11611	GSM293136	RIL	Timepoint: NA	root
GPL4592	GSE11611	GSM293872	RIL	Timepoint: NA	root
GPL4592	GSE11611	GSM293146	RIL	Timepoint: NA	root
GPL4592	GSE11611	GSM293935	RIL	Timepoint: NA	root
GPL4592	GSE11611	GSM293117	RIL	Timepoint: NA	root
GPL4592	GSE11611	GSM293771	RIL	Timepoint: NA	root
GPL4592	GSE11611	GSM293118	RIL	Timepoint: NA	root
GPL4592	GSE11611	GSM293782	RIL	Timepoint: NA	root
GPL4592	GSE11611	GSM293158	RIL	Timepoint: NA	root
GPL4592	GSE11611	GSM293937	RIL	Timepoint: NA	root
GPL4592	GSE11611	GSM293096	RIL	Timepoint: NA	root
GPL4592	GSE11611	GSM293857	RIL	Timepoint: NA	root
GPL4592	GSE11611	GSM293153	RIL	Timepoint: NA	root
GPL4592	GSE11611	GSM294580	RIL	Timepoint: NA	root
GPL4592	GSE11611	GSM293333	RIL	Timepoint: NA	root
GPL4592	GSE11611	GSM294630	RIL	Timepoint: NA	root
GPL4592	GSE11611	GSM293376	RIL	Timepoint: NA	root
GPL4592	GSE11611	GSM294005	RIL	Timepoint: NA	root
GPL4592	GSE11611	GSM293220	RIL	Timepoint: NA	root
GPL4592	GSE11611	GSM293984	RIL	Timepoint: NA	root
GPL4592	GSE11611	GSM293157	RIL	Timepoint: NA	root
GPL4592	GSE11611	GSM293743	RIL	Timepoint: NA	root
GPL4592	GSE11611	GSM293141	RIL	Timepoint: NA	root
GPL4592	GSE11611	GSM293732	RIL	Timepoint: NA	root
GPL4592	GSE11611	GSM293218	RIL	Timepoint: NA	root
GPL4592	GSE11611	GSM294419	RIL	Timepoint: NA	root
GPL4592	GSE11611	GSM293129	RIL	Timepoint: NA	root
GPL4592	GSE11611	GSM294351	RIL	Timepoint: NA	root
GPL4592	GSE11611	GSM293189	RIL	Timepoint: NA	root
GPL4592	GSE11611	GSM294484	RIL	Timepoint: NA	root
GPL4592	GSE11611	GSM293099	RIL	Timepoint: NA	root
GPL4592	GSE11611	GSM294500	RIL	Timepoint: NA	root
GPL4592	GSE11611	GSM293139	RIL	Timepoint: NA	root
GPL4592	GSE11611	GSM294381	RIL	Timepoint: NA	root
GPL4592	GSE11611	GSM293149	RIL	Timepoint: NA	root
GPL4592	GSE11611	GSM294362	RIL	Timepoint: NA	root
GPL4592	GSE11611	GSM293217	RIL	Timepoint: NA	root
GPL4592	GSE11611	GSM294262	RIL	Timepoint: NA	root
GPL4592	GSE11611	GSM293194	RIL	Timepoint: NA	root
GPL4592	GSE11611	GSM294282	RIL	Timepoint: NA	root
GPL4592	GSE11611	GSM293210	RIL	Timepoint: NA	root
GPL4592	GSE11611	GSM294252	RIL	Timepoint: NA	root
GPL4592	GSE11611	GSM293138	RIL	Timepoint: NA	root
GPL4592	GSE11611	GSM294299	RIL	Timepoint: NA	root
GPL4592	GSE11611	GSM293107	RIL	Timepoint: NA	root
GPL4592	GSE11611	GSM293683	RIL	Timepoint: NA	root
GPL4592	GSE11611	GSM293147	RIL	Timepoint: NA	root
GPL4592	GSE11611	GSM293693	RIL	Timepoint: NA	root
GPL4592	GSE11611	GSM293152	RIL	Timepoint: NA	root
GPL4592	GSE11611	GSM293921	RIL	Timepoint: NA	root
GPL4592	GSE11611	GSM293114	RIL	Timepoint: NA	root
GPL4592	GSE11611	GSM293940	RIL	Timepoint: NA	root
GPL4592	GSE11611	GSM293198	RIL	Timepoint: NA	root
GPL4592	GSE11611	GSM294399	RIL	Timepoint: NA	root
GPL4592	GSE11611	GSM293140	RIL	Timepoint: NA	root
GPL4592	GSE11611	GSM294392	RIL	Timepoint: NA	root
GPL4592	GSE11611	GSM293132	RIL	Timepoint: NA	root
GPL4592	GSE11611	GSM294402	RIL	Timepoint: NA	root
GPL4592	GSE11611	GSM293203	RIL	Timepoint: NA	root
GPL4592	GSE11611	GSM294429	RIL	Timepoint: NA	root
GPL4592	GSE11611	GSM293109	RIL	Timepoint: NA	root
GPL4592	GSE11611	GSM293596	RIL	Timepoint: NA	root
GPL4592	GSE11611	GSM293208	RIL	Timepoint: NA	root
GPL4592	GSE11611	GSM293620	RIL	Timepoint: NA	root
GPL4592	GSE11611	GSM293191	RIL	Timepoint: NA	root
GPL4592	GSE11611	GSM294110	RIL	Timepoint: NA	root
GPL4592	GSE11611	GSM293108	RIL	Timepoint: NA	root
GPL4592	GSE11611	GSM294071	RIL	Timepoint: NA	root
GPL4592	GSE11611	GSM293148	RIL	Timepoint: NA	root
GPL4592	GSE11611	GSM293447	RIL	Timepoint: NA	root
GPL4592	GSE11611	GSM293422	RIL	Timepoint: NA	root
GPL4592	GSE11611	GSM294225	RIL	Timepoint: NA	root
GPL4592	GSE11611	GSM293211	RIL	Timepoint: NA	root
GPL4592	GSE11611	GSM294198	RIL	Timepoint: NA	root
GPL4592	GSE11611	GSM293187	RIL	Timepoint: NA	root
GPL4592	GSE11611	GSM293443	RIL	Timepoint: NA	root
GPL4592	GSE11611	GSM293445	RIL	Timepoint: NA	root
GPL4592	GSE11611	GSM294079	RIL	Timepoint: NA	root
GPL4592	GSE11611	GSM293248	RIL	Timepoint: NA	root
GPL4592	GSE11611	GSM294108	RIL	Timepoint: NA	root
GPL4592	GSE11611	GSM293224	RIL	Timepoint: NA	root
GPL4592	GSE11611	GSM293660	RIL	Timepoint: NA	root
GPL4592	GSE11611	GSM293301	RIL	Timepoint: NA	root
GPL4592	GSE11611	GSM293651	RIL	Timepoint: NA	root
GPL4592	GSE11611	GSM293312	RIL	Timepoint: NA	root
GPL4592	GSE11611	GSM293818	RIL	Timepoint: NA	root
GPL4592	GSE11611	GSM293230	RIL	Timepoint: NA	root
GPL4592	GSE11611	GSM293792	RIL	Timepoint: NA	root
GPL4592	GSE11611	GSM293303	RIL	Timepoint: NA	root
GPL4592	GSE11611	GSM294610	RIL	Timepoint: NA	root
GPL4592	GSE11611	GSM293356	RIL	Timepoint: NA	root
GPL4592	GSE11611	GSM294595	RIL	Timepoint: NA	root
GPL4592	GSE11611	GSM293367	RIL	Timepoint: NA	root
GPL4592	GSE11611	GSM293915	RIL	Timepoint: NA	root
GPL4592	GSE11611	GSM293295	RIL	Timepoint: NA	root
GPL4592	GSE11611	GSM293880	RIL	Timepoint: NA	root
GPL4592	GSE11611	GSM293283	RIL	Timepoint: NA	root
GPL4592	GSE11611	GSM294340	RIL	Timepoint: NA	root
GPL4592	GSE11611	GSM292277	RIL	Timepoint: NA	root
GPL4592	GSE11611	GSM294317	RIL	Timepoint: NA	root
GPL4592	GSE11611	GSM292312	RIL	Timepoint: NA	root
GPL4592	GSE11611	GSM293675	RIL	Timepoint: NA	root
GPL4592	GSE11611	GSM292275	RIL	Timepoint: NA	root
GPL4592	GSE11611	GSM293711	RIL	Timepoint: NA	root
GPL4592	GSE11611	GSM292338	RIL	Timepoint: NA	root
GPL4592	GSE11611	GSM294275	RIL	Timepoint: NA	root
GPL4592	GSE11611	GSM292299	RIL	Timepoint: NA	root
GPL4592	GSE11611	GSM294291	RIL	Timepoint: NA	root
GPL4592	GSE11611	GSM292282	RIL	Timepoint: NA	root
GPL4592	GSE11611	GSM293906	RIL	Timepoint: NA	root
GPL4592	GSE11611	GSM292297	RIL	Timepoint: NA	root
GPL4592	GSE11611	GSM293919	RIL	Timepoint: NA	root
GPL4592	GSE11611	GSM292326	RIL	Timepoint: NA	root
GPL4592	GSE11611	GSM294176	RIL	Timepoint: NA	root
GPL4592	GSE11611	GSM292287	RIL	Timepoint: NA	root
GPL4592	GSE11611	GSM294148	RIL	Timepoint: NA	root
GPL4592	GSE11611	GSM292339	RIL	Timepoint: NA	root
GPL4592	GSE11611	GSM293845	RIL	Timepoint: NA	root
GPL4592	GSE11611	GSM292266	RIL	Timepoint: NA	root
GPL4592	GSE11611	GSM293829	RIL	Timepoint: NA	root
GPL4592	GSE11611	GSM292331	RIL	Timepoint: NA	root
GPL4592	GSE11611	GSM294352	RIL	Timepoint: NA	root
GPL4592	GSE11611	GSM292288	RIL	Timepoint: NA	root
GPL4592	GSE11611	GSM294386	RIL	Timepoint: NA	root
GPL4592	GSE11611	GSM292269	RIL	Timepoint: NA	root
GPL4592	GSE11611	GSM293713	RIL	Timepoint: NA	root
GPL4592	GSE11611	GSM292318	RIL	Timepoint: NA	root
GPL4592	GSE11611	GSM293707	RIL	Timepoint: NA	root
GPL4592	GSE11611	GSM292273	RIL	Timepoint: NA	root
GPL4592	GSE11611	GSM294183	RIL	Timepoint: NA	root
GPL4592	GSE11611	GSM293223	RIL	Timepoint: NA	root
GPL4592	GSE11611	GSM294180	RIL	Timepoint: NA	root
GPL4592	GSE11611	GSM293259	RIL	Timepoint: NA	root
GPL4592	GSE11611	GSM294521	RIL	Timepoint: NA	root
GPL4592	GSE11611	GSM292336	RIL	Timepoint: NA	root
GPL4592	GSE11611	GSM294444	RIL	Timepoint: NA	root
GPL4592	GSE11611	GSM292268	RIL	Timepoint: NA	root
GPL4592	GSE11611	GSM294069	RIL	Timepoint: NA	root
GPL4592	GSE11611	GSM292324	RIL	Timepoint: NA	root
GPL4592	GSE11611	GSM294127	RIL	Timepoint: NA	root
GPL4592	GSE11611	GSM292337	RIL	Timepoint: NA	root
GPL4592	GSE11611	GSM293573	RIL	Timepoint: NA	root
GPL4592	GSE11611	GSM292281	RIL	Timepoint: NA	root
GPL4592	GSE11611	GSM293538	RIL	Timepoint: NA	root
GPL4592	GSE11611	GSM292293	RIL	Timepoint: NA	root
GPL4592	GSE11611	GSM292283	RIL	Timepoint: NA	root
GPL4592	GSE11611	GSM292285	RIL	Timepoint: NA	root
GPL4592	GSE11611	GSM293761	RIL	Timepoint: NA	root
GPL4592	GSE11611	GSM292327	RIL	Timepoint: NA	root
GPL4592	GSE11611	GSM293726	RIL	Timepoint: NA	root
GPL4592	GSE11611	GSM292320	RIL	Timepoint: NA	root
GPL4592	GSE11611	GSM293747	RIL	Timepoint: NA	root
GPL4592	GSE11611	GSM292329	RIL	Timepoint: NA	root
GPL4592	GSE11611	GSM293684	RIL	Timepoint: NA	root
GPL4592	GSE11611	GSM292306	RIL	Timepoint: NA	root
GPL4592	GSE11611	GSM292284	RIL	Timepoint: NA	root
GPL4592	GSE11611	GSM292335	RIL	Timepoint: NA	root
GPL4592	GSE11611	GSM294427	RIL	Timepoint: NA	root
GPL4592	GSE11611	GSM292290	RIL	Timepoint: NA	root
GPL4592	GSE11611	GSM294379	RIL	Timepoint: NA	root
GPL4592	GSE11611	GSM292265	RIL	Timepoint: NA	root
GPL4592	GSE11611	GSM294662	RIL	Timepoint: NA	root
GPL4592	GSE11611	GSM293339	RIL	Timepoint: NA	root
GPL4592	GSE11611	GSM294716	RIL	Timepoint: NA	root
GPL4592	GSE11611	GSM293344	RIL	Timepoint: NA	root
GPL4592	GSE11611	GSM294627	RIL	Timepoint: NA	root
GPL4592	GSE11611	GSM293370	RIL	Timepoint: NA	root
GPL4592	GSE11611	GSM294584	RIL	Timepoint: NA	root
GPL4592	GSE11611	GSM293363	RIL	Timepoint: NA	root
GPL4592	GSE11611	GSM294057	RIL	Timepoint: NA	root
GPL4592	GSE11611	GSM293297	RIL	Timepoint: NA	root
GPL4592	GSE11611	GSM294076	RIL	Timepoint: NA	root
GPL4592	GSE11611	GSM293244	RIL	Timepoint: NA	root
GPL4592	GSE11611	GSM294027	RIL	Timepoint: NA	root
GPL4592	GSE11611	GSM292280	RIL	Timepoint: NA	root
GPL4592	GSE11611	GSM294024	RIL	Timepoint: NA	root
GPL4592	GSE11611	GSM292316	RIL	Timepoint: NA	root
GPL4592	GSE11611	GSM293652	RIL	Timepoint: NA	root
GPL4592	GSE11611	GSM293251	RIL	Timepoint: NA	root
GPL4592	GSE11611	GSM293640	RIL	Timepoint: NA	root
GPL4592	GSE11611	GSM293257	RIL	Timepoint: NA	root
GPL4592	GSE11611	GSM294516	RIL	Timepoint: NA	root
GPL4592	GSE11611	GSM292375	RIL	Timepoint: NA	root
GPL4592	GSE11611	GSM294503	RIL	Timepoint: NA	root
GPL4592	GSE11611	GSM292382	RIL	Timepoint: NA	root
GPL4592	GSE11611	GSM294614	RIL	Timepoint: NA	root
GPL4592	GSE11611	GSM293369	RIL	Timepoint: NA	root
GPL4592	GSE11611	GSM294603	RIL	Timepoint: NA	root
GPL4592	GSE11611	GSM293384	RIL	Timepoint: NA	root
GPL4592	GSE11611	GSM294676	RIL	Timepoint: NA	root
GPL4592	GSE11611	GSM293318	RIL	Timepoint: NA	root
GPL4592	GSE11611	GSM294696	RIL	Timepoint: NA	root
GPL4592	GSE11611	GSM293252	RIL	Timepoint: NA	root
GPL4592	GSE11611	GSM294029	RIL	Timepoint: NA	root
GPL4592	GSE11611	GSM293236	RIL	Timepoint: NA	root
GPL4592	GSE11611	GSM293981	RIL	Timepoint: NA	root
GPL4592	GSE11611	GSM293281	RIL	Timepoint: NA	root
GPL4592	GSE11611	GSM293650	RIL	Timepoint: NA	root
GPL4592	GSE11611	GSM292371	RIL	Timepoint: NA	root
GPL4592	GSE11611	GSM293641	RIL	Timepoint: NA	root
GPL4592	GSE11611	GSM292349	RIL	Timepoint: NA	root
GPL4592	GSE11611	GSM294288	RIL	Timepoint: NA	root
GPL4592	GSE11611	GSM292381	RIL	Timepoint: NA	root
GPL4592	GSE11611	GSM294336	RIL	Timepoint: NA	root
GPL4592	GSE11611	GSM292380	RIL	Timepoint: NA	root
GPL4592	GSE11611	GSM294135	RIL	Timepoint: NA	root
GPL4592	GSE11611	GSM293298	RIL	Timepoint: NA	root
GPL4592	GSE11611	GSM294078	RIL	Timepoint: NA	root
GPL4592	GSE11611	GSM293272	RIL	Timepoint: NA	root
GPL4592	GSE11611	GSM293740	RIL	Timepoint: NA	root
GPL4592	GSE11611	GSM292404	RIL	Timepoint: NA	root
GPL4592	GSE11611	GSM293690	RIL	Timepoint: NA	root
GPL4592	GSE11611	GSM292368	RIL	Timepoint: NA	root
GPL4592	GSE11611	GSM294095	RIL	Timepoint: NA	root
GPL4592	GSE11611	GSM292397	RIL	Timepoint: NA	root
GPL4592	GSE11611	GSM294117	RIL	Timepoint: NA	root
GPL4592	GSE11611	GSM292344	RIL	Timepoint: NA	root
GPL4592	GSE11611	GSM294560	RIL	Timepoint: NA	root
GPL4592	GSE11611	GSM293366	RIL	Timepoint: NA	root
GPL4592	GSE11611	GSM294562	RIL	Timepoint: NA	root
GPL4592	GSE11611	GSM293329	RIL	Timepoint: NA	root
GPL4592	GSE11611	GSM294369	RIL	Timepoint: NA	root
GPL4592	GSE11611	GSM292392	RIL	Timepoint: NA	root
GPL4592	GSE11611	GSM294387	RIL	Timepoint: NA	root
GPL4592	GSE11611	GSM292361	RIL	Timepoint: NA	root
GPL4592	GSE11611	GSM294136	RIL	Timepoint: NA	root
GPL4592	GSE11611	GSM292399	RIL	Timepoint: NA	root
GPL4592	GSE11611	GSM294140	RIL	Timepoint: NA	root
GPL4592	GSE11611	GSM292395	RIL	Timepoint: NA	root
GPL4592	GSE11611	GSM294644	RIL	Timepoint: NA	root
GPL4592	GSE11611	GSM292365	RIL	Timepoint: NA	root
GPL4592	GSE11611	GSM294712	RIL	Timepoint: NA	root
GPL4592	GSE11611	GSM292376	RIL	Timepoint: NA	root
GPL4592	GSE11611	GSM294184	RIL	Timepoint: NA	root
GPL4592	GSE11611	GSM293299	RIL	Timepoint: NA	root
GPL4592	GSE11611	GSM294230	RIL	Timepoint: NA	root
GPL4592	GSE11611	GSM293245	RIL	Timepoint: NA	root
GPL4592	GSE11611	GSM294040	RIL	Timepoint: NA	root
GPL4592	GSE11611	GSM292350	RIL	Timepoint: NA	root
GPL4592	GSE11611	GSM293963	RIL	Timepoint: NA	root
GPL4592	GSE11611	GSM292370	RIL	Timepoint: NA	root
GPL4592	GSE11611	GSM294481	RIL	Timepoint: NA	root
GPL4592	GSE11611	GSM293321	RIL	Timepoint: NA	root
GPL4592	GSE11611	GSM294497	RIL	Timepoint: NA	root
GPL4592	GSE11611	GSM293410	RIL	Timepoint: NA	root
GPL4592	GSE11611	GSM293800	RIL	Timepoint: NA	root
GPL4592	GSE11611	GSM292391	RIL	Timepoint: NA	root
GPL4592	GSE11611	GSM293805	RIL	Timepoint: NA	root
GPL4592	GSE11611	GSM292346	RIL	Timepoint: NA	root
GPL4592	GSE11611	GSM294080	RIL	Timepoint: NA	root
GPL4592	GSE11611	GSM292351	RIL	Timepoint: NA	root
GPL4592	GSE11611	GSM294115	RIL	Timepoint: NA	root
GPL4592	GSE11611	GSM292386	RIL	Timepoint: NA	root
GPL4592	GSE11611	GSM294167	RIL	Timepoint: NA	root
GPL4592	GSE11611	GSM292363	RIL	Timepoint: NA	root
GPL4592	GSE11611	GSM294160	RIL	Timepoint: NA	root
GPL4592	GSE11611	GSM292357	RIL	Timepoint: NA	root
GPL4592	GSE11611	GSM293808	RIL	Timepoint: NA	root
GPL4592	GSE11611	GSM293278	RIL	Timepoint: NA	root
GPL4592	GSE11611	GSM293769	RIL	Timepoint: NA	root
GPL4592	GSE11611	GSM293274	RIL	Timepoint: NA	root
GPL4592	GSE11611	GSM294205	RIL	Timepoint: NA	root
GPL4592	GSE11611	GSM293315	RIL	Timepoint: NA	root
GPL4592	GSE11611	GSM294179	RIL	Timepoint: NA	root
GPL4592	GSE11611	GSM293313	RIL	Timepoint: NA	root
GPL4592	GSE11611	GSM293566	RIL	Timepoint: NA	root
GPL4592	GSE11611	GSM293286	RIL	Timepoint: NA	root
GPL4592	GSE11611	GSM293555	RIL	Timepoint: NA	root
GPL4592	GSE11611	GSM293302	RIL	Timepoint: NA	root
GPL4592	GSE11611	GSM294709	RIL	Timepoint: NA	root
GPL4592	GSE11611	GSM293255	RIL	Timepoint: NA	root
GPL4592	GSE11611	GSM294727	RIL	Timepoint: NA	root
GPL4592	GSE11611	GSM293246	RIL	Timepoint: NA	root
GPL4592	GSE11611	GSM294214	RIL	Timepoint: NA	root
GPL4592	GSE11611	GSM292488	RIL	Timepoint: NA	root
GPL4592	GSE11611	GSM294164	RIL	Timepoint: NA	root
GPL4592	GSE11611	GSM292478	RIL	Timepoint: NA	root
GPL4592	GSE11611	GSM294574	RIL	Timepoint: NA	root
GPL4592	GSE11611	GSM293354	RIL	Timepoint: NA	root
GPL4592	GSE11611	GSM294612	RIL	Timepoint: NA	root
GPL4592	GSE11611	GSM293402	RIL	Timepoint: NA	root
GPL4592	GSE11611	GSM293517	RIL	Timepoint: NA	root
GPL4592	GSE11611	GSM292430	RIL	Timepoint: NA	root
GPL4592	GSE11611	GSM293562	RIL	Timepoint: NA	root
GPL4592	GSE11611	GSM292480	RIL	Timepoint: NA	root
GPL4592	GSE11611	GSM294588	RIL	Timepoint: NA	root
GPL4592	GSE11611	GSM293332	RIL	Timepoint: NA	root
GPL4592	GSE11611	GSM294624	RIL	Timepoint: NA	root
GPL4592	GSE11611	GSM293416	RIL	Timepoint: NA	root
GPL4592	GSE11611	GSM294019	RIL	Timepoint: NA	root
GPL4592	GSE11611	GSM292447	RIL	Timepoint: NA	root
GPL4592	GSE11611	GSM294046	RIL	Timepoint: NA	root
GPL4592	GSE11611	GSM292409	RIL	Timepoint: NA	root
GPL4592	GSE11611	GSM294209	RIL	Timepoint: NA	root
GPL4592	GSE11611	GSM292434	RIL	Timepoint: NA	root
GPL4592	GSE11611	GSM294249	RIL	Timepoint: NA	root
GPL4592	GSE11611	GSM292466	RIL	Timepoint: NA	root
GPL4592	GSE11611	GSM294577	RIL	Timepoint: NA	root
GPL4592	GSE11611	GSM293395	RIL	Timepoint: NA	root
GPL4592	GSE11611	GSM294545	RIL	Timepoint: NA	root
GPL4592	GSE11611	GSM293383	RIL	Timepoint: NA	root
GPL4592	GSE11611	GSM294599	RIL	Timepoint: NA	root
GPL4592	GSE11611	GSM293387	RIL	Timepoint: NA	root
GPL4592	GSE11611	GSM294609	RIL	Timepoint: NA	root
GPL4592	GSE11611	GSM293350	RIL	Timepoint: NA	root
GPL4592	GSE11611	GSM294297	RIL	Timepoint: NA	root
GPL4592	GSE11611	GSM292487	RIL	Timepoint: NA	root
GPL4592	GSE11611	GSM294308	RIL	Timepoint: NA	root
GPL4592	GSE11611	GSM292420	RIL	Timepoint: NA	root
GPL4592	GSE11611	GSM294586	RIL	Timepoint: NA	root
GPL4592	GSE11611	GSM293341	RIL	Timepoint: NA	root
GPL4592	GSE11611	GSM294582	RIL	Timepoint: NA	root
GPL4592	GSE11611	GSM293399	RIL	Timepoint: NA	root
GPL4592	GSE11611	GSM294703	RIL	Timepoint: NA	root
GPL4592	GSE11611	GSM293377	RIL	Timepoint: NA	root
GPL4592	GSE11611	GSM294689	RIL	Timepoint: NA	root
GPL4592	GSE11611	GSM293415	RIL	Timepoint: NA	root
GPL4592	GSE11611	GSM294407	RIL	Timepoint: NA	root
GPL4592	GSE11611	GSM292433	RIL	Timepoint: NA	root
GPL4592	GSE11611	GSM294420	RIL	Timepoint: NA	root
GPL4592	GSE11611	GSM292422	RIL	Timepoint: NA	root
GPL4592	GSE11611	GSM294457	RIL	Timepoint: NA	root
GPL4592	GSE11611	GSM293349	RIL	Timepoint: NA	root
GPL4592	GSE11611	GSM294499	RIL	Timepoint: NA	root
GPL4592	GSE11611	GSM293396	RIL	Timepoint: NA	root
GPL4592	GSE11611	GSM293581	RIL	Timepoint: NA	root
GPL4592	GSE11611	GSM292468	RIL	Timepoint: NA	root
GPL4592	GSE11611	GSM293621	RIL	Timepoint: NA	root
GPL4592	GSE11611	GSM292475	RIL	Timepoint: NA	root
GPL4592	GSE11611	GSM294162	RIL	Timepoint: NA	root
GPL4592	GSE11611	GSM292481	RIL	Timepoint: NA	root
GPL4592	GSE11611	GSM294156	RIL	Timepoint: NA	root
GPL4592	GSE11611	GSM292458	RIL	Timepoint: NA	root
GPL4592	GSE11611	GSM293512	RIL	Timepoint: NA	root
GPL4592	GSE11611	GSM292470	RIL	Timepoint: NA	root
GPL4592	GSE11611	GSM293533	RIL	Timepoint: NA	root
GPL4592	GSE11611	GSM292415	RIL	Timepoint: NA	root
GPL4592	GSE11611	GSM293786	RIL	Timepoint: NA	root
GPL4592	GSE11611	GSM292437	RIL	Timepoint: NA	root
GPL4592	GSE11611	GSM293777	RIL	Timepoint: NA	root
GPL4592	GSE11611	GSM292453	RIL	Timepoint: NA	root
GPL4592	GSE11611	GSM293774	RIL	Timepoint: NA	root
GPL4592	GSE11611	GSM292431	RIL	Timepoint: NA	root
GPL4592	GSE11611	GSM293852	RIL	Timepoint: NA	root
GPL4592	GSE11611	GSM292451	RIL	Timepoint: NA	root
GPL4592	GSE11611	GSM293895	RIL	Timepoint: NA	root
GPL4592	GSE11611	GSM292408	RIL	Timepoint: NA	root
GPL4592	GSE11611	GSM293950	RIL	Timepoint: NA	root
GPL4592	GSE11611	GSM292414	RIL	Timepoint: NA	root
GPL4592	GSE11611	GSM293773	RIL	Timepoint: NA	root
GPL4592	GSE11611	GSM292472	RIL	Timepoint: NA	root
GPL4592	GSE11611	GSM293787	RIL	Timepoint: NA	root
GPL4592	GSE11611	GSM292427	RIL	Timepoint: NA	root
GPL4592	GSE11611	GSM293768	RIL	Timepoint: NA	root
GPL4592	GSE11611	GSM292436	RIL	Timepoint: NA	root
GPL4592	GSE11611	GSM293853	RIL	Timepoint: NA	root
GPL4592	GSE11611	GSM292463	RIL	Timepoint: NA	root
GPL4592	GSE11611	GSM294573	RIL	Timepoint: NA	root
GPL4592	GSE11611	GSM293322	RIL	Timepoint: NA	root
GPL4592	GSE11611	GSM294628	RIL	Timepoint: NA	root
GPL4592	GSE11611	GSM293388	RIL	Timepoint: NA	root
GPL4592	GSE11611	GSM293884	RIL	Timepoint: NA	root
GPL4592	GSE11611	GSM292462	RIL	Timepoint: NA	root
GPL4592	GSE11611	GSM293862	RIL	Timepoint: NA	root
GPL4592	GSE11611	GSM292425	RIL	Timepoint: NA	root
GPL4592	GSE11611	GSM293809	RIL	Timepoint: NA	root
GPL4592	GSE11611	GSM292411	RIL	Timepoint: NA	root
GPL4592	GSE11611	GSM293804	RIL	Timepoint: NA	root
GPL4592	GSE11611	GSM292454	RIL	Timepoint: NA	root
GPL4592	GSE11611	GSM293720	RIL	Timepoint: NA	root
GPL4592	GSE11611	GSM292424	RIL	Timepoint: NA	root
GPL4592	GSE11611	GSM293736	RIL	Timepoint: NA	root
GPL4592	GSE11611	GSM292443	RIL	Timepoint: NA	root
GPL4592	GSE11611	GSM294410	RIL	Timepoint: NA	root
GPL4592	GSE11611	GSM292428	RIL	Timepoint: NA	root
GPL4592	GSE11611	GSM294396	RIL	Timepoint: NA	root
GPL4592	GSE11611	GSM292460	RIL	Timepoint: NA	root
GPL4592	GSE11611	GSM294283	RIL	Timepoint: NA	root
GPL4592	GSE11611	GSM292446	RIL	Timepoint: NA	root
GPL4592	GSE11611	GSM294306	RIL	Timepoint: NA	root
GPL4592	GSE11611	GSM292483	RIL	Timepoint: NA	root
GPL4592	GSE11611	GSM294519	RIL	Timepoint: NA	root
GPL4592	GSE11611	GSM292476	RIL	Timepoint: NA	root
GPL4592	GSE11611	GSM294508	RIL	Timepoint: NA	root
GPL4592	GSE11611	GSM292439	RIL	Timepoint: NA	root
GPL4592	GSE11611	GSM292578	RIL	Timepoint: NA	root
GPL4592	GSE11611	GSM292576	RIL	Timepoint: NA	root
GPL4592	GSE11611	GSM293636	RIL	Timepoint: NA	root
GPL4592	GSE11611	GSM292519	RIL	Timepoint: NA	root
GPL4592	GSE11611	GSM293584	RIL	Timepoint: NA	root
GPL4592	GSE11611	GSM292567	RIL	Timepoint: NA	root
GPL4592	GSE11611	GSM294717	RIL	Timepoint: NA	root
GPL4592	GSE11611	GSM292571	RIL	Timepoint: NA	root
GPL4592	GSE11611	GSM294706	RIL	Timepoint: NA	root
GPL4592	GSE11611	GSM292546	RIL	Timepoint: NA	root
GPL4592	GSE11611	GSM294204	RIL	Timepoint: NA	root
GPL4592	GSE11611	GSM292559	RIL	Timepoint: NA	root
GPL4592	GSE11611	GSM294173	RIL	Timepoint: NA	root
GPL4592	GSE11611	GSM292532	RIL	Timepoint: NA	root
GPL4592	GSE11611	GSM294531	RIL	Timepoint: NA	root
GPL4592	GSE11611	GSM293365	RIL	Timepoint: NA	root
GPL4592	GSE11611	GSM294480	RIL	Timepoint: NA	root
GPL4592	GSE11611	GSM293359	RIL	Timepoint: NA	root
GPL4592	GSE11611	GSM292521	RIL	Timepoint: NA	root
GPL4592	GSE11611	GSM292550	RIL	Timepoint: NA	root
GPL4592	GSE11611	GSM294349	RIL	Timepoint: NA	root
GPL4592	GSE11611	GSM292569	RIL	Timepoint: NA	root
GPL4592	GSE11611	GSM294437	RIL	Timepoint: NA	root
GPL4592	GSE11611	GSM292555	RIL	Timepoint: NA	root
GPL4592	GSE11611	GSM294520	RIL	Timepoint: NA	root
GPL4592	GSE11611	GSM292528	RIL	Timepoint: NA	root
GPL4592	GSE11611	GSM294468	RIL	Timepoint: NA	root
GPL4592	GSE11611	GSM292530	RIL	Timepoint: NA	root
GPL4592	GSE11611	GSM293962	RIL	Timepoint: NA	root
GPL4592	GSE11611	GSM292564	RIL	Timepoint: NA	root
GPL4592	GSE11611	GSM293977	RIL	Timepoint: NA	root
GPL4592	GSE11611	GSM292509	RIL	Timepoint: NA	root
GPL4592	GSE11611	GSM294157	RIL	Timepoint: NA	root
GPL4592	GSE11611	GSM292554	RIL	Timepoint: NA	root
GPL4592	GSE11611	GSM294213	RIL	Timepoint: NA	root
GPL4592	GSE11611	GSM292531	RIL	Timepoint: NA	root
GPL4592	GSE11611	GSM293943	RIL	Timepoint: NA	root
GPL4592	GSE11611	GSM292535	RIL	Timepoint: NA	root
GPL4592	GSE11611	GSM293899	RIL	Timepoint: NA	root
GPL4592	GSE11611	GSM292516	RIL	Timepoint: NA	root
GPL4592	GSE11611	GSM293916	RIL	Timepoint: NA	root
GPL4592	GSE11611	GSM292505	RIL	Timepoint: NA	root
GPL4592	GSE11611	GSM293908	RIL	Timepoint: NA	root
GPL4592	GSE11611	GSM292556	RIL	Timepoint: NA	root
GPL4592	GSE11611	GSM293525	RIL	Timepoint: NA	root
GPL4592	GSE11611	GSM292518	RIL	Timepoint: NA	root
GPL4592	GSE11611	GSM293532	RIL	Timepoint: NA	root
GPL4592	GSE11611	GSM292539	RIL	Timepoint: NA	root
GPL4592	GSE11611	GSM293955	RIL	Timepoint: NA	root
GPL4592	GSE11611	GSM292495	RIL	Timepoint: NA	root
GPL4592	GSE11611	GSM293953	RIL	Timepoint: NA	root
GPL4592	GSE11611	GSM292547	RIL	Timepoint: NA	root
GPL4592	GSE11611	GSM294229	RIL	Timepoint: NA	root
GPL4592	GSE11611	GSM292570	RIL	Timepoint: NA	root
GPL4592	GSE11611	GSM294203	RIL	Timepoint: NA	root
GPL4592	GSE11611	GSM292560	RIL	Timepoint: NA	root
GPL4592	GSE11611	GSM294581	RIL	Timepoint: NA	root
GPL4592	GSE11611	GSM293338	RIL	Timepoint: NA	root
GPL4592	GSE11611	GSM294539	RIL	Timepoint: NA	root
GPL4592	GSE11611	GSM293327	RIL	Timepoint: NA	root
GPL4592	GSE11611	GSM293524	RIL	Timepoint: NA	root
GPL4592	GSE11611	GSM292545	RIL	Timepoint: NA	root
GPL4592	GSE11611	GSM293506	RIL	Timepoint: NA	root
GPL4592	GSE11611	GSM292579	RIL	Timepoint: NA	root
GPL4592	GSE11611	GSM294435	RIL	Timepoint: NA	root
GPL4592	GSE11611	GSM292498	RIL	Timepoint: NA	root
GPL4592	GSE11611	GSM294363	RIL	Timepoint: NA	root
GPL4592	GSE11611	GSM292540	RIL	Timepoint: NA	root
GPL4592	GSE11611	GSM293603	RIL	Timepoint: NA	root
GPL4592	GSE11611	GSM292523	RIL	Timepoint: NA	root
GPL4592	GSE11611	GSM293638	RIL	Timepoint: NA	root
GPL4592	GSE11611	GSM292549	RIL	Timepoint: NA	root
GPL4592	GSE11611	GSM293834	RIL	Timepoint: NA	root
GPL4592	GSE11611	GSM292510	RIL	Timepoint: NA	root
GPL4592	GSE11611	GSM293765	RIL	Timepoint: NA	root
GPL4592	GSE11611	GSM292529	RIL	Timepoint: NA	root
GPL4592	GSE11611	GSM294715	RIL	Timepoint: NA	root
GPL4592	GSE11611	GSM292541	RIL	Timepoint: NA	root
GPL4592	GSE11611	GSM294705	RIL	Timepoint: NA	root
GPL4592	GSE11611	GSM292566	RIL	Timepoint: NA	root
GPL4592	GSE11611	GSM294226	RIL	Timepoint: NA	root
GPL4592	GSE11611	GSM292503	RIL	Timepoint: NA	root
GPL4592	GSE11611	GSM294240	RIL	Timepoint: NA	root
GPL4592	GSE11611	GSM292574	RIL	Timepoint: NA	root
GPL4592	GSE11611	GSM293494	RIL	Timepoint: NA	root
GPL4592	GSE11611	GSM292648	RIL	Timepoint: NA	root
GPL4592	GSE11611	GSM293514	RIL	Timepoint: NA	root
GPL4592	GSE11611	GSM292608	RIL	Timepoint: NA	root
GPL4592	GSE11611	GSM293680	RIL	Timepoint: NA	root
GPL4592	GSE11611	GSM292582	RIL	Timepoint: NA	root
GPL4592	GSE11611	GSM293750	RIL	Timepoint: NA	root
GPL4592	GSE11611	GSM292587	RIL	Timepoint: NA	root
GPL4592	GSE11611	GSM294044	RIL	Timepoint: NA	root
GPL4592	GSE11611	GSM292605	RIL	Timepoint: NA	root
GPL4592	GSE11611	GSM293967	RIL	Timepoint: NA	root
GPL4592	GSE11611	GSM292639	RIL	Timepoint: NA	root
GPL4592	GSE11611	GSM293685	RIL	Timepoint: NA	root
GPL4592	GSE11611	GSM292623	RIL	Timepoint: NA	root
GPL4592	GSE11611	GSM293738	RIL	Timepoint: NA	root
GPL4592	GSE11611	GSM292651	RIL	Timepoint: NA	root
GPL4592	GSE11611	GSM294526	RIL	Timepoint: NA	root
GPL4592	GSE11611	GSM292580	RIL	Timepoint: NA	root
GPL4592	GSE11611	GSM294536	RIL	Timepoint: NA	root
GPL4592	GSE11611	GSM292644	RIL	Timepoint: NA	root
GPL4592	GSE11611	GSM294576	RIL	Timepoint: NA	root
GPL4592	GSE11611	GSM293382	RIL	Timepoint: NA	root
GPL4592	GSE11611	GSM294553	RIL	Timepoint: NA	root
GPL4592	GSE11611	GSM293392	RIL	Timepoint: NA	root
GPL4592	GSE11611	GSM294126	RIL	Timepoint: NA	root
GPL4592	GSE11611	GSM292622	RIL	Timepoint: NA	root
GPL4592	GSE11611	GSM294065	RIL	Timepoint: NA	root
GPL4592	GSE11611	GSM292629	RIL	Timepoint: NA	root
GPL4592	GSE11611	GSM294665	RIL	Timepoint: NA	root
GPL4592	GSE11611	GSM292618	RIL	Timepoint: NA	root
GPL4592	GSE11611	GSM294694	RIL	Timepoint: NA	root
GPL4592	GSE11611	GSM292592	RIL	Timepoint: NA	root
GPL4592	GSE11611	GSM293912	RIL	Timepoint: NA	root
GPL4592	GSE11611	GSM292588	RIL	Timepoint: NA	root
GPL4592	GSE11611	GSM293910	RIL	Timepoint: NA	root
GPL4592	GSE11611	GSM292615	RIL	Timepoint: NA	root
GPL4592	GSE11611	GSM293601	RIL	Timepoint: NA	root
GPL4592	GSE11611	GSM292645	RIL	Timepoint: NA	root
GPL4592	GSE11611	GSM293656	RIL	Timepoint: NA	root
GPL4592	GSE11611	GSM292616	RIL	Timepoint: NA	root
GPL4592	GSE11611	GSM294102	RIL	Timepoint: NA	root
GPL4592	GSE11611	GSM292625	RIL	Timepoint: NA	root
GPL4592	GSE11611	GSM294141	RIL	Timepoint: NA	root
GPL4592	GSE11611	GSM292652	RIL	Timepoint: NA	root
GPL4592	GSE11611	GSM294566	RIL	Timepoint: NA	root
GPL4592	GSE11611	GSM294550	RIL	Timepoint: NA	root
GPL4592	GSE11611	GSM294412	RIL	Timepoint: NA	root
GPL4592	GSE11611	GSM292600	RIL	Timepoint: NA	root
GPL4592	GSE11611	GSM294422	RIL	Timepoint: NA	root
GPL4592	GSE11611	GSM292646	RIL	Timepoint: NA	root
GPL4592	GSE11611	GSM293778	RIL	Timepoint: NA	root
GPL4592	GSE11611	GSM292638	RIL	Timepoint: NA	root
GPL4592	GSE11611	GSM293788	RIL	Timepoint: NA	root
GPL4592	GSE11611	GSM292611	RIL	Timepoint: NA	root
GPL4592	GSE11611	GSM294525	RIL	Timepoint: NA	root
GPL4592	GSE11611	GSM292609	RIL	Timepoint: NA	root
GPL4592	GSE11611	GSM294442	RIL	Timepoint: NA	root
GPL4592	GSE11611	GSM292621	RIL	Timepoint: NA	root
GPL4592	GSE11611	GSM294635	RIL	Timepoint: NA	root
GPL4592	GSE11611	GSM293385	RIL	Timepoint: NA	root
GPL4592	GSE11611	GSM294568	RIL	Timepoint: NA	root
GPL4592	GSE11611	GSM293405	RIL	Timepoint: NA	root
GPL4592	GSE11611	GSM294423	RIL	Timepoint: NA	root
GPL4592	GSE11611	GSM292640	RIL	Timepoint: NA	root
GPL4592	GSE11611	GSM294430	RIL	Timepoint: NA	root
GPL4592	GSE11611	GSM292597	RIL	Timepoint: NA	root
GPL4592	GSE11611	GSM294084	RIL	Timepoint: NA	root
GPL4592	GSE11611	GSM292631	RIL	Timepoint: NA	root
GPL4592	GSE11611	GSM294067	RIL	Timepoint: NA	root
GPL4592	GSE11611	GSM292636	RIL	Timepoint: NA	root
GPL4592	GSE11611	GSM294014	RIL	Timepoint: NA	root
GPL4592	GSE11611	GSM292643	RIL	Timepoint: NA	root
GPL4592	GSE11611	GSM293968	RIL	Timepoint: NA	root
GPL4592	GSE11611	GSM292627	RIL	Timepoint: NA	root
GPL4592	GSE11611	GSM294068	RIL	Timepoint: NA	root
GPL4592	GSE11611	GSM292602	RIL	Timepoint: NA	root
GPL4592	GSE11611	GSM294094	RIL	Timepoint: NA	root
GPL4592	GSE11611	GSM292650	RIL	Timepoint: NA	root
GPL4592	GSE11611	GSM294049	RIL	Timepoint: NA	root
GPL4592	GSE11611	GSM292595	RIL	Timepoint: NA	root
GPL4592	GSE11611	GSM294032	RIL	Timepoint: NA	root
GPL4592	GSE11611	GSM292607	RIL	Timepoint: NA	root
GPL4592	GSE11611	GSM294294	RIL	Timepoint: NA	root
GPL4592	GSE11611	GSM292657	RIL	Timepoint: NA	root
GPL4592	GSE11611	GSM294298	RIL	Timepoint: NA	root
GPL4592	GSE11611	GSM292654	RIL	Timepoint: NA	root
GPL4592	GSE11611	GSM294319	RIL	Timepoint: NA	root
GPL4592	GSE11611	GSM292585	RIL	Timepoint: NA	root
GPL4592	GSE11611	GSM294335	RIL	Timepoint: NA	root
GPL4592	GSE11611	GSM292594	RIL	Timepoint: NA	root
GPL4592	GSE11611	GSM294660	RIL	Timepoint: NA	root
GPL4592	GSE11611	GSM292717	RIL	Timepoint: NA	root
GPL4592	GSE11611	GSM294682	RIL	Timepoint: NA	root
GPL4592	GSE11611	GSM292663	RIL	Timepoint: NA	root
GPL4592	GSE11611	GSM293932	RIL	Timepoint: NA	root
GPL4592	GSE11611	GSM292707	RIL	Timepoint: NA	root
GPL4592	GSE11611	GSM293864	RIL	Timepoint: NA	root
GPL4592	GSE11611	GSM292711	RIL	Timepoint: NA	root
GPL4592	GSE11611	GSM294211	RIL	Timepoint: NA	root
GPL4592	GSE11611	GSM292698	RIL	Timepoint: NA	root
GPL4592	GSE11611	GSM294171	RIL	Timepoint: NA	root
GPL4592	GSE11611	GSM292677	RIL	Timepoint: NA	root
GPL4592	GSE11611	GSM294461	RIL	Timepoint: NA	root
GPL4592	GSE11611	GSM293375	RIL	Timepoint: NA	root
GPL4592	GSE11611	GSM294533	RIL	Timepoint: NA	root
GPL4592	GSE11611	GSM293351	RIL	Timepoint: NA	root
GPL4592	GSE11611	GSM294125	RIL	Timepoint: NA	root
GPL4592	GSE11611	GSM292743	RIL	Timepoint: NA	root
GPL4592	GSE11611	GSM294070	RIL	Timepoint: NA	root
GPL4592	GSE11611	GSM292690	RIL	Timepoint: NA	root
GPL4592	GSE11611	GSM294523	RIL	Timepoint: NA	root
GPL4592	GSE11611	GSM292671	RIL	Timepoint: NA	root
GPL4592	GSE11611	GSM294467	RIL	Timepoint: NA	root
GPL4592	GSE11611	GSM292688	RIL	Timepoint: NA	root
GPL4592	GSE11611	GSM294285	RIL	Timepoint: NA	root
GPL4592	GSE11611	GSM292708	RIL	Timepoint: NA	root
GPL4592	GSE11611	GSM294253	RIL	Timepoint: NA	root
GPL4592	GSE11611	GSM292723	RIL	Timepoint: NA	root
GPL4592	GSE11611	GSM293569	RIL	Timepoint: NA	root
GPL4592	GSE11611	GSM292695	RIL	Timepoint: NA	root
GPL4592	GSE11611	GSM293520	RIL	Timepoint: NA	root
GPL4592	GSE11611	GSM292714	RIL	Timepoint: NA	root
GPL4592	GSE11611	GSM294266	RIL	Timepoint: NA	root
GPL4592	GSE11611	GSM292661	RIL	Timepoint: NA	root
GPL4592	GSE11611	GSM294344	RIL	Timepoint: NA	root
GPL4592	GSE11611	GSM292731	RIL	Timepoint: NA	root
GPL4592	GSE11611	GSM294438	RIL	Timepoint: NA	root
GPL4592	GSE11611	GSM292667	RIL	Timepoint: NA	root
GPL4592	GSE11611	GSM294371	RIL	Timepoint: NA	root
GPL4592	GSE11611	GSM292684	RIL	Timepoint: NA	root
GPL4592	GSE11611	GSM293677	RIL	Timepoint: NA	root
GPL4592	GSE11611	GSM292722	RIL	Timepoint: NA	root
GPL4592	GSE11611	GSM293695	RIL	Timepoint: NA	root
GPL4592	GSE11611	GSM292700	RIL	Timepoint: NA	root
GPL4592	GSE11611	GSM293925	RIL	Timepoint: NA	root
GPL4592	GSE11611	GSM292719	RIL	Timepoint: NA	root
GPL4592	GSE11611	GSM293917	RIL	Timepoint: NA	root
GPL4592	GSE11611	GSM292660	RIL	Timepoint: NA	root
GPL4592	GSE11611	GSM294238	RIL	Timepoint: NA	root
GPL4592	GSE11611	GSM292712	RIL	Timepoint: NA	root
GPL4592	GSE11611	GSM294247	RIL	Timepoint: NA	root
GPL4592	GSE11611	GSM292745	RIL	Timepoint: NA	root
GPL4592	GSE11611	GSM294496	RIL	Timepoint: NA	root
GPL4592	GSE11611	GSM292710	RIL	Timepoint: NA	root
GPL4592	GSE11611	GSM294512	RIL	Timepoint: NA	root
GPL4592	GSE11611	GSM292702	RIL	Timepoint: NA	root
GPL4592	GSE11611	GSM294558	RIL	Timepoint: NA	root
GPL4592	GSE11611	GSM293347	RIL	Timepoint: NA	root
GPL4592	GSE11611	GSM294608	RIL	Timepoint: NA	root
GPL4592	GSE11611	GSM293394	RIL	Timepoint: NA	root
GPL4592	GSE11611	GSM293812	RIL	Timepoint: NA	root
GPL4592	GSE11611	GSM292670	RIL	Timepoint: NA	root
GPL4592	GSE11611	GSM293848	RIL	Timepoint: NA	root
GPL4592	GSE11611	GSM292676	RIL	Timepoint: NA	root
GPL4592	GSE11611	GSM293755	RIL	Timepoint: NA	root
GPL4592	GSE11611	GSM292692	RIL	Timepoint: NA	root
GPL4592	GSE11611	GSM293725	RIL	Timepoint: NA	root
GPL4592	GSE11611	GSM292728	RIL	Timepoint: NA	root
GPL4592	GSE11611	GSM293543	RIL	Timepoint: NA	root
GPL4592	GSE11611	GSM292737	RIL	Timepoint: NA	root
GPL4592	GSE11611	GSM293502	RIL	Timepoint: NA	root
GPL4592	GSE11611	GSM292669	RIL	Timepoint: NA	root
GPL4592	GSE11611	GSM293609	RIL	Timepoint: NA	root
GPL4592	GSE11611	GSM292665	RIL	Timepoint: NA	root
GPL4592	GSE11611	GSM293595	RIL	Timepoint: NA	root
GPL4592	GSE11611	GSM292716	RIL	Timepoint: NA	root
GPL4592	GSE11611	GSM293936	RIL	Timepoint: NA	root
GPL4592	GSE11611	GSM292689	RIL	Timepoint: NA	root
GPL4592	GSE11611	GSM293942	RIL	Timepoint: NA	root
GPL4592	GSE11611	GSM292659	RIL	Timepoint: NA	root
GPL4592	GSE11611	GSM293727	RIL	Timepoint: NA	root
GPL4592	GSE11611	GSM292678	RIL	Timepoint: NA	root
GPL4592	GSE11611	GSM293722	RIL	Timepoint: NA	root
GPL4592	GSE11611	GSM292699	RIL	Timepoint: NA	root
GPL4592	GSE11611	GSM293948	RIL	Timepoint: NA	root
GPL4592	GSE11611	GSM292741	RIL	Timepoint: NA	root
GPL4592	GSE11611	GSM293904	RIL	Timepoint: NA	root
GPL4592	GSE11611	GSM292691	RIL	Timepoint: NA	root
GPL4592	GSE11611	GSM293527	RIL	Timepoint: NA	root
GPL4592	GSE11611	GSM292791	RIL	Timepoint: NA	root
GPL4592	GSE11611	GSM293508	RIL	Timepoint: NA	root
GPL4592	GSE11611	GSM292794	RIL	Timepoint: NA	root
GPL4592	GSE11611	GSM294098	RIL	Timepoint: NA	root
GPL4592	GSE11611	GSM292804	RIL	Timepoint: NA	root
GPL4592	GSE11611	GSM294137	RIL	Timepoint: NA	root
GPL4592	GSE11611	GSM292769	RIL	Timepoint: NA	root
GPL4592	GSE11611	GSM293673	RIL	Timepoint: NA	root
GPL4592	GSE11611	GSM292777	RIL	Timepoint: NA	root
GPL4592	GSE11611	GSM293749	RIL	Timepoint: NA	root
GPL4592	GSE11611	GSM292790	RIL	Timepoint: NA	root
GPL4592	GSE11611	GSM294372	RIL	Timepoint: NA	root
GPL4592	GSE11611	GSM292812	RIL	Timepoint: NA	root
GPL4592	GSE11611	GSM294356	RIL	Timepoint: NA	root
GPL4592	GSE11611	GSM292751	RIL	Timepoint: NA	root
GPL4592	GSE11611	GSM294235	RIL	Timepoint: NA	root
GPL4592	GSE11611	GSM292781	RIL	Timepoint: NA	root
GPL4592	GSE11611	GSM294181	RIL	Timepoint: NA	root
GPL4592	GSE11611	GSM292829	RIL	Timepoint: NA	root
GPL4592	GSE11611	GSM293672	RIL	Timepoint: NA	root
GPL4592	GSE11611	GSM292754	RIL	Timepoint: NA	root
GPL4592	GSE11611	GSM293714	RIL	Timepoint: NA	root
GPL4592	GSE11611	GSM292785	RIL	Timepoint: NA	root
GPL4592	GSE11611	GSM293893	RIL	Timepoint: NA	root
GPL4592	GSE11611	GSM292817	RIL	Timepoint: NA	root
GPL4592	GSE11611	GSM293934	RIL	Timepoint: NA	root
GPL4592	GSE11611	GSM292809	RIL	Timepoint: NA	root
GPL4592	GSE11611	GSM294373	RIL	Timepoint: NA	root
GPL4592	GSE11611	GSM292770	RIL	Timepoint: NA	root
GPL4592	GSE11611	GSM294394	RIL	Timepoint: NA	root
GPL4592	GSE11611	GSM292756	RIL	Timepoint: NA	root
GPL4592	GSE11611	GSM294343	RIL	Timepoint: NA	root
GPL4592	GSE11611	GSM292802	RIL	Timepoint: NA	root
GPL4592	GSE11611	GSM294301	RIL	Timepoint: NA	root
GPL4592	GSE11611	GSM292771	RIL	Timepoint: NA	root
GPL4592	GSE11611	GSM294440	RIL	Timepoint: NA	root
GPL4592	GSE11611	GSM292820	RIL	Timepoint: NA	root
GPL4592	GSE11611	GSM294377	RIL	Timepoint: NA	root
GPL4592	GSE11611	GSM292789	RIL	Timepoint: NA	root
GPL4592	GSE11611	GSM293839	RIL	Timepoint: NA	root
GPL4592	GSE11611	GSM292827	RIL	Timepoint: NA	root
GPL4592	GSE11611	GSM293826	RIL	Timepoint: NA	root
GPL4592	GSE11611	GSM292788	RIL	Timepoint: NA	root
GPL4592	GSE11611	GSM293871	RIL	Timepoint: NA	root
GPL4592	GSE11611	GSM292761	RIL	Timepoint: NA	root
GPL4592	GSE11611	GSM293863	RIL	Timepoint: NA	root
GPL4592	GSE11611	GSM292792	RIL	Timepoint: NA	root
GPL4592	GSE11611	GSM294217	RIL	Timepoint: NA	root
GPL4592	GSE11611	GSM292813	RIL	Timepoint: NA	root
GPL4592	GSE11611	GSM294246	RIL	Timepoint: NA	root
GPL4592	GSE11611	GSM292796	RIL	Timepoint: NA	root
GPL4592	GSE11611	GSM293627	RIL	Timepoint: NA	root
GPL4592	GSE11611	GSM292747	RIL	Timepoint: NA	root
GPL4592	GSE11611	GSM293657	RIL	Timepoint: NA	root
GPL4592	GSE11611	GSM292798	RIL	Timepoint: NA	root
GPL4592	GSE11611	GSM294063	RIL	Timepoint: NA	root
GPL4592	GSE11611	GSM292763	RIL	Timepoint: NA	root
GPL4592	GSE11611	GSM294096	RIL	Timepoint: NA	root
GPL4592	GSE11611	GSM292818	RIL	Timepoint: NA	root
GPL4592	GSE11611	GSM294510	RIL	Timepoint: NA	root
GPL4592	GSE11611	GSM292759	RIL	Timepoint: NA	root
GPL4592	GSE11611	GSM294472	RIL	Timepoint: NA	root
GPL4592	GSE11611	GSM292753	RIL	Timepoint: NA	root
GPL4592	GSE11611	GSM294318	RIL	Timepoint: NA	root
GPL4592	GSE11611	GSM292826	RIL	Timepoint: NA	root
GPL4592	GSE11611	GSM294276	RIL	Timepoint: NA	root
GPL4592	GSE11611	GSM292764	RIL	Timepoint: NA	root
GPL4592	GSE11611	GSM294048	RIL	Timepoint: NA	root
GPL4592	GSE11611	GSM292755	RIL	Timepoint: NA	root
GPL4592	GSE11611	GSM293993	RIL	Timepoint: NA	root
GPL4592	GSE11611	GSM292749	RIL	Timepoint: NA	root
GPL4592	GSE11611	GSM294529	RIL	Timepoint: NA	root
GPL4592	GSE11611	GSM292821	RIL	Timepoint: NA	root
GPL4592	GSE11611	GSM294493	RIL	Timepoint: NA	root
GPL4592	GSE11611	GSM292797	RIL	Timepoint: NA	root
GPL4592	GSE11611	GSM293521	RIL	Timepoint: NA	root
GPL4592	GSE11611	GSM292806	RIL	Timepoint: NA	root
GPL4592	GSE11611	GSM293498	RIL	Timepoint: NA	root
GPL4592	GSE11611	GSM292773	RIL	Timepoint: NA	root
GPL4592	GSE11611	GSM294488	RIL	Timepoint: NA	root
GPL4592	GSE11611	GSM292842	RIL	Timepoint: NA	root
GPL4592	GSE11611	GSM294456	RIL	Timepoint: NA	root
GPL4592	GSE11611	GSM292849	RIL	Timepoint: NA	root
GPL4592	GSE11611	GSM293965	RIL	Timepoint: NA	root
GPL4592	GSE11611	GSM292845	RIL	Timepoint: NA	root
GPL4592	GSE11611	GSM293990	RIL	Timepoint: NA	root
GPL4592	GSE11611	GSM292866	RIL	Timepoint: NA	root
GPL4592	GSE11611	GSM294692	RIL	Timepoint: NA	root
GPL4592	GSE11611	GSM292913	RIL	Timepoint: NA	root
GPL4592	GSE11611	GSM294638	RIL	Timepoint: NA	root
GPL4592	GSE11611	GSM292909	RIL	Timepoint: NA	root
GPL4592	GSE11611	GSM293546	RIL	Timepoint: NA	root
GPL4592	GSE11611	GSM292880	RIL	Timepoint: NA	root
GPL4592	GSE11611	GSM293550	RIL	Timepoint: NA	root
GPL4592	GSE11611	GSM292925	RIL	Timepoint: NA	root
GPL4592	GSE11611	GSM294326	RIL	Timepoint: NA	root
GPL4592	GSE11611	GSM292928	RIL	Timepoint: NA	root
GPL4592	GSE11611	GSM294333	RIL	Timepoint: NA	root
GPL4592	GSE11611	GSM292853	RIL	Timepoint: NA	root
GPL4592	GSE11611	GSM294036	RIL	Timepoint: NA	root
GPL4592	GSE11611	GSM292858	RIL	Timepoint: NA	root
GPL4592	GSE11611	GSM294030	RIL	Timepoint: NA	root
GPL4592	GSE11611	GSM292904	RIL	Timepoint: NA	root
GPL4592	GSE11611	GSM293537	RIL	Timepoint: NA	root
GPL4592	GSE11611	GSM292895	RIL	Timepoint: NA	root
GPL4592	GSE11611	GSM293493	RIL	Timepoint: NA	root
GPL4592	GSE11611	GSM292855	RIL	Timepoint: NA	root
GPL4592	GSE11611	GSM294107	RIL	Timepoint: NA	root
GPL4592	GSE11611	GSM292896	RIL	Timepoint: NA	root
GPL4592	GSE11611	GSM294055	RIL	Timepoint: NA	root
GPL4592	GSE11611	GSM292901	RIL	Timepoint: NA	root
GPL4592	GSE11611	GSM293607	RIL	Timepoint: NA	root
GPL4592	GSE11611	GSM292844	RIL	Timepoint: NA	root
GPL4592	GSE11611	GSM293628	RIL	Timepoint: NA	root
GPL4592	GSE11611	GSM292867	RIL	Timepoint: NA	root
GPL4592	GSE11611	GSM294485	RIL	Timepoint: NA	root
GPL4592	GSE11611	GSM292865	RIL	Timepoint: NA	root
GPL4592	GSE11611	GSM294506	RIL	Timepoint: NA	root
GPL4592	GSE11611	GSM292850	RIL	Timepoint: NA	root
GPL4592	GSE11611	GSM293499	RIL	Timepoint: NA	root
GPL4592	GSE11611	GSM292852	RIL	Timepoint: NA	root
GPL4592	GSE11611	GSM293549	RIL	Timepoint: NA	root
GPL4592	GSE11611	GSM292922	RIL	Timepoint: NA	root
GPL4592	GSE11611	GSM293575	RIL	Timepoint: NA	root
GPL4592	GSE11611	GSM292923	RIL	Timepoint: NA	root
GPL4592	GSE11611	GSM293503	RIL	Timepoint: NA	root
GPL4592	GSE11611	GSM292831	RIL	Timepoint: NA	root
GPL4592	GSE11611	GSM294258	RIL	Timepoint: NA	root
GPL4592	GSE11611	GSM292912	RIL	Timepoint: NA	root
GPL4592	GSE11611	GSM294300	RIL	Timepoint: NA	root
GPL4592	GSE11611	GSM292835	RIL	Timepoint: NA	root
GPL4592	GSE11611	GSM293756	RIL	Timepoint: NA	root
GPL4592	GSE11611	GSM292897	RIL	Timepoint: NA	root
GPL4592	GSE11611	GSM293712	RIL	Timepoint: NA	root
GPL4592	GSE11611	GSM292872	RIL	Timepoint: NA	root
GPL4592	GSE11611	GSM294698	RIL	Timepoint: NA	root
GPL4592	GSE11611	GSM292910	RIL	Timepoint: NA	root
GPL4592	GSE11611	GSM294708	RIL	Timepoint: NA	root
GPL4592	GSE11611	GSM292914	RIL	Timepoint: NA	root
GPL4592	GSE11611	GSM294641	RIL	Timepoint: NA	root
GPL4592	GSE11611	GSM292883	RIL	Timepoint: NA	root
GPL4592	GSE11611	GSM294670	RIL	Timepoint: NA	root
GPL4592	GSE11611	GSM292836	RIL	Timepoint: NA	root
GPL4592	GSE11611	GSM293622	RIL	Timepoint: NA	root
GPL4592	GSE11611	GSM292847	RIL	Timepoint: NA	root
GPL4592	GSE11611	GSM293633	RIL	Timepoint: NA	root
GPL4592	GSE11611	GSM292927	RIL	Timepoint: NA	root
GPL4592	GSE11611	GSM294234	RIL	Timepoint: NA	root
GPL4592	GSE11611	GSM292885	RIL	Timepoint: NA	root
GPL4592	GSE11611	GSM294172	RIL	Timepoint: NA	root
GPL4592	GSE11611	GSM292889	RIL	Timepoint: NA	root
GPL4592	GSE11611	GSM294383	RIL	Timepoint: NA	root
GPL4592	GSE11611	GSM292859	RIL	Timepoint: NA	root
GPL4592	GSE11611	GSM294406	RIL	Timepoint: NA	root
GPL4592	GSE11611	GSM292837	RIL	Timepoint: NA	root
GPL4592	GSE11611	GSM294353	RIL	Timepoint: NA	root
GPL4592	GSE11611	GSM292841	RIL	Timepoint: NA	root
GPL4592	GSE11611	GSM294360	RIL	Timepoint: NA	root
GPL4592	GSE11611	GSM292915	RIL	Timepoint: NA	root
GPL4592	GSE11611	GSM294146	RIL	Timepoint: NA	root
GPL4592	GSE11611	GSM292907	RIL	Timepoint: NA	root
GPL4592	GSE11611	GSM294224	RIL	Timepoint: NA	root
GPL4592	GSE11611	GSM292886	RIL	Timepoint: NA	root
GPL4592	GSE11611	GSM293579	RIL	Timepoint: NA	root
GPL4592	GSE11611	GSM292857	RIL	Timepoint: NA	root
GPL4592	GSE11611	GSM293648	RIL	Timepoint: NA	root
GPL4592	GSE11611	GSM292846	RIL	Timepoint: NA	root
GPL4592	GSE11611	GSM294350	RIL	Timepoint: NA	root
GPL4592	GSE11611	GSM292899	RIL	Timepoint: NA	root
GPL4592	GSE11611	GSM294436	RIL	Timepoint: NA	root
GPL4592	GSE11611	GSM292840	RIL	Timepoint: NA	root
GPL4592	GSE11611	GSM293817	RIL	Timepoint: NA	root
GPL4592	GSE11611	GSM292894	RIL	Timepoint: NA	root
GPL4592	GSE11611	GSM293833	RIL	Timepoint: NA	root
GPL4592	GSE11611	GSM292918	RIL	Timepoint: NA	root
GPL4592	GSE11611	GSM294339	RIL	Timepoint: NA	root
GPL4592	GSE11611	GSM292978	RIL	Timepoint: NA	root
GPL4592	GSE11611	GSM294290	RIL	Timepoint: NA	root
GPL4592	GSE11611	GSM292973	RIL	Timepoint: NA	root
GPL4592	GSE11611	GSM294272	RIL	Timepoint: NA	root
GPL4592	GSE11611	GSM292949	RIL	Timepoint: NA	root
GPL4592	GSE11611	GSM294314	RIL	Timepoint: NA	root
GPL4592	GSE11611	GSM292953	RIL	Timepoint: NA	root
GPL4592	GSE11611	GSM293592	RIL	Timepoint: NA	root
GPL4592	GSE11611	GSM293471	RIL	Timepoint: NA	root
GPL4592	GSE11611	GSM293605	RIL	Timepoint: NA	root
GPL4592	GSE11611	GSM293444	RIL	Timepoint: NA	root
GPL4592	GSE11611	GSM294636	RIL	Timepoint: NA	root
GPL4592	GSE11611	GSM292934	RIL	Timepoint: NA	root
GPL4592	GSE11611	GSM294652	RIL	Timepoint: NA	root
GPL4592	GSE11611	GSM292965	RIL	Timepoint: NA	root
GPL4592	GSE11611	GSM293987	RIL	Timepoint: NA	root
GPL4592	GSE11611	GSM292983	RIL	Timepoint: NA	root
GPL4592	GSE11611	GSM294031	RIL	Timepoint: NA	root
GPL4592	GSE11611	GSM292940	RIL	Timepoint: NA	root
GPL4592	GSE11611	GSM294540	RIL	Timepoint: NA	root
GPL4592	GSE11611	GSM293330	RIL	Timepoint: NA	root
GPL4592	GSE11611	GSM294557	RIL	Timepoint: NA	root
GPL4592	GSE11611	GSM293326	RIL	Timepoint: NA	root
GPL4592	GSE11611	GSM294623	RIL	Timepoint: NA	root
GPL4592	GSE11611	GSM293400	RIL	Timepoint: NA	root
GPL4592	GSE11611	GSM294556	RIL	Timepoint: NA	root
GPL4592	GSE11611	GSM293348	RIL	Timepoint: NA	root
GPL4592	GSE11611	GSM293664	RIL	Timepoint: NA	root
GPL4592	GSE11611	GSM292955	RIL	Timepoint: NA	root
GPL4592	GSE11611	GSM293624	RIL	Timepoint: NA	root
GPL4592	GSE11611	GSM292968	RIL	Timepoint: NA	root
GPL4592	GSE11611	GSM293797	RIL	Timepoint: NA	root
GPL4592	GSE11611	GSM292946	RIL	Timepoint: NA	root
GPL4592	GSE11611	GSM293807	RIL	Timepoint: NA	root
GPL4592	GSE11611	GSM292929	RIL	Timepoint: NA	root
GPL4592	GSE11611	GSM294020	RIL	Timepoint: NA	root
GPL4592	GSE11611	GSM292976	RIL	Timepoint: NA	root
GPL4592	GSE11611	GSM294003	RIL	Timepoint: NA	root
GPL4592	GSE11611	GSM292935	RIL	Timepoint: NA	root
GPL4592	GSE11611	GSM293536	RIL	Timepoint: NA	root
GPL4592	GSE11611	GSM293002	RIL	Timepoint: NA	root
GPL4592	GSE11611	GSM293528	RIL	Timepoint: NA	root
GPL4592	GSE11611	GSM292943	RIL	Timepoint: NA	root
GPL4592	GSE11611	GSM293612	RIL	Timepoint: NA	root
GPL4592	GSE11611	GSM292977	RIL	Timepoint: NA	root
GPL4592	GSE11611	GSM293578	RIL	Timepoint: NA	root
GPL4592	GSE11611	GSM292945	RIL	Timepoint: NA	root
GPL4592	GSE11611	GSM293589	RIL	Timepoint: NA	root
GPL4592	GSE11611	GSM292970	RIL	Timepoint: NA	root
GPL4592	GSE11611	GSM293667	RIL	Timepoint: NA	root
GPL4592	GSE11611	GSM292931	RIL	Timepoint: NA	root
GPL4592	GSE11611	GSM293854	RIL	Timepoint: NA	root
GPL4592	GSE11611	GSM292995	RIL	Timepoint: NA	root
GPL4592	GSE11611	GSM293815	RIL	Timepoint: NA	root
GPL4592	GSE11611	GSM292990	RIL	Timepoint: NA	root
GPL4592	GSE11611	GSM294656	RIL	Timepoint: NA	root
GPL4592	GSE11611	GSM294663	RIL	Timepoint: NA	root
GPL4592	GSE11611	GSM294690	RIL	Timepoint: NA	root
GPL4592	GSE11611	GSM293442	RIL	Timepoint: NA	root
GPL4592	GSE11611	GSM294655	RIL	Timepoint: NA	root
GPL4592	GSE11611	GSM293439	RIL	Timepoint: NA	root
GPL4592	GSE11611	GSM294116	RIL	Timepoint: NA	root
GPL4592	GSE11611	GSM292950	RIL	Timepoint: NA	root
GPL4592	GSE11611	GSM294139	RIL	Timepoint: NA	root
GPL4592	GSE11611	GSM292951	RIL	Timepoint: NA	root
GPL4592	GSE11611	GSM293556	RIL	Timepoint: NA	root
GPL4592	GSE11611	GSM292942	RIL	Timepoint: NA	root
GPL4592	GSE11611	GSM293541	RIL	Timepoint: NA	root
GPL4592	GSE11611	GSM292972	RIL	Timepoint: NA	root
GPL4592	GSE11611	GSM293883	RIL	Timepoint: NA	root
GPL4592	GSE11611	GSM292956	RIL	Timepoint: NA	root
GPL4592	GSE11611	GSM293870	RIL	Timepoint: NA	root
GPL4592	GSE11611	GSM292980	RIL	Timepoint: NA	root
GPL4592	GSE11611	GSM294212	RIL	Timepoint: NA	root
GPL4592	GSE11611	GSM292944	RIL	Timepoint: NA	root
GPL4592	GSE11611	GSM294170	RIL	Timepoint: NA	root
GPL4592	GSE11611	GSM292961	RIL	Timepoint: NA	root
GPL4592	GSE11611	GSM293983	RIL	Timepoint: NA	root
GPL4592	GSE11611	GSM292985	RIL	Timepoint: NA	root
GPL4592	GSE11611	GSM293999	RIL	Timepoint: NA	root
GPL4592	GSE11611	GSM292998	RIL	Timepoint: NA	root
GPL4592	GSE11611	GSM294664	SLOAN	1 days post inoculation	root
GPL4592	GSE11611	GSM294597	SLOAN	1 days post inoculation	root
GPL4592	GSE11611	GSM294502	SLOAN	1 days post inoculation	root
GPL4592	GSE11611	GSM294348	SLOAN	1 days post inoculation	root
GPL4592	GSE11611	GSM294289	SLOAN	1 days post inoculation	root
GPL4592	GSE11611	GSM294177	SLOAN	1 days post inoculation	root
GPL4592	GSE11611	GSM294142	SLOAN	1 days post inoculation	root
GPL4592	GSE11611	GSM294000	SLOAN	1 days post inoculation	root
GPL4592	GSE11611	GSM293946	SLOAN	1 days post inoculation	root
GPL4592	GSE11611	GSM293821	SLOAN	1 days post inoculation	root
GPL4592	GSE11611	GSM293678	SLOAN	1 days post inoculation	root
GPL4592	GSE11611	GSM293587	SLOAN	1 days post inoculation	root
GPL4592	GSE11611	GSM293516	SLOAN	1 days post inoculation	root
GPL4592	GSE11611	GSM293427	SLOAN	1 days post inoculation	root
GPL4592	GSE11611	GSM293378	SLOAN	1 days post inoculation	root
GPL4592	GSE11611	GSM293319	SLOAN	1 days post inoculation	root
GPL4592	GSE11611	GSM293213	SLOAN	1 days post inoculation	root
GPL4592	GSE11611	GSM293004	SLOAN	1 days post inoculation	root
GPL4592	GSE11611	GSM292954	SLOAN	1 days post inoculation	root
GPL4592	GSE11611	GSM292854	SLOAN	1 days post inoculation	root
GPL4592	GSE11611	GSM292814	SLOAN	1 days post inoculation	root
GPL4592	GSE11611	GSM292742	SLOAN	1 days post inoculation	root
GPL4592	GSE11611	GSM292584	SLOAN	1 days post inoculation	root
GPL4592	GSE11611	GSM292558	SLOAN	1 days post inoculation	root
GPL4592	GSE11611	GSM292486	SLOAN	1 days post inoculation	root
GPL4592	GSE11611	GSM292362	SLOAN	1 days post inoculation	root
GPL4592	GSE11611	GSM292330	SLOAN	1 days post inoculation	root
GPL4592	GSE11611	GSM292253	SLOAN	1 days post inoculation	root
GPL4592	GSE11611	GSM292180	SLOAN	1 days post inoculation	root
GPL4592	GSE11611	GSM294669	SLOAN	2 days post inoculation	root
GPL4592	GSE11611	GSM294625	SLOAN	2 days post inoculation	root
GPL4592	GSE11611	GSM294494	SLOAN	2 days post inoculation	root
GPL4592	GSE11611	GSM294389	SLOAN	2 days post inoculation	root
GPL4592	GSE11611	GSM294324	SLOAN	2 days post inoculation	root
GPL4592	GSE11611	GSM294245	SLOAN	2 days post inoculation	root
GPL4592	GSE11611	GSM294144	SLOAN	2 days post inoculation	root
GPL4592	GSE11611	GSM293969	SLOAN	2 days post inoculation	root
GPL4592	GSE11611	GSM293945	SLOAN	2 days post inoculation	root
GPL4592	GSE11611	GSM293840	SLOAN	2 days post inoculation	root
GPL4592	GSE11611	GSM293691	SLOAN	2 days post inoculation	root
GPL4592	GSE11611	GSM293645	SLOAN	2 days post inoculation	root
GPL4592	GSE11611	GSM293552	SLOAN	2 days post inoculation	root
GPL4592	GSE11611	GSM293448	SLOAN	2 days post inoculation	root
GPL4592	GSE11611	GSM293417	SLOAN	2 days post inoculation	root
GPL4592	GSE11611	GSM293250	SLOAN	2 days post inoculation	root
GPL4592	GSE11611	GSM293124	SLOAN	2 days post inoculation	root
GPL4592	GSE11611	GSM293052	SLOAN	2 days post inoculation	root
GPL4592	GSE11611	GSM292962	SLOAN	2 days post inoculation	root
GPL4592	GSE11611	GSM292919	SLOAN	2 days post inoculation	root
GPL4592	GSE11611	GSM292787	SLOAN	2 days post inoculation	root
GPL4592	GSE11611	GSM292735	SLOAN	2 days post inoculation	root
GPL4592	GSE11611	GSM292581	SLOAN	2 days post inoculation	root
GPL4592	GSE11611	GSM292524	SLOAN	2 days post inoculation	root
GPL4592	GSE11611	GSM292457	SLOAN	2 days post inoculation	root
GPL4592	GSE11611	GSM292364	SLOAN	2 days post inoculation	root
GPL4592	GSE11611	GSM292289	SLOAN	2 days post inoculation	root
GPL4592	GSE11611	GSM292223	SLOAN	2 days post inoculation	root
GPL4592	GSE11611	GSM292181	SLOAN	2 days post inoculation	root
GPL4592	GSE11611	GSM294642	SLOAN	3 days post inoculation	root
GPL4592	GSE11611	GSM294547	SLOAN	3 days post inoculation	root
GPL4592	GSE11611	GSM294498	SLOAN	3 days post inoculation	root
GPL4592	GSE11611	GSM294400	SLOAN	3 days post inoculation	root
GPL4592	GSE11611	GSM294342	SLOAN	3 days post inoculation	root
GPL4592	GSE11611	GSM294223	SLOAN	3 days post inoculation	root
GPL4592	GSE11611	GSM294066	SLOAN	3 days post inoculation	root
GPL4592	GSE11611	GSM294043	SLOAN	3 days post inoculation	root
GPL4592	GSE11611	GSM293922	SLOAN	3 days post inoculation	root
GPL4592	GSE11611	GSM293828	SLOAN	3 days post inoculation	root
GPL4592	GSE11611	GSM293745	SLOAN	3 days post inoculation	root
GPL4592	GSE11611	GSM293629	SLOAN	3 days post inoculation	root
GPL4592	GSE11611	GSM293496	SLOAN	3 days post inoculation	root
GPL4592	GSE11611	GSM293458	SLOAN	3 days post inoculation	root
GPL4592	GSE11611	GSM293401	SLOAN	3 days post inoculation	root
GPL4592	GSE11611	GSM293265	SLOAN	3 days post inoculation	root
GPL4592	GSE11611	GSM293115	SLOAN	3 days post inoculation	root
GPL4592	GSE11611	GSM293033	SLOAN	3 days post inoculation	root
GPL4592	GSE11611	GSM292957	SLOAN	3 days post inoculation	root
GPL4592	GSE11611	GSM292838	SLOAN	3 days post inoculation	root
GPL4592	GSE11611	GSM292778	SLOAN	3 days post inoculation	root
GPL4592	GSE11611	GSM292703	SLOAN	3 days post inoculation	root
GPL4592	GSE11611	GSM292642	SLOAN	3 days post inoculation	root
GPL4592	GSE11611	GSM292552	SLOAN	3 days post inoculation	root
GPL4592	GSE11611	GSM292440	SLOAN	3 days post inoculation	root
GPL4592	GSE11611	GSM292366	SLOAN	3 days post inoculation	root
GPL4592	GSE11611	GSM292310	SLOAN	3 days post inoculation	root
GPL4592	GSE11611	GSM292226	SLOAN	3 days post inoculation	root
GPL4592	GSE11611	GSM292190	SLOAN	3 days post inoculation	root
GPL4592	GSE11611	GSM294667	SLOAN	1 days post inoculation	root
GPL4592	GSE11611	GSM294634	SLOAN	1 days post inoculation	root
GPL4592	GSE11611	GSM294487	SLOAN	1 days post inoculation	root
GPL4592	GSE11611	GSM294426	SLOAN	1 days post inoculation	root
GPL4592	GSE11611	GSM294257	SLOAN	1 days post inoculation	root
GPL4592	GSE11611	GSM294200	SLOAN	1 days post inoculation	root
GPL4592	GSE11611	GSM294072	SLOAN	1 days post inoculation	root
GPL4592	GSE11611	GSM293960	SLOAN	1 days post inoculation	root
GPL4592	GSE11611	GSM293878	SLOAN	1 days post inoculation	root
GPL4592	GSE11611	GSM293795	SLOAN	1 days post inoculation	root
GPL4592	GSE11611	GSM293700	SLOAN	1 days post inoculation	root
GPL4592	GSE11611	GSM293635	SLOAN	1 days post inoculation	root
GPL4592	GSE11611	GSM293576	SLOAN	1 days post inoculation	root
GPL4592	GSE11611	GSM293462	SLOAN	1 days post inoculation	root
GPL4592	GSE11611	GSM293355	SLOAN	1 days post inoculation	root
GPL4592	GSE11611	GSM293300	SLOAN	1 days post inoculation	root
GPL4592	GSE11611	GSM293200	SLOAN	1 days post inoculation	root
GPL4592	GSE11611	GSM293021	SLOAN	1 days post inoculation	root
GPL4592	GSE11611	GSM292994	SLOAN	1 days post inoculation	root
GPL4592	GSE11611	GSM292916	SLOAN	1 days post inoculation	root
GPL4592	GSE11611	GSM292815	SLOAN	1 days post inoculation	root
GPL4592	GSE11611	GSM292697	SLOAN	1 days post inoculation	root
GPL4592	GSE11611	GSM292590	SLOAN	1 days post inoculation	root
GPL4592	GSE11611	GSM292557	SLOAN	1 days post inoculation	root
GPL4592	GSE11611	GSM292491	SLOAN	1 days post inoculation	root
GPL4592	GSE11611	GSM292379	SLOAN	1 days post inoculation	root
GPL4592	GSE11611	GSM292300	SLOAN	1 days post inoculation	root
GPL4592	GSE11611	GSM292239	SLOAN	1 days post inoculation	root
GPL4592	GSE11611	GSM292217	SLOAN	1 days post inoculation	root
GPL4592	GSE11611	GSM294702	SLOAN	2 days post inoculation	root
GPL4592	GSE11611	GSM294617	SLOAN	2 days post inoculation	root
GPL4592	GSE11611	GSM294509	SLOAN	2 days post inoculation	root
GPL4592	GSE11611	GSM294433	SLOAN	2 days post inoculation	root
GPL4592	GSE11611	GSM294320	SLOAN	2 days post inoculation	root
GPL4592	GSE11611	GSM294159	SLOAN	2 days post inoculation	root
GPL4592	GSE11611	GSM294077	SLOAN	2 days post inoculation	root
GPL4592	GSE11611	GSM293980	SLOAN	2 days post inoculation	root
GPL4592	GSE11611	GSM293888	SLOAN	2 days post inoculation	root
GPL4592	GSE11611	GSM293850	SLOAN	2 days post inoculation	root
GPL4592	GSE11611	GSM293719	SLOAN	2 days post inoculation	root
GPL4592	GSE11611	GSM293647	SLOAN	2 days post inoculation	root
GPL4592	GSE11611	GSM293539	SLOAN	2 days post inoculation	root
GPL4592	GSE11611	GSM293479	SLOAN	2 days post inoculation	root
GPL4592	GSE11611	GSM293357	SLOAN	2 days post inoculation	root
GPL4592	GSE11611	GSM293311	SLOAN	2 days post inoculation	root
GPL4592	GSE11611	GSM293199	SLOAN	2 days post inoculation	root
GPL4592	GSE11611	GSM293085	SLOAN	2 days post inoculation	root
GPL4592	GSE11611	GSM292941	SLOAN	2 days post inoculation	root
GPL4592	GSE11611	GSM292871	SLOAN	2 days post inoculation	root
GPL4592	GSE11611	GSM292766	SLOAN	2 days post inoculation	root
GPL4592	GSE11611	GSM292685	SLOAN	2 days post inoculation	root
GPL4592	GSE11611	GSM292619	SLOAN	2 days post inoculation	root
GPL4592	GSE11611	GSM292577	SLOAN	2 days post inoculation	root
GPL4592	GSE11611	GSM292441	SLOAN	2 days post inoculation	root
GPL4592	GSE11611	GSM292372	SLOAN	2 days post inoculation	root
GPL4592	GSE11611	GSM292328	SLOAN	2 days post inoculation	root
GPL4592	GSE11611	GSM292243	SLOAN	2 days post inoculation	root
GPL4592	GSE11611	GSM292215	SLOAN	2 days post inoculation	root
GPL4592	GSE11611	GSM294658	SLOAN	3 days post inoculation	root
GPL4592	GSE11611	GSM294572	SLOAN	3 days post inoculation	root
GPL4592	GSE11611	GSM294530	SLOAN	3 days post inoculation	root
GPL4592	GSE11611	GSM294355	SLOAN	3 days post inoculation	root
GPL4592	GSE11611	GSM294256	SLOAN	3 days post inoculation	root
GPL4592	GSE11611	GSM294242	SLOAN	3 days post inoculation	root
GPL4592	GSE11611	GSM294134	SLOAN	3 days post inoculation	root
GPL4592	GSE11611	GSM293997	SLOAN	3 days post inoculation	root
GPL4592	GSE11611	GSM293903	SLOAN	3 days post inoculation	root
GPL4592	GSE11611	GSM293846	SLOAN	3 days post inoculation	root
GPL4592	GSE11611	GSM293708	SLOAN	3 days post inoculation	root
GPL4592	GSE11611	GSM293670	SLOAN	3 days post inoculation	root
GPL4592	GSE11611	GSM293558	SLOAN	3 days post inoculation	root
GPL4592	GSE11611	GSM293467	SLOAN	3 days post inoculation	root
GPL4592	GSE11611	GSM293337	SLOAN	3 days post inoculation	root
GPL4592	GSE11611	GSM293227	SLOAN	3 days post inoculation	root
GPL4592	GSE11611	GSM293151	SLOAN	3 days post inoculation	root
GPL4592	GSE11611	GSM293070	SLOAN	3 days post inoculation	root
GPL4592	GSE11611	GSM292991	SLOAN	3 days post inoculation	root
GPL4592	GSE11611	GSM292905	SLOAN	3 days post inoculation	root
GPL4592	GSE11611	GSM292782	SLOAN	3 days post inoculation	root
GPL4592	GSE11611	GSM292666	SLOAN	3 days post inoculation	root
GPL4592	GSE11611	GSM292598	SLOAN	3 days post inoculation	root
GPL4592	GSE11611	GSM292493	SLOAN	3 days post inoculation	root
GPL4592	GSE11611	GSM292471	SLOAN	3 days post inoculation	root
GPL4592	GSE11611	GSM292396	SLOAN	3 days post inoculation	root
GPL4592	GSE11611	GSM292333	SLOAN	3 days post inoculation	root
GPL4592	GSE11611	GSM292231	SLOAN	3 days post inoculation	root
GPL4592	GSE11611	GSM292166	SLOAN	3 days post inoculation	root
GPL4592	GSE11611	GSM294675	V71-370	1 days post inoculation	root
GPL4592	GSE11611	GSM294605	V71-370	1 days post inoculation	root
GPL4592	GSE11611	GSM294515	V71-370	1 days post inoculation	root
GPL4592	GSE11611	GSM294382	V71-370	1 days post inoculation	root
GPL4592	GSE11611	GSM294304	V71-370	1 days post inoculation	root
GPL4592	GSE11611	GSM294216	V71-370	1 days post inoculation	root
GPL4592	GSE11611	GSM294106	V71-370	1 days post inoculation	root
GPL4592	GSE11611	GSM294017	V71-370	1 days post inoculation	root
GPL4592	GSE11611	GSM293927	V71-370	1 days post inoculation	root
GPL4592	GSE11611	GSM293816	V71-370	1 days post inoculation	root
GPL4592	GSE11611	GSM293715	V71-370	1 days post inoculation	root
GPL4592	GSE11611	GSM293665	V71-370	1 days post inoculation	root
GPL4592	GSE11611	GSM293554	V71-370	1 days post inoculation	root
GPL4592	GSE11611	GSM293474	V71-370	1 days post inoculation	root
GPL4592	GSE11611	GSM293411	V71-370	1 days post inoculation	root
GPL4592	GSE11611	GSM293249	V71-370	1 days post inoculation	root
GPL4592	GSE11611	GSM293192	V71-370	1 days post inoculation	root
GPL4592	GSE11611	GSM293035	V71-370	1 days post inoculation	root
GPL4592	GSE11611	GSM292999	V71-370	1 days post inoculation	root
GPL4592	GSE11611	GSM292903	V71-370	1 days post inoculation	root
GPL4592	GSE11611	GSM292762	V71-370	1 days post inoculation	root
GPL4592	GSE11611	GSM292674	V71-370	1 days post inoculation	root
GPL4592	GSE11611	GSM292620	V71-370	1 days post inoculation	root
GPL4592	GSE11611	GSM292514	V71-370	1 days post inoculation	root
GPL4592	GSE11611	GSM292429	V71-370	1 days post inoculation	root
GPL4592	GSE11611	GSM292343	V71-370	1 days post inoculation	root
GPL4592	GSE11611	GSM292302	V71-370	1 days post inoculation	root
GPL4592	GSE11611	GSM292237	V71-370	1 days post inoculation	root
GPL4592	GSE11611	GSM294726	V71-370	2 days post inoculation	root
GPL4592	GSE11611	GSM294598	V71-370	2 days post inoculation	root
GPL4592	GSE11611	GSM294511	V71-370	2 days post inoculation	root
GPL4592	GSE11611	GSM294417	V71-370	2 days post inoculation	root
GPL4592	GSE11611	GSM294292	V71-370	2 days post inoculation	root
GPL4592	GSE11611	GSM294233	V71-370	2 days post inoculation	root
GPL4592	GSE11611	GSM294085	V71-370	2 days post inoculation	root
GPL4592	GSE11611	GSM294028	V71-370	2 days post inoculation	root
GPL4592	GSE11611	GSM293896	V71-370	2 days post inoculation	root
GPL4592	GSE11611	GSM293849	V71-370	2 days post inoculation	root
GPL4592	GSE11611	GSM293705	V71-370	2 days post inoculation	root
GPL4592	GSE11611	GSM293649	V71-370	2 days post inoculation	root
GPL4592	GSE11611	GSM293510	V71-370	2 days post inoculation	root
GPL4592	GSE11611	GSM293452	V71-370	2 days post inoculation	root
GPL4592	GSE11611	GSM293343	V71-370	2 days post inoculation	root
GPL4592	GSE11611	GSM293239	V71-370	2 days post inoculation	root
GPL4592	GSE11611	GSM293150	V71-370	2 days post inoculation	root
GPL4592	GSE11611	GSM293025	V71-370	2 days post inoculation	root
GPL4592	GSE11611	GSM292937	V71-370	2 days post inoculation	root
GPL4592	GSE11611	GSM292863	V71-370	2 days post inoculation	root
GPL4592	GSE11611	GSM292810	V71-370	2 days post inoculation	root
GPL4592	GSE11611	GSM292704	V71-370	2 days post inoculation	root
GPL4592	GSE11611	GSM292655	V71-370	2 days post inoculation	root
GPL4592	GSE11611	GSM292525	V71-370	2 days post inoculation	root
GPL4592	GSE11611	GSM292456	V71-370	2 days post inoculation	root
GPL4592	GSE11611	GSM292359	V71-370	2 days post inoculation	root
GPL4592	GSE11611	GSM292314	V71-370	2 days post inoculation	root
GPL4592	GSE11611	GSM292261	V71-370	2 days post inoculation	root
GPL4592	GSE11611	GSM292189	V71-370	2 days post inoculation	root
GPL4592	GSE11611	GSM294686	V71-370	3 days post inoculation	root
GPL4592	GSE11611	GSM294587	V71-370	3 days post inoculation	root
GPL4592	GSE11611	GSM294459	V71-370	3 days post inoculation	root
GPL4592	GSE11611	GSM294384	V71-370	3 days post inoculation	root
GPL4592	GSE11611	GSM294323	V71-370	3 days post inoculation	root
GPL4592	GSE11611	GSM294165	V71-370	3 days post inoculation	root
GPL4592	GSE11611	GSM294083	V71-370	3 days post inoculation	root
GPL4592	GSE11611	GSM294037	V71-370	3 days post inoculation	root
GPL4592	GSE11611	GSM293909	V71-370	3 days post inoculation	root
GPL4592	GSE11611	GSM293776	V71-370	3 days post inoculation	root
GPL4592	GSE11611	GSM293709	V71-370	3 days post inoculation	root
GPL4592	GSE11611	GSM293599	V71-370	3 days post inoculation	root
GPL4592	GSE11611	GSM293545	V71-370	3 days post inoculation	root
GPL4592	GSE11611	GSM293421	V71-370	3 days post inoculation	root
GPL4592	GSE11611	GSM293381	V71-370	3 days post inoculation	root
GPL4592	GSE11611	GSM293232	V71-370	3 days post inoculation	root
GPL4592	GSE11611	GSM293143	V71-370	3 days post inoculation	root
GPL4592	GSE11611	GSM293037	V71-370	3 days post inoculation	root
GPL4592	GSE11611	GSM292930	V71-370	3 days post inoculation	root
GPL4592	GSE11611	GSM292832	V71-370	3 days post inoculation	root
GPL4592	GSE11611	GSM292736	V71-370	3 days post inoculation	root
GPL4592	GSE11611	GSM292630	V71-370	3 days post inoculation	root
GPL4592	GSE11611	GSM292548	V71-370	3 days post inoculation	root
GPL4592	GSE11611	GSM292461	V71-370	3 days post inoculation	root
GPL4592	GSE11611	GSM292388	V71-370	3 days post inoculation	root
GPL4592	GSE11611	GSM292291	V71-370	3 days post inoculation	root
GPL4592	GSE11611	GSM292220	V71-370	3 days post inoculation	root
GPL4592	GSE11611	GSM292184	V71-370	3 days post inoculation	root
GPL4592	GSE11611	GSM294710	V71-370	1 days post inoculation	root
GPL4592	GSE11611	GSM294589	V71-370	1 days post inoculation	root
GPL4592	GSE11611	GSM294532	V71-370	1 days post inoculation	root
GPL4592	GSE11611	GSM294415	V71-370	1 days post inoculation	root
GPL4592	GSE11611	GSM294334	V71-370	1 days post inoculation	root
GPL4592	GSE11611	GSM294163	V71-370	1 days post inoculation	root
GPL4592	GSE11611	GSM294100	V71-370	1 days post inoculation	root
GPL4592	GSE11611	GSM294039	V71-370	1 days post inoculation	root
GPL4592	GSE11611	GSM293930	V71-370	1 days post inoculation	root
GPL4592	GSE11611	GSM293831	V71-370	1 days post inoculation	root
GPL4592	GSE11611	GSM293710	V71-370	1 days post inoculation	root
GPL4592	GSE11611	GSM293658	V71-370	1 days post inoculation	root
GPL4592	GSE11611	GSM293570	V71-370	1 days post inoculation	root
GPL4592	GSE11611	GSM293453	V71-370	1 days post inoculation	root
GPL4592	GSE11611	GSM293368	V71-370	1 days post inoculation	root
GPL4592	GSE11611	GSM293306	V71-370	1 days post inoculation	root
GPL4592	GSE11611	GSM293130	V71-370	1 days post inoculation	root
GPL4592	GSE11611	GSM293047	V71-370	1 days post inoculation	root
GPL4592	GSE11611	GSM293001	V71-370	1 days post inoculation	root
GPL4592	GSE11611	GSM292839	V71-370	1 days post inoculation	root
GPL4592	GSE11611	GSM292767	V71-370	1 days post inoculation	root
GPL4592	GSE11611	GSM292721	V71-370	1 days post inoculation	root
GPL4592	GSE11611	GSM292593	V71-370	1 days post inoculation	root
GPL4592	GSE11611	GSM292527	V71-370	1 days post inoculation	root
GPL4592	GSE11611	GSM292467	V71-370	1 days post inoculation	root
GPL4592	GSE11611	GSM292385	V71-370	1 days post inoculation	root
GPL4592	GSE11611	GSM292270	V71-370	1 days post inoculation	root
GPL4592	GSE11611	GSM292236	V71-370	1 days post inoculation	root
GPL4592	GSE11611	GSM292201	V71-370	1 days post inoculation	root
GPL4592	GSE11611	GSM294691	V71-370	2 days post inoculation	root
GPL4592	GSE11611	GSM294551	V71-370	2 days post inoculation	root
GPL4592	GSE11611	GSM294460	V71-370	2 days post inoculation	root
GPL4592	GSE11611	GSM294411	V71-370	2 days post inoculation	root
GPL4592	GSE11611	GSM294264	V71-370	2 days post inoculation	root
GPL4592	GSE11611	GSM294158	V71-370	2 days post inoculation	root
GPL4592	GSE11611	GSM294143	V71-370	2 days post inoculation	root
GPL4592	GSE11611	GSM293991	V71-370	2 days post inoculation	root
GPL4592	GSE11611	GSM293858	V71-370	2 days post inoculation	root
GPL4592	GSE11611	GSM293780	V71-370	2 days post inoculation	root
GPL4592	GSE11611	GSM293679	V71-370	2 days post inoculation	root
GPL4592	GSE11611	GSM293618	V71-370	2 days post inoculation	root
GPL4592	GSE11611	GSM293542	V71-370	2 days post inoculation	root
GPL4592	GSE11611	GSM293466	V71-370	2 days post inoculation	root
GPL4592	GSE11611	GSM293409	V71-370	2 days post inoculation	root
GPL4592	GSE11611	GSM293253	V71-370	2 days post inoculation	root
GPL4592	GSE11611	GSM293095	V71-370	2 days post inoculation	root
GPL4592	GSE11611	GSM293041	V71-370	2 days post inoculation	root
GPL4592	GSE11611	GSM292992	V71-370	2 days post inoculation	root
GPL4592	GSE11611	GSM292888	V71-370	2 days post inoculation	root
GPL4592	GSE11611	GSM292774	V71-370	2 days post inoculation	root
GPL4592	GSE11611	GSM292662	V71-370	2 days post inoculation	root
GPL4592	GSE11611	GSM292635	V71-370	2 days post inoculation	root
GPL4592	GSE11611	GSM292543	V71-370	2 days post inoculation	root
GPL4592	GSE11611	GSM292442	V71-370	2 days post inoculation	root
GPL4592	GSE11611	GSM292383	V71-370	2 days post inoculation	root
GPL4592	GSE11611	GSM292307	V71-370	2 days post inoculation	root
GPL4592	GSE11611	GSM292245	V71-370	2 days post inoculation	root
GPL4592	GSE11611	GSM292171	V71-370	2 days post inoculation	root
GPL4592	GSE11611	GSM294643	V71-370	3 days post inoculation	root
GPL4592	GSE11611	GSM294594	V71-370	3 days post inoculation	root
GPL4592	GSE11611	GSM294446	V71-370	3 days post inoculation	root
GPL4592	GSE11611	GSM294365	V71-370	3 days post inoculation	root
GPL4592	GSE11611	GSM294316	V71-370	3 days post inoculation	root
GPL4592	GSE11611	GSM294222	V71-370	3 days post inoculation	root
GPL4592	GSE11611	GSM294111	V71-370	3 days post inoculation	root
GPL4592	GSE11611	GSM294010	V71-370	3 days post inoculation	root
GPL4592	GSE11611	GSM293941	V71-370	3 days post inoculation	root
GPL4592	GSE11611	GSM293819	V71-370	3 days post inoculation	root
GPL4592	GSE11611	GSM293748	V71-370	3 days post inoculation	root
GPL4592	GSE11611	GSM293606	V71-370	3 days post inoculation	root
GPL4592	GSE11611	GSM293505	V71-370	3 days post inoculation	root
GPL4592	GSE11611	GSM293429	V71-370	3 days post inoculation	root
GPL4592	GSE11611	GSM293352	V71-370	3 days post inoculation	root
GPL4592	GSE11611	GSM293266	V71-370	3 days post inoculation	root
GPL4592	GSE11611	GSM293196	V71-370	3 days post inoculation	root
GPL4592	GSE11611	GSM293043	V71-370	3 days post inoculation	root
GPL4592	GSE11611	GSM292975	V71-370	3 days post inoculation	root
GPL4592	GSE11611	GSM292878	V71-370	3 days post inoculation	root
GPL4592	GSE11611	GSM292715	V71-370	3 days post inoculation	root
GPL4592	GSE11611	GSM292613	V71-370	3 days post inoculation	root
GPL4592	GSE11611	GSM292561	V71-370	3 days post inoculation	root
GPL4592	GSE11611	GSM292464	V71-370	3 days post inoculation	root
GPL4592	GSE11611	GSM292345	V71-370	3 days post inoculation	root
GPL4592	GSE11611	GSM292323	V71-370	3 days post inoculation	root
GPL4592	GSE11611	GSM292242	V71-370	3 days post inoculation	root
GPL4592	GSE11611	GSM292205	V71-370	3 days post inoculation	root
GPL4592	GSE11611	GSM294649	VP RIL 9	1 days post inoculation	root
GPL4592	GSE11611	GSM294541	VP RIL 9	1 days post inoculation	root
GPL4592	GSE11611	GSM294476	VP RIL 9	1 days post inoculation	root
GPL4592	GSE11611	GSM294366	VP RIL 9	1 days post inoculation	root
GPL4592	GSE11611	GSM294346	VP RIL 9	1 days post inoculation	root
GPL4592	GSE11611	GSM294150	VP RIL 9	1 days post inoculation	root
GPL4592	GSE11611	GSM294092	VP RIL 9	1 days post inoculation	root
GPL4592	GSE11611	GSM294047	VP RIL 9	1 days post inoculation	root
GPL4592	GSE11611	GSM293869	VP RIL 9	1 days post inoculation	root
GPL4592	GSE11611	GSM293820	VP RIL 9	1 days post inoculation	root
GPL4592	GSE11611	GSM293763	VP RIL 9	1 days post inoculation	root
GPL4592	GSE11611	GSM293611	VP RIL 9	1 days post inoculation	root
GPL4592	GSE11611	GSM293535	VP RIL 9	1 days post inoculation	root
GPL4592	GSE11611	GSM293435	VP RIL 9	1 days post inoculation	root
GPL4592	GSE11611	GSM293345	VP RIL 9	1 days post inoculation	root
GPL4592	GSE11611	GSM293231	VP RIL 9	1 days post inoculation	root
GPL4592	GSE11611	GSM293209	VP RIL 9	1 days post inoculation	root
GPL4592	GSE11611	GSM293010	VP RIL 9	1 days post inoculation	root
GPL4592	GSE11611	GSM292966	VP RIL 9	1 days post inoculation	root
GPL4592	GSE11611	GSM292906	VP RIL 9	1 days post inoculation	root
GPL4592	GSE11611	GSM292750	VP RIL 9	1 days post inoculation	root
GPL4592	GSE11611	GSM292730	VP RIL 9	1 days post inoculation	root
GPL4592	GSE11611	GSM292522	VP RIL 9	1 days post inoculation	root
GPL4592	GSE11611	GSM292438	VP RIL 9	1 days post inoculation	root
GPL4592	GSE11611	GSM292384	VP RIL 9	1 days post inoculation	root
GPL4592	GSE11611	GSM292292	VP RIL 9	1 days post inoculation	root
GPL4592	GSE11611	GSM292252	VP RIL 9	1 days post inoculation	root
GPL4592	GSE11611	GSM292191	VP RIL 9	1 days post inoculation	root
GPL4592	GSE11611	GSM294673	VP RIL 9	2 days post inoculation	root
GPL4592	GSE11611	GSM294620	VP RIL 9	2 days post inoculation	root
GPL4592	GSE11611	GSM294455	VP RIL 9	2 days post inoculation	root
GPL4592	GSE11611	GSM294424	VP RIL 9	2 days post inoculation	root
GPL4592	GSE11611	GSM294303	VP RIL 9	2 days post inoculation	root
GPL4592	GSE11611	GSM294169	VP RIL 9	2 days post inoculation	root
GPL4592	GSE11611	GSM294112	VP RIL 9	2 days post inoculation	root
GPL4592	GSE11611	GSM294009	VP RIL 9	2 days post inoculation	root
GPL4592	GSE11611	GSM293938	VP RIL 9	2 days post inoculation	root
GPL4592	GSE11611	GSM293803	VP RIL 9	2 days post inoculation	root
GPL4592	GSE11611	GSM293762	VP RIL 9	2 days post inoculation	root
GPL4592	GSE11611	GSM293662	VP RIL 9	2 days post inoculation	root
GPL4592	GSE11611	GSM293577	VP RIL 9	2 days post inoculation	root
GPL4592	GSE11611	GSM293449	VP RIL 9	2 days post inoculation	root
GPL4592	GSE11611	GSM293408	VP RIL 9	2 days post inoculation	root
GPL4592	GSE11611	GSM293226	VP RIL 9	2 days post inoculation	root
GPL4592	GSE11611	GSM293113	VP RIL 9	2 days post inoculation	root
GPL4592	GSE11611	GSM293046	VP RIL 9	2 days post inoculation	root
GPL4592	GSE11611	GSM292986	VP RIL 9	2 days post inoculation	root
GPL4592	GSE11611	GSM292881	VP RIL 9	2 days post inoculation	root
GPL4592	GSE11611	GSM292784	VP RIL 9	2 days post inoculation	root
GPL4592	GSE11611	GSM292720	VP RIL 9	2 days post inoculation	root
GPL4592	GSE11611	GSM292542	VP RIL 9	2 days post inoculation	root
GPL4592	GSE11611	GSM292435	VP RIL 9	2 days post inoculation	root
GPL4592	GSE11611	GSM292405	VP RIL 9	2 days post inoculation	root
GPL4592	GSE11611	GSM292276	VP RIL 9	2 days post inoculation	root
GPL4592	GSE11611	GSM292229	VP RIL 9	2 days post inoculation	root
GPL4592	GSE11611	GSM292164	VP RIL 9	2 days post inoculation	root
GPL4592	GSE11611	GSM294672	VP RIL 9	3 days post inoculation	root
GPL4592	GSE11611	GSM294542	VP RIL 9	3 days post inoculation	root
GPL4592	GSE11611	GSM294501	VP RIL 9	3 days post inoculation	root
GPL4592	GSE11611	GSM294390	VP RIL 9	3 days post inoculation	root
GPL4592	GSE11611	GSM294279	VP RIL 9	3 days post inoculation	root
GPL4592	GSE11611	GSM294151	VP RIL 9	3 days post inoculation	root
GPL4592	GSE11611	GSM294101	VP RIL 9	3 days post inoculation	root
GPL4592	GSE11611	GSM294033	VP RIL 9	3 days post inoculation	root
GPL4592	GSE11611	GSM293933	VP RIL 9	3 days post inoculation	root
GPL4592	GSE11611	GSM293802	VP RIL 9	3 days post inoculation	root
GPL4592	GSE11611	GSM293706	VP RIL 9	3 days post inoculation	root
GPL4592	GSE11611	GSM293655	VP RIL 9	3 days post inoculation	root
GPL4592	GSE11611	GSM293553	VP RIL 9	3 days post inoculation	root
GPL4592	GSE11611	GSM293430	VP RIL 9	3 days post inoculation	root
GPL4592	GSE11611	GSM293371	VP RIL 9	3 days post inoculation	root
GPL4592	GSE11611	GSM293294	VP RIL 9	3 days post inoculation	root
GPL4592	GSE11611	GSM293197	VP RIL 9	3 days post inoculation	root
GPL4592	GSE11611	GSM293080	VP RIL 9	3 days post inoculation	root
GPL4592	GSE11611	GSM292993	VP RIL 9	3 days post inoculation	root
GPL4592	GSE11611	GSM292902	VP RIL 9	3 days post inoculation	root
GPL4592	GSE11611	GSM292793	VP RIL 9	3 days post inoculation	root
GPL4592	GSE11611	GSM292739	VP RIL 9	3 days post inoculation	root
GPL4592	GSE11611	GSM292511	VP RIL 9	3 days post inoculation	root
GPL4592	GSE11611	GSM292489	VP RIL 9	3 days post inoculation	root
GPL4592	GSE11611	GSM292355	VP RIL 9	3 days post inoculation	root
GPL4592	GSE11611	GSM292274	VP RIL 9	3 days post inoculation	root
GPL4592	GSE11611	GSM292240	VP RIL 9	3 days post inoculation	root
GPL4592	GSE11611	GSM292161	VP RIL 9	3 days post inoculation	root
GPL4592	GSE11611	GSM294680	VP RIL 9	1 days post inoculation	root
GPL4592	GSE11611	GSM294600	VP RIL 9	1 days post inoculation	root
GPL4592	GSE11611	GSM294495	VP RIL 9	1 days post inoculation	root
GPL4592	GSE11611	GSM294388	VP RIL 9	1 days post inoculation	root
GPL4592	GSE11611	GSM294261	VP RIL 9	1 days post inoculation	root
GPL4592	GSE11611	GSM294241	VP RIL 9	1 days post inoculation	root
GPL4592	GSE11611	GSM294089	VP RIL 9	1 days post inoculation	root
GPL4592	GSE11611	GSM294007	VP RIL 9	1 days post inoculation	root
GPL4592	GSE11611	GSM293920	VP RIL 9	1 days post inoculation	root
GPL4592	GSE11611	GSM293806	VP RIL 9	1 days post inoculation	root
GPL4592	GSE11611	GSM293676	VP RIL 9	1 days post inoculation	root
GPL4592	GSE11611	GSM293669	VP RIL 9	1 days post inoculation	root
GPL4592	GSE11611	GSM293492	VP RIL 9	1 days post inoculation	root
GPL4592	GSE11611	GSM293486	VP RIL 9	1 days post inoculation	root
GPL4592	GSE11611	GSM293362	VP RIL 9	1 days post inoculation	root
GPL4592	GSE11611	GSM293225	VP RIL 9	1 days post inoculation	root
GPL4592	GSE11611	GSM293106	VP RIL 9	1 days post inoculation	root
GPL4592	GSE11611	GSM293082	VP RIL 9	1 days post inoculation	root
GPL4592	GSE11611	GSM292960	VP RIL 9	1 days post inoculation	root
GPL4592	GSE11611	GSM292862	VP RIL 9	1 days post inoculation	root
GPL4592	GSE11611	GSM292779	VP RIL 9	1 days post inoculation	root
GPL4592	GSE11611	GSM292726	VP RIL 9	1 days post inoculation	root
GPL4592	GSE11611	GSM292500	VP RIL 9	1 days post inoculation	root
GPL4592	GSE11611	GSM292473	VP RIL 9	1 days post inoculation	root
GPL4592	GSE11611	GSM292360	VP RIL 9	1 days post inoculation	root
GPL4592	GSE11611	GSM292308	VP RIL 9	1 days post inoculation	root
GPL4592	GSE11611	GSM292247	VP RIL 9	1 days post inoculation	root
GPL4592	GSE11611	GSM292170	VP RIL 9	1 days post inoculation	root
GPL4592	GSE11611	GSM294671	VP RIL 9	2 days post inoculation	root
GPL4592	GSE11611	GSM294621	VP RIL 9	2 days post inoculation	root
GPL4592	GSE11611	GSM294454	VP RIL 9	2 days post inoculation	root
GPL4592	GSE11611	GSM294409	VP RIL 9	2 days post inoculation	root
GPL4592	GSE11611	GSM294284	VP RIL 9	2 days post inoculation	root
GPL4592	GSE11611	GSM294243	VP RIL 9	2 days post inoculation	root
GPL4592	GSE11611	GSM294052	VP RIL 9	2 days post inoculation	root
GPL4592	GSE11611	GSM293954	VP RIL 9	2 days post inoculation	root
GPL4592	GSE11611	GSM293905	VP RIL 9	2 days post inoculation	root
GPL4592	GSE11611	GSM293824	VP RIL 9	2 days post inoculation	root
GPL4592	GSE11611	GSM293753	VP RIL 9	2 days post inoculation	root
GPL4592	GSE11611	GSM293623	VP RIL 9	2 days post inoculation	root
GPL4592	GSE11611	GSM293530	VP RIL 9	2 days post inoculation	root
GPL4592	GSE11611	GSM293457	VP RIL 9	2 days post inoculation	root
GPL4592	GSE11611	GSM293389	VP RIL 9	2 days post inoculation	root
GPL4592	GSE11611	GSM293279	VP RIL 9	2 days post inoculation	root
GPL4592	GSE11611	GSM293112	VP RIL 9	2 days post inoculation	root
GPL4592	GSE11611	GSM293034	VP RIL 9	2 days post inoculation	root
GPL4592	GSE11611	GSM292932	VP RIL 9	2 days post inoculation	root
GPL4592	GSE11611	GSM292833	VP RIL 9	2 days post inoculation	root
GPL4592	GSE11611	GSM292824	VP RIL 9	2 days post inoculation	root
GPL4592	GSE11611	GSM292664	VP RIL 9	2 days post inoculation	root
GPL4592	GSE11611	GSM292572	VP RIL 9	2 days post inoculation	root
GPL4592	GSE11611	GSM292445	VP RIL 9	2 days post inoculation	root
GPL4592	GSE11611	GSM292358	VP RIL 9	2 days post inoculation	root
GPL4592	GSE11611	GSM292340	VP RIL 9	2 days post inoculation	root
GPL4592	GSE11611	GSM292222	VP RIL 9	2 days post inoculation	root
GPL4592	GSE11611	GSM292196	VP RIL 9	2 days post inoculation	root
GPL4592	GSE11611	GSM294645	VP RIL 9	3 days post inoculation	root
GPL4592	GSE11611	GSM294575	VP RIL 9	3 days post inoculation	root
GPL4592	GSE11611	GSM294486	VP RIL 9	3 days post inoculation	root
GPL4592	GSE11611	GSM294413	VP RIL 9	3 days post inoculation	root
GPL4592	GSE11611	GSM294280	VP RIL 9	3 days post inoculation	root
GPL4592	GSE11611	GSM294185	VP RIL 9	3 days post inoculation	root
GPL4592	GSE11611	GSM294131	VP RIL 9	3 days post inoculation	root
GPL4592	GSE11611	GSM294026	VP RIL 9	3 days post inoculation	root
GPL4592	GSE11611	GSM293901	VP RIL 9	3 days post inoculation	root
GPL4592	GSE11611	GSM293791	VP RIL 9	3 days post inoculation	root
GPL4592	GSE11611	GSM293739	VP RIL 9	3 days post inoculation	root
GPL4592	GSE11611	GSM293617	VP RIL 9	3 days post inoculation	root
GPL4592	GSE11611	GSM293551	VP RIL 9	3 days post inoculation	root
GPL4592	GSE11611	GSM293485	VP RIL 9	3 days post inoculation	root
GPL4592	GSE11611	GSM293379	VP RIL 9	3 days post inoculation	root
GPL4592	GSE11611	GSM293268	VP RIL 9	3 days post inoculation	root
GPL4592	GSE11611	GSM293137	VP RIL 9	3 days post inoculation	root
GPL4592	GSE11611	GSM293013	VP RIL 9	3 days post inoculation	root
GPL4592	GSE11611	GSM292936	VP RIL 9	3 days post inoculation	root
GPL4592	GSE11611	GSM292884	VP RIL 9	3 days post inoculation	root
GPL4592	GSE11611	GSM292772	VP RIL 9	3 days post inoculation	root
GPL4592	GSE11611	GSM292694	VP RIL 9	3 days post inoculation	root
GPL4592	GSE11611	GSM292562	VP RIL 9	3 days post inoculation	root
GPL4592	GSE11611	GSM292452	VP RIL 9	3 days post inoculation	root
GPL4592	GSE11611	GSM292387	VP RIL 9	3 days post inoculation	root
GPL4592	GSE11611	GSM292341	VP RIL 9	3 days post inoculation	root
GPL4592	GSE11611	GSM292254	VP RIL 9	3 days post inoculation	root
GPL4592	GSE11611	GSM292183	VP RIL 9	3 days post inoculation	root
GPL4592	GSE102749	GSM2746048	Magellan	root tip region 2 after 48 h water-stress	root tip
GPL4592	GSE102749	GSM2746047	Magellan	root tip region 2 after 48 h water-stress	root tip
GPL4592	GSE102749	GSM2746046	Magellan	root tip region 2 after 48 h water-stress	root tip
GPL4592	GSE102749	GSM2746045	Magellan	root tip region 1 after 48 h water-stress	root tip
GPL4592	GSE102749	GSM2746044	Magellan	root tip region 1 after 48 h water-stress	root tip
GPL4592	GSE102749	GSM2746043	Magellan	root tip region 1 after 48 h water-stress	root tip
GPL4592	GSE102749	GSM2746042	Magellan	root tip region 3 after 48 h well-water	root tip
GPL4592	GSE102749	GSM2746041	Magellan	root tip region 3 after 48 h well-water	root tip
GPL4592	GSE102749	GSM2746040	Magellan	root tip region 3 after 48 h well-water	root tip
GPL4592	GSE102749	GSM2746039	Magellan	root tip region 2 after 48 h well-water	root tip
GPL4592	GSE102749	GSM2746038	Magellan	root tip region 2 after 48 h well-water	root tip
GPL4592	GSE102749	GSM2746037	Magellan	root tip region 2 after 48 h well-water	root tip
GPL4592	GSE102749	GSM2746036	Magellan	root tip region 1 after 48 h well-water	root tip
GPL4592	GSE102749	GSM2746035	Magellan	root tip region 1 after 48 h well-water	root tip
GPL4592	GSE102749	GSM2746034	Magellan	root tip region 1 after 48 h well-water	root tip
GPL4592	GSE102749	GSM2746033	Magellan	root tip region 2 after 5 h water-stress	root tip
GPL4592	GSE102749	GSM2746032	Magellan	root tip region 2 after 5 h water-stress	root tip
GPL4592	GSE102749	GSM2746031	Magellan	root tip region 2 after 5 h water-stress	root tip
GPL4592	GSE102749	GSM2746030	Magellan	root tip region 1 after 5 h water-stress	root tip
GPL4592	GSE102749	GSM2746029	Magellan	root tip region 1 after 5 h water-stress	root tip
GPL4592	GSE102749	GSM2746028	Magellan	root tip region 1 after 5 h water-stress	root tip
GPL4592	GSE102749	GSM2746027	Magellan	root tip region 2 after 5 h well-water	root tip
GPL4592	GSE102749	GSM2746026	Magellan	root tip region 2 after 5 h well-water	root tip
GPL4592	GSE102749	GSM2746025	Magellan	root tip region 2 after 5 h well-water	root tip
GPL4592	GSE102749	GSM2746024	Magellan	root tip region 1 after 5 h well-water	root tip
GPL4592	GSE102749	GSM2746023	Magellan	root tip region 1 after 5 h well-water	root tip
GPL4592	GSE102749	GSM2746022	Magellan	root tip region 1 after 5 h well-water	root tip
GPL4592	GSE115790	GSM3189992	SD01-76R line	aphids V3 growth stage	third trifoliate leaves
GPL4592	GSE115790	GSM3189995	LD05-16060 line	aphids V3 growth stage	third trifoliate leaves
GPL4592	GSE115790	GSM3189996	LD05-16060 line	aphids V3 growth stage	third trifoliate leaves
GPL4592	GSE115790	GSM3189998	SD01-76R line	aphids V3 growth stage	third trifoliate leaves
GPL4592	GSE115790	GSM3190002	LD05-16060 line	aphids V3 growth stage	third trifoliate leaves
GPL4592	GSE115790	GSM3190003	SD01-76R line	aphids V3 growth stage	third trifoliate leaves
GPL4592	GSE90448	GSM2401387	Ssmv1	21days seedling soybean mosaic virus inoculated	leaf
GPL4592	GSE90448	GSM2401385	Rsmv1	21days seedling soybean mosaic virus inoculated	leaf
GPL4592	GSE70999	GSM1824855	MG/BR 46	Soybean seed produced under stressed condition and harvested at R8	developing seed
GPL4592	GSE70999	GSM1824854	MG/BR 47	Soybean seed produced under stressed condition and harvested at R8	developing seed
GPL4592	GSE70999	GSM1824853	MG/BR 48	Soybean seed produced under stressed condition and harvested at R8	developing seed
GPL4592	GSE70999	GSM1824852	MG/BR 49	Soybean seed produced under stressed condition and harvested at R7	developing seed
GPL4592	GSE70999	GSM1824851	MG/BR 50	Soybean seed produced under stressed condition and harvested at R7	developing seed
GPL4592	GSE70999	GSM1824850	MG/BR 51	Soybean seed produced under stressed condition and harvested at R7	developing seed
GPL4592	GSE70999	GSM1824849	MG/BR 52	Soybean seed produced under stressed condition and harvested at R6	developing seed
GPL4592	GSE70999	GSM1824848	MG/BR 53	Soybean seed produced under stressed condition and harvested at R6	developing seed
GPL4592	GSE70999	GSM1824847	MG/BR 54	Soybean seed produced under stressed condition and harvested at R6	developing seed
GPL4592	GSE70999	GSM1824846	MG/BR 55	Soybean seed produced under non-stressed condition and harvested at R8	developing seed
GPL4592	GSE70999	GSM1824845	MG/BR 56	Soybean seed produced under non-stressed condition and harvested at R8	developing seed
GPL4592	GSE70999	GSM1824844	MG/BR 57	Soybean seed produced under non-stressed condition and harvested at R7	developing seed
GPL4592	GSE70999	GSM1824843	MG/BR 58	Soybean seed produced under non-stressed condition and harvested at R7	developing seed
GPL4592	GSE70999	GSM1824842	MG/BR 59	Soybean seed produced under non-stressed condition and harvested at R6	developing seed
GPL4592	GSE70999	GSM1824841	MG/BR 60	Soybean seed produced under non-stressed condition and harvested at R6	developing seed
GPL4592	GSE70999	GSM1824840	MG/BR 61	Soybean seed produced under non-stressed condition and harvested at R6	developing seed
GPL4592	GSE69821	GSM1709511	Pusa 16	Seeds at developmental stage (8-12mm)	developing seed
GPL4592	GSE69821	GSM1709510	Pusa 16	Seeds at developmental stage (8-12mm)	developing seed
GPL4592	GSE69821	GSM1709509	Pusa 16	Seeds at developmental stage (8-12mm)	developing seed
GPL4592	GSE69821	GSM1709508	Pusa 16	Seeds at developmental stage (4-8mm)	developing seed
GPL4592	GSE69821	GSM1709507	Pusa 16	Seeds at developmental stage (4-8mm)	developing seed
GPL4592	GSE69821	GSM1709506	Pusa 16	Seeds at developmental stage (4-8mm)	developing seed
GPL4592	GSE21598	GSM539211	Archer	Developing seeds 2 mm in length	developing seed
GPL4592	GSE21598	GSM539212	Archer	Developing seeds 2 mm in length	developing seed
GPL4592	GSE21598	GSM539213	Archer	Developing seeds 2 mm in length	developing seed
GPL4592	GSE21598	GSM539214	Archer	Developing seeds 3.5 mm in length	developing seed
GPL4592	GSE21598	GSM539215	Archer	Developing seeds 3.5 mm in length	developing seed
GPL4592	GSE21598	GSM539216	Archer	Developing seeds 3.5 mm in length	developing seed
GPL4592	GSE21598	GSM539217	Minsoy	Developing seeds 2 mm in length	developing seed
GPL4592	GSE21598	GSM539218	MInsoy	Developing seeds 2 mm in length	developing seed
GPL4592	GSE21598	GSM539219	Minsoy	Developing seeds 2 mm in length	developing seed
GPL4592	GSE21598	GSM539220	MInsoy	Developing seeds 3.5 mm in length	developing seed
GPL4592	GSE21598	GSM539221	Minsoy	Developing seeds 3.5 mm in length	developing seed
GPL4592	GSE21598	GSM539222	MInsoy	Developing seeds 3.5 mm in length	developing seed
GPL4592	GSE21598	GSM539223	Archer	Developing seeds 5-6 mm in length	developing seed
GPL4592	GSE21598	GSM539224	Archer	Developing seeds 5-6 mm in length	developing seed
GPL4592	GSE21598	GSM539225	Archer	Developing seeds 5-6 mm in length	developing seed
GPL4592	GSE21598	GSM539226	MInsoy	Developing seeds 5-6 mm in length	developing seed
GPL4592	GSE21598	GSM539227	Minsoy	Developing seeds 5-6 mm in length	developing seed
GPL4592	GSE21598	GSM539228	MInsoy	Developing seeds 5-6 mm in length	developing seed
GPL4592	GSE21598	GSM539229	Archer	Developing seeds 2 mm in length	developing seed
GPL4592	GSE21598	GSM539230	Archer	Developing seeds 3.5 mm in length	developing seed
GPL4592	GSE21598	GSM539231	Archer	Developing seeds 5-6 mm in length	developing seed
GPL4592	GSE21598	GSM539232	MInsoy	Developing seeds 2 mm in length	developing seed
GPL4592	GSE21598	GSM539233	Minsoy	Developing seeds 3.5 mm in length	developing seed
GPL4592	GSE21598	GSM539234	MInsoy	Developing seeds 5-6 mm in length	developing seed
GPL4592	GSE21598	GSM539235	Archer	Developing seeds 2 mm in length	developing seed
GPL4592	GSE21598	GSM539236	Archer	Developing seeds 3.5 mm in length	developing seed
GPL4592	GSE21598	GSM539237	Archer	Developing seeds 5-6 mm in length	developing seed
GPL4592	GSE21598	GSM539238	MInsoy	Developing seeds 2 mm in length	developing seed
GPL4592	GSE21598	GSM539239	Minsoy	Developing seeds 3.5 mm in length	developing seed
GPL4592	GSE21598	GSM539240	MInsoy	Developing seeds 5-6 mm in length	developing seed
GPL4592	GSE21598	GSM539241	Archer	Developing seeds 2 mm in length	developing seed
GPL4592	GSE21598	GSM539242	Archer	Developing seeds 3.5 mm in length	developing seed
GPL4592	GSE21598	GSM539243	Archer	Developing seeds 5-6 mm in length	developing seed
GPL4592	GSE21598	GSM539244	MInsoy	Developing seeds 2 mm in length	developing seed
GPL4592	GSE21598	GSM539245	Minsoy	Developing seeds 3.5 mm in length	developing seed
GPL4592	GSE21598	GSM539246	MInsoy	Developing seeds 5-6 mm in length	developing seed
GPL4592	GSE21598	GSM539247	6049-273	Developing seeds 3.5 mm in length	developing seed
GPL4592	GSE21598	GSM539248	6049-273	Developing seeds 3.5 mm in length	developing seed
GPL4592	GSE21598	GSM539249	6049-273	Developing seeds 3.5 mm in length	developing seed
GPL4592	GSE21598	GSM539250	6049-32	Developing seeds 5-6 mm in length	developing seed
GPL4592	GSE21598	GSM539251	6049-32	Developing seeds 5-6 mm in length	developing seed
GPL4592	GSE21598	GSM539252	6049-32	Developing seeds 5-6 mm in length	developing seed
GPL4592	GSE21598	GSM539253	6049-273	Developing seeds 5-6 mm in length	developing seed
GPL4592	GSE21598	GSM539254	6049-273	Developing seeds 5-6 mm in length	developing seed
GPL4592	GSE21598	GSM539255	6049-273	Developing seeds 5-6 mm in length	developing seed
GPL4592	GSE21598	GSM539256	6049-32	Developing seeds 2 mm in length	developing seed
GPL4592	GSE21598	GSM539257	6049-32	Developing seeds 2 mm in length	developing seed
GPL4592	GSE21598	GSM539258	6049-32	Developing seeds 2 mm in length	developing seed
GPL4592	GSE21598	GSM539259	6049-273	Developing seeds 2 mm in length	developing seed
GPL4592	GSE21598	GSM539260	6049-273	Developing seeds 2 mm in length	developing seed
GPL4592	GSE21598	GSM539261	6049-273	Developing seeds 2 mm in length	developing seed
GPL4592	GSE21598	GSM539262	6049-32	Developing seeds 3.5 mm in length	developing seed
GPL4592	GSE21598	GSM539263	6049-32	Developing seeds 3.5 mm in length	developing seed
GPL4592	GSE21598	GSM539264	6049-32	Developing seeds 3.5 mm in length	developing seed
GPL4592	GSE61350	GSM1502764	Evans	seed at 50 day after flowering	developing seed
GPL4592	GSE61350	GSM1502763	Evans	seed at 50 day after flowering	developing seed
GPL4592	GSE61350	GSM1502762	Evans	seed at 45 day after flowering	developing seed
GPL4592	GSE61350	GSM1502761	Evans	seed at 45 day after flowering	developing seed
GPL4592	GSE61350	GSM1502760	Evans	seed at 40 day after flowering	developing seed
GPL4592	GSE61350	GSM1502759	Evans	seed at 40 day after flowering	developing seed
GPL4592	GSE61350	GSM1502758	Evans	seed at 30 day after flowering	developing seed
GPL4592	GSE61350	GSM1502757	Evans	seed at 30 day after flowering	developing seed
GPL4592	GSE61350	GSM1502756	Evans	seed at 25 day after flowering	developing seed
GPL4592	GSE61350	GSM1502755	Evans	seed at 25 day after flowering	developing seed
GPL4592	GSE51823	GSM1253305	Wanxianbaidongdou	insect treated V4 Stage	trifoliate leaf
GPL4592	GSE51823	GSM1253306	Wanxianbaidongdou	insect treated V4 Stage	trifoliate leaf
GPL4592	GSE51823	GSM1253307	Wanxianbaidongdou	insect treated V4 Stage	trifoliate leaf
GPL4592	GSE51823	GSM1253311	Nannong99-10	insect treated V4 Stage	trifoliate leaf
GPL4592	GSE51823	GSM1253312	Nannong99-10	insect treated V4 Stage	trifoliate leaf
GPL4592	GSE51823	GSM1253313	Nannong99-10	insect treated V4 Stage	trifoliate leaf
GSM1318246	GmAGL15	Cotyledon explants from 4-5 mm developing soybean embryos no culture	immature cotyledon explant
GSM1318247	Jack	Cotyledon explants from 4-5 mm developing soybean embryos no culture	immature cotyledon explant
GSM1318248	Jack	Cotyledon explants from 4-5 mm developing soybean embryos cultured 3 days on D40 medium	immature cotyledon explant
GSM1318249	Jack	Cotyledon explants from 4-5 mm developing soybean embryos cultured 7 days on D40 medium	immature cotyledon explant
GSM1318250	GmAGL15	Cotyledon explants from 4-5 mm developing soybean embryos cultured 7 days on D40 medium	immature cotyledon explant
GSM1318251	GmAGL15	Cotyledon explants from 4-5 mm developing soybean embryos cultured 3 days on D40 medium	immature cotyledon explant
GSM1318252	GmAGL15	Cotyledon explants from 4-5 mm developing soybean embryos no culture	immature cotyledon explant
GSM1318253	Jack	Cotyledon explants from 4-5 mm developing soybean embryos no culture	immature cotyledon explant
GSM1318254	Jack	Cotyledon explants from 4-5 mm developing soybean embryos cultured 3 days on D40 medium	immature cotyledon explant
GSM1318255	GmAGL15	Cotyledon explants from 4-5 mm developing soybean embryos cultured 3 days on D40 medium	immature cotyledon explant
GSM1318256	GmAGL15	Cotyledon explants from 4-5 mm developing soybean embryos cultured 7 days on D40 medium	immature cotyledon explant
GSM1318257	Jack	Cotyledon explants from 4-5 mm developing soybean embryos cultured 7 days on D40 medium	immature cotyledon explant
GPL4592	GSE50408	GSM1218363	35S_BiP-4	dehydration	leaf
GPL4592	GSE50408	GSM1218364	35S_BiP-4	dehydration	leaf
GPL4592	GSE50408	GSM1218365	WT	dehydration	leaf
GPL4592	GSE50408	GSM1218366	WT	dehydration	leaf
GPL4592	GSE50408	GSM1218367	WT	dehydration	leaf
GPL4592	GSE50408	GSM1218368	WT	dehydration	leaf
GPL4592	GSE50408	GSM1218369	35S_BiP-4	dehydration	leaf
GPL4592	GSE50408	GSM1218370	35S_BiP-4	dehydration	leaf
GPL4592	GSE50408	GSM1218371	WT	dehydration	leaf
GPL4592	GSE50408	GSM1218372	WT	dehydration	leaf
GPL4592	GSE44685	GSM1088942	Bragg wt	27-day-old plant inoculated	root
GPL4592	GSE44685	GSM1088943	Bragg wt	27-day-old plant inoculated	root
GPL4592	GSE44685	GSM1088944	Bragg wt	27-day-old plant inoculated	root
GPL4592	GSE44685	GSM1088945	Bragg wt	27-day-old plant inoculated	root
GPL4592	GSE44685	GSM1088946	Bragg wt	27-day-old plant inoculated	root
GPL4592	GSE44685	GSM1088947	Bragg wt	27-day-old plant inoculated	root
GPL4592	GSE44685	GSM1088948	Bragg wt	27-day-old plant inoculated	shoot
GPL4592	GSE44685	GSM1088949	Bragg wt	27-day-old plant inoculated	shoot
GPL4592	GSE44685	GSM1088950	Bragg wt	27-day-old plant inoculated	shoot
GPL4592	GSE44685	GSM1088957	nts1015	27-day-old plant inoculated	root
GPL4592	GSE44685	GSM1088958	nts1014	27-day-old plant inoculated	root
GPL4592	GSE44685	GSM1088959	nts1013	27-day-old plant inoculated	root
GPL4592	GSE44685	GSM1088960	nts1012	27-day-old plant inoculated	root
GPL4592	GSE44685	GSM1088961	nts1011	27-day-old plant inoculated	root
GPL4592	GSE44685	GSM1088962	nts1010	27-day-old plant inoculated	root
GPL4592	GSE44685	GSM1088963	nts1009	27-day-old plant inoculated	shoot
GPL4592	GSE44685	GSM1088964	nts1008	27-day-old plant inoculated	shoot
GPL4592	GSE44685	GSM1088965	nts1007	27-day-old plant inoculated	shoot
GPL4592	GSE41724	GSM1023168	PI459025B	three weeks after BPMV inoculation	The top fully expanded trifoliolate leaves, petioles and stem segments
GPL4592	GSE41724	GSM1023169	PI459025B	three weeks after BPMV inoculation	The top fully expanded trifoliolate leaves, petioles and stem segments
GPL4592	GSE41724	GSM1023170	PI459025B	three weeks after BPMV empty	The top fully expanded trifoliolate leaves, petioles and stem segments
GPL4592	GSE41724	GSM1023171	PI459025B	three weeks after BPMV empty	The top fully expanded trifoliolate leaves, petioles and stem segments
GPL4592	GSE41724	GSM1023172	PI459025B	three weeks after BPMV empty	The top fully expanded trifoliolate leaves, petioles and stem segments
GPL4592	GSE29741	GSM737316	Williams	Soybean rust infect 12 hr V3 Stage	leaf
GPL4592	GSE29741	GSM737317	Williams	Soybean rust infect 12 hr V3 Stage	leaf
GPL4592	GSE29741	GSM737318	Williams	Soybean rust infect 12 hr V3 Stage	leaf
GPL4592	GSE29741	GSM737319	Williams	Soybean rust infect 24 hr V3 Stage	leaf
GPL4592	GSE29741	GSM737320	Williams	Soybean rust infect 24 hr V3 Stage	leaf
GPL4592	GSE29741	GSM737321	Williams	Soybean rust infect 24 hr V3 Stage	leaf
GPL4592	GSE29741	GSM737322	Williams	Soybean rust infect 72 hr V3 Stage	leaf
GPL4592	GSE29741	GSM737323	Williams	Soybean rust infect 72 hr V3 Stage	leaf
GPL4592	GSE29741	GSM737324	Williams	Soybean rust infect 72 hr V3 Stage	leaf
GPL4592	GSE29741	GSM737325	Williams	Soybean rust infect 144 hr V3 Stage	leaf
GPL4592	GSE29741	GSM737326	Williams	Soybean rust infect 144 hr V3 Stage	leaf
GPL4592	GSE29741	GSM737327	Williams	Soybean rust infect 144 hr V3 Stage	leaf
GPL4592	GSE29741	GSM737328	Williams	Soybean rust infect 216 hr V3 Stage	leaf
GPL4592	GSE29741	GSM737329	Williams	Soybean rust infect 216 hr V3 Stage	leaf
GPL4592	GSE29741	GSM737330	Williams	Soybean rust infect 216 hr V3 Stage	leaf
GPL4592	GSE29741	GSM737331	Williams	Soybean rust infect 288 hr V3 Stage	leaf
GPL4592	GSE29741	GSM737332	Williams	Soybean rust infect 288 hr V3 Stage	leaf
GPL4592	GSE29741	GSM737333	Williams	Soybean rust infect 288 hr V3 Stage	leaf
GPL4592	GSE29741	GSM737352	PI459025B	Soybean rust infect 12 hr V3 Stage	leaf
GPL4592	GSE29741	GSM737353	PI459025B	Soybean rust infect 12 hr V3 Stage	leaf
GPL4592	GSE29741	GSM737354	PI459025B	Soybean rust infect 12 hr V3 Stage	leaf
GPL4592	GSE29741	GSM737355	PI459025B	Soybean rust infect 24 hr V3 Stage	leaf
GPL4592	GSE29741	GSM737356	PI459025B	Soybean rust infect 24 hr V3 Stage	leaf
GPL4592	GSE29741	GSM737357	PI459025B	Soybean rust infect 24 hr V3 Stage	leaf
GPL4592	GSE29741	GSM737358	PI459025B	Soybean rust infect 72 hr V3 Stage	leaf
GPL4592	GSE29741	GSM737359	PI459025B	Soybean rust infect 72 hr V3 Stage	leaf
GPL4592	GSE29741	GSM737360	PI459025B	Soybean rust infect 72 hr V3 Stage	leaf
GPL4592	GSE29741	GSM737361	PI459025B	Soybean rust infect 144 hr V3 Stage	leaf
GPL4592	GSE29741	GSM737362	PI459025B	Soybean rust infect 144 hr V3 Stage	leaf
GPL4592	GSE29741	GSM737363	PI459025B	Soybean rust infect 144 hr V3 Stage	leaf
GPL4592	GSE29741	GSM737364	PI459025B	Soybean rust infect 216 hr V3 Stage	leaf
GPL4592	GSE29741	GSM737365	PI459025B	Soybean rust infect 216 hr V3 Stage	leaf
GPL4592	GSE29741	GSM737366	PI459025B	Soybean rust infect 216 hr V3 Stage	leaf
GPL4592	GSE29741	GSM737367	PI459025B	Soybean rust infect 288 hr V3 Stage	leaf
GPL4592	GSE29741	GSM737368	PI459025B	Soybean rust infect 288 hr V3 Stage	leaf
GPL4592	GSE29741	GSM737369	PI459025B	Soybean rust infect 288 hr V3 Stage	leaf
GPL4592	GSE41125	GSM1008929	Williams 82	14 days Soybean seedlings stressed under salinity	seedling
GPL4592	GSE23129	GSM569829	Wye	30 days mature leaf from a detip-retip plant after 15 days of regrowth	mature leaf
GPL4592	GSE23129	GSM569828	Wye	30 days mature leaf from a detip-retip plant after 15 days of regrowth	mature leaf
GPL4592	GSE23129	GSM569827	Wye	30 days mature leaf from a detip-retip plant after 15 days of regrowth	mature leaf
GPL4592	GSE23129	GSM569823	Wye	30 days mature leaf from a detip-retip plant after 5 days of regrowth	mature leaf
GPL4592	GSE23129	GSM569822	Wye	30 days mature leaf from a detip-retip plant after 5 days of regrowth	mature leaf
GPL4592	GSE23129	GSM569821	Wye	30 days mature leaf from a detip-retip plant after 5 days of regrowth	mature leaf
GPL4592	GSE23129	GSM569817	Wye	30 days mature leaf from a detip plant after 15 days of vegetative bud removal	mature leaf
GPL4592	GSE23129	GSM569816	Wye	30 days mature leaf from a detip plant after 15 days of vegetative bud removal	mature leaf
GPL4592	GSE23129	GSM569815	Wye	30 days mature leaf from a detip plant after 15 days of vegetative bud removal	mature leaf
GPL4592	GSE35427	GSM868122	aphid-resistant LD05-16060	V3 growth stage aphid infestation 1 days	third trifoliate leaves
GPL4592	GSE35427	GSM868128	aphid-resistant LD05-16060	V3 growth stage aphid infestation 1 days	third trifoliate leaves
GPL4592	GSE35427	GSM868136	aphid-resistant LD05-16060	V3 growth stage aphid infestation 1 days	third trifoliate leaves
GPL4592	GSE35427	GSM868114	aphid-susceptible SD01-76R	V3 growth stage aphid infestation 1 days	third trifoliate leaves
GPL4592	GSE35427	GSM868116	aphid-susceptible SD01-76R	V3 growth stage aphid infestation 1 days	third trifoliate leaves
GPL4592	GSE35427	GSM868133	aphid-susceptible SD01-76R	V3 growth stage aphid infestation 1 days	third trifoliate leaves
GPL4592	GSE35427	GSM868125	aphid-resistant LD05-16060	V3 growth stage aphid infestation 7 days	third trifoliate leaves
GPL4592	GSE35427	GSM868126	aphid-resistant LD05-16060	V3 growth stage aphid infestation 7 days	third trifoliate leaves
GPL4592	GSE35427	GSM868132	aphid-resistant LD05-16060	V3 growth stage aphid infestation 7 days	third trifoliate leaves
GPL4592	GSE35427	GSM868113	aphid-susceptible SD01-76R	V3 growth stage aphid infestation 7 days	third trifoliate leaves
GPL4592	GSE35427	GSM868118	aphid-susceptible SD01-76R	V3 growth stage aphid infestation 7 days	third trifoliate leaves
GPL4592	GSE35427	GSM868121	aphid-susceptible SD01-76R	V3 growth stage aphid infestation 7 days	third trifoliate leaves
GPL4592	GSE30112	GSM745598	msh1 RNAi variegated line	6-week-old	above ground part
GPL4592	GSE30112	GSM745599	msh1 RNAi variegated line	6-week-old	above ground part
GPL4592	GSE30112	GSM745600	msh1 RNAi variegated line	6-week-old	above ground part
GPL4592	GSE30112	GSM745601	msh1 RNAi stunted line	6-week-old	above ground part
GPL4592	GSE30112	GSM745602	msh1 RNAi stunted line	6-week-old	above ground part
GPL4592	GSE30112	GSM745603	msh1 RNAi stunted line	6-week-old	above ground part
GPL4592	GSE29740	GSM737262	PI462330	A vegetative growth stage Virulent soybean rust 12 hr	leaf
GPL4592	GSE29740	GSM737263	PI462331	A vegetative growth stage Virulent soybean rust 12 hr	leaf
GPL4592	GSE29740	GSM737264	PI462332	A vegetative growth stage Virulent soybean rust 12 hr	leaf
GPL4592	GSE29740	GSM737265	PI462333	A vegetative growth stage Virulent soybean rust 24 hr	leaf
GPL4592	GSE29740	GSM737266	PI462334	A vegetative growth stage Virulent soybean rust 24 hr	leaf
GPL4592	GSE29740	GSM737267	PI462335	A vegetative growth stage Virulent soybean rust 24 hr	leaf
GPL4592	GSE29740	GSM737268	PI462336	A vegetative growth stage Virulent soybean rust 72 hr	leaf
GPL4592	GSE29740	GSM737269	PI462337	A vegetative growth stage Virulent soybean rust 72 hr	leaf
GPL4592	GSE29740	GSM737270	PI462338	A vegetative growth stage Virulent soybean rust 72 hr	leaf
GPL4592	GSE29740	GSM737271	PI462339	A vegetative growth stage Virulent soybean rust 144 hr	leaf
GPL4592	GSE29740	GSM737272	PI462340	A vegetative growth stage Virulent soybean rust 144 hr	leaf
GPL4592	GSE29740	GSM737273	PI462341	A vegetative growth stage Virulent soybean rust 144 hr	leaf
GPL4592	GSE29740	GSM737274	PI462342	A vegetative growth stage Virulent soybean rust 216 hr	leaf
GPL4592	GSE29740	GSM737275	PI462343	A vegetative growth stage Virulent soybean rust 216 hr	leaf
GPL4592	GSE29740	GSM737276	PI462344	A vegetative growth stage Virulent soybean rust 216 hr	leaf
GPL4592	GSE29740	GSM737277	PI462345	A vegetative growth stage Virulent soybean rust 288 hr	leaf
GPL4592	GSE29740	GSM737278	PI462346	A vegetative growth stage Virulent soybean rust 288 hr	leaf
GPL4592	GSE29740	GSM737279	PI462347	A vegetative growth stage Virulent soybean rust 288 hr	leaf
GPL4592	GSE29740	GSM737280	PI462348	A vegetative growth stage avirulent soybean rust 12 hr	leaf
GPL4592	GSE29740	GSM737281	PI462349	A vegetative growth stage avirulent soybean rust 12 hr	leaf
GPL4592	GSE29740	GSM737282	PI462350	A vegetative growth stage avirulent soybean rust 12 hr	leaf
GPL4592	GSE29740	GSM737283	PI462351	A vegetative growth stage avirulent soybean rust 24 hr	leaf
GPL4592	GSE29740	GSM737284	PI462352	A vegetative growth stage avirulent soybean rust 24 hr	leaf
GPL4592	GSE29740	GSM737285	PI462353	A vegetative growth stage avirulent soybean rust 24 hr	leaf
GPL4592	GSE29740	GSM737286	PI462354	A vegetative growth stage avirulent soybean rust 72 hr	leaf
GPL4592	GSE29740	GSM737287	PI462355	A vegetative growth stage avirulent soybean rust 72 hr	leaf
GPL4592	GSE29740	GSM737288	PI462356	A vegetative growth stage avirulent soybean rust 72 hr	leaf
GPL4592	GSE29740	GSM737289	PI462357	A vegetative growth stage avirulent soybean rust 144 hr	leaf
GPL4592	GSE29740	GSM737290	PI462358	A vegetative growth stage avirulent soybean rust 144 hr	leaf
GPL4592	GSE29740	GSM737291	PI462359	A vegetative growth stage avirulent soybean rust 144 hr	leaf
GPL4592	GSE29740	GSM737292	PI462360	A vegetative growth stage avirulent soybean rust 216 hr	leaf
GPL4592	GSE29740	GSM737293	PI462361	A vegetative growth stage avirulent soybean rust 216 hr	leaf
GPL4592	GSE29740	GSM737294	PI462362	A vegetative growth stage avirulent soybean rust 216 hr	leaf
GPL4592	GSE29740	GSM737295	PI462363	A vegetative growth stage avirulent soybean rust 288 hr	leaf
GPL4592	GSE29740	GSM737296	PI462364	A vegetative growth stage avirulent soybean rust 288 hr	leaf
GPL4592	GSE29740	GSM737297	PI462365	A vegetative growth stage avirulent soybean rust 288 hr	leaf
GPL4592	GSE33410	GSM826377	PI230970	V6-8 stage Soybean rust infection 006 h	whole organism
GPL4592	GSE33410	GSM826378	PI230970	V6-8 stage Soybean rust infection 006 h	whole organism
GPL4592	GSE33410	GSM826379	PI230970	V6-8 stage Soybean rust infection 006 h	whole organism
GPL4592	GSE33410	GSM826437	Embrapa48	V6-8 stage Soybean rust infection 006 h	whole organism
GPL4592	GSE33410	GSM826438	Embrapa48	V6-8 stage Soybean rust infection 006 h	whole organism
GPL4592	GSE33410	GSM826439	Embrapa48	V6-8 stage Soybean rust infection 006 h	whole organism
GPL4592	GSE33410	GSM826383	PI230970	V6-8 stage Soybean rust infection 012 h	whole organism
GPL4592	GSE33410	GSM826384	PI230970	V6-8 stage Soybean rust infection 012 h	whole organism
GPL4592	GSE33410	GSM826385	PI230970	V6-8 stage Soybean rust infection 012 h	whole organism
GPL4592	GSE33410	GSM826443	Embrapa48	V6-8 stage Soybean rust infection 012 h	whole organism
GPL4592	GSE33410	GSM826444	Embrapa48	V6-8 stage Soybean rust infection 012 h	whole organism
GPL4592	GSE33410	GSM826445	Embrapa48	V6-8 stage Soybean rust infection 012 h	whole organism
GPL4592	GSE33410	GSM826389	PI230970	V6-8 stage Soybean rust infection 018 h	whole organism
GPL4592	GSE33410	GSM826390	PI230970	V6-8 stage Soybean rust infection 018 h	whole organism
GPL4592	GSE33410	GSM826391	PI230970	V6-8 stage Soybean rust infection 018 h	whole organism
GPL4592	GSE33410	GSM826449	Embrapa48	V6-8 stage Soybean rust infection 018 h	whole organism
GPL4592	GSE33410	GSM826450	Embrapa48	V6-8 stage Soybean rust infection 018 h	whole organism
GPL4592	GSE33410	GSM826451	Embrapa48	V6-8 stage Soybean rust infection 018 h	whole organism
GPL4592	GSE33410	GSM826395	PI230970	V6-8 stage Soybean rust infection 024 h	whole organism
GPL4592	GSE33410	GSM826396	PI230970	V6-8 stage Soybean rust infection 024 h	whole organism
GPL4592	GSE33410	GSM826397	PI230970	V6-8 stage Soybean rust infection 024 h	whole organism
GPL4592	GSE33410	GSM826455	Embrapa48	V6-8 stage Soybean rust infection 024 h	whole organism
GPL4592	GSE33410	GSM826456	Embrapa48	V6-8 stage Soybean rust infection 024 h	whole organism
GPL4592	GSE33410	GSM826457	Embrapa48	V6-8 stage Soybean rust infection 024 h	whole organism
GPL4592	GSE33410	GSM826401	PI230970	V6-8 stage Soybean rust infection 036 h	whole organism
GPL4592	GSE33410	GSM826402	PI230970	V6-8 stage Soybean rust infection 036 h	whole organism
GPL4592	GSE33410	GSM826403	PI230970	V6-8 stage Soybean rust infection 036 h	whole organism
GPL4592	GSE33410	GSM826461	Embrapa48	V6-8 stage Soybean rust infection 036 h	whole organism
GPL4592	GSE33410	GSM826462	Embrapa48	V6-8 stage Soybean rust infection 036 h	whole organism
GPL4592	GSE33410	GSM826463	Embrapa48	V6-8 stage Soybean rust infection 036 h	whole organism
GPL4592	GSE33410	GSM826407	PI230970	V6-8 stage Soybean rust infection 048 h	whole organism
GPL4592	GSE33410	GSM826408	PI230970	V6-8 stage Soybean rust infection 048 h	whole organism
GPL4592	GSE33410	GSM826409	PI230970	V6-8 stage Soybean rust infection 048 h	whole organism
GPL4592	GSE33410	GSM826467	Embrapa48	V6-8 stage Soybean rust infection 048 h	whole organism
GPL4592	GSE33410	GSM826468	Embrapa48	V6-8 stage Soybean rust infection 048 h	whole organism
GPL4592	GSE33410	GSM826469	Embrapa48	V6-8 stage Soybean rust infection 048 h	whole organism
GPL4592	GSE33410	GSM826413	PI230970	V6-8 stage Soybean rust infection 072 h	whole organism
GPL4592	GSE33410	GSM826414	PI230970	V6-8 stage Soybean rust infection 072 h	whole organism
GPL4592	GSE33410	GSM826415	PI230970	V6-8 stage Soybean rust infection 072 h	whole organism
GPL4592	GSE33410	GSM826473	Embrapa48	V6-8 stage Soybean rust infection 072 h	whole organism
GPL4592	GSE33410	GSM826474	Embrapa48	V6-8 stage Soybean rust infection 072 h	whole organism
GPL4592	GSE33410	GSM826475	Embrapa48	V6-8 stage Soybean rust infection 072 h	whole organism
GPL4592	GSE33410	GSM826419	PI230970	V6-8 stage Soybean rust infection 096 h	whole organism
GPL4592	GSE33410	GSM826420	PI230970	V6-8 stage Soybean rust infection 096 h	whole organism
GPL4592	GSE33410	GSM826421	PI230970	V6-8 stage Soybean rust infection 096 h	whole organism
GPL4592	GSE33410	GSM826479	Embrapa48	V6-8 stage Soybean rust infection 096 h	whole organism
[truncated: 467 more rows]
[truncated: 1 more columns]

## Sheet: RNA-seq_Control
SRA	GSE	GSM	Cultivar	Detail Stage	Tissue
SRR4036067	GSE85714	GSM2282106	T295H	35 days after planting Control	leaf
SRR4036068	GSE85714	GSM2282107	T295H	35 days after planting Control	leaf
SRR4036081	GSE85714	GSM2282120	Williams 82	45 days after planting Control	leaf
SRR4036082	GSE85714	GSM2282121	Williams 82	45 days after planting Control	leaf
SRR4036083	GSE85714	GSM2282122	Williams 82	45 days after planting Control	leaf
SRR4036087	GSE85714	GSM2282126	Williams 82	54 days after planting Control	leaf
SRR4036088	GSE85714	GSM2282127	Williams 82	54 days after planting Control	leaf
SRR4036089	GSE85714	GSM2282128	Williams 82	54 days after planting Control	leaf
SRR4036072	GSE85714	GSM2282111	T295H	63 days after planting Control	leaf
SRR4036073	GSE85714	GSM2282112	T295H	63 days after planting Control	leaf
SRR4036074	GSE85714	GSM2282113	T295H	63 days after planting Control	leaf
SRR4036093	GSE85714	GSM2282132	Williams 82	64 days after planting Control	leaf
SRR4036094	GSE85714	GSM2282133	Williams 82	64 days after planting Control	leaf
SRR4036095	GSE85714	GSM2282134	Williams 82	64 days after planting Control	leaf
SRR4036099	GSE85714	GSM2282138	Williams 82	76 days after planting Control	leaf
SRR4036100	GSE85714	GSM2282139	Williams 82	76 days after planting Control	leaf
SRR4036101	GSE85714	GSM2282140	Williams 82	76 days after planting Control	leaf
ERR2881733	E-MTAB-7379	GSMNull	Harasoy63	cotyledon emergence stage control	root
ERR2881734	E-MTAB-7379	GSMNull	Harasoy63	cotyledon emergence stage control	root
ERR2881735	E-MTAB-7379	GSMNull	Harasoy63	cotyledon emergence stage control	root
ERR2881736	E-MTAB-7379	GSMNull	Harasoy63	cotyledon emergence stage control	root
SRR2079643	GSE70310	GSM1723541	Pana	R2 stage Drought Susceptible control	leaf
SRR2079644	GSE70310	GSM1723541	Pana	R2 stage Drought Susceptible control	leaf
SRR2079642	GSE70310	GSM1723541	Pana	R2 stage Drought Susceptible Control condition	leaf
SRR2079649	GSE70310	GSM1723543	PI567690	R2 stage Drought Tolerant control	leaf
SRR2079650	GSE70310	GSM1723543	PI567690	R2 stage Drought Tolerant control	leaf
SRR2079648	GSE70310	GSM1723543	PI567690	R2 stage Drought Tolerant Control condition	leaf
SRR1562165	E-MTAB-4352	GSMNull	Benning	R2 stage of flowering drought sensitive water_deficit_0hr control	shoot
SRR1562276	E-MTAB-4352	GSMNull	Benning	R2 stage of flowering drought sensitive water_deficit_0hr control	shoot
SRR1562277	E-MTAB-4352	GSMNull	Benning	R2 stage of flowering drought sensitive water_deficit_0hr control	shoot
SRR1564153	E-MTAB-4352	GSMNull	PI416937	R2 stage of flowering drought tolerant water_deficit_0hr control	shoot
SRR1564154	E-MTAB-4352	GSMNull	PI416938	R2 stage of flowering drought tolerant water_deficit_0hr control	shoot
SRR1564155	E-MTAB-4352	GSMNull	PI416939	R2 stage of flowering drought tolerant water_deficit_0hr control	shoot
SRR5163161	GSE93322	GSM2451227	Wei6823	seedling 2-week old mock treatment for 6hr	root leaf
SRR5163162	GSE93322	GSM2451228	Wei6823	seedling 2-week old mock treatment for 6hr	root leaf
SRR5163163	GSE93322	GSM2451229	Wei6823	seedling 2-week old mock treatment for 6hr	root leaf
SRR5163164	GSE93322	GSM2451230	Wei6823	seedling 2-week old mock treatment for 6hr	root leaf
SRR1914574	GSE66861	GSM1633404	Williams 82	Seedling Fusarium oxysporum Control 72hr hours post inoculation	seedling
SRR1914575	GSE66861	GSM1633405	Williams 82	Seedling Fusarium oxysporum Control 72hr hours post inoculation	seedling
SRR1914576	GSE66861	GSM1633406	Williams 82	Seedling Fusarium oxysporum Control 72hr hours post inoculation	seedling
SRR1914577	GSE66861	GSM1633407	Williams 82	Seedling Fusarium oxysporum Control 96hr hours post inoculation	seedling
SRR1914578	GSE66861	GSM1633408	Williams 82	Seedling Fusarium oxysporum Control 96hr hours post inoculation	seedling
SRR3233849	GSE79327	GSM2091571	Dongnong47	seeds 18 days after flowering normal	seed
SRR3233850	GSE79327	GSM2091572	Dongnong47	seeds 18 days after flowering normal	seed
SRR3233851	GSE79327	GSM2091573	Dongnong47	seeds 25 days after flowering normal	seed
SRR3233852	GSE79327	GSM2091574	Dongnong47	seeds 25 days after flowering normal	seed
SRR3233853	GSE79327	GSM2091575	Dongnong47	seeds 35 days after flowering normal	seed
SRR3233854	GSE79327	GSM2091576	Dongnong47	seeds 35 days after flowering normal	seed
SRR3233855	GSE79327	GSM2091577	Dongnong47	seeds 50 days after flowering normal	seed
SRR3233856	GSE79327	GSM2091578	Dongnong47	seeds 50 days after flowering normal	seed
SRR3233857	GSE79327	GSM2091579	Dongnong47	seeds 55 days after flowering normal	seed
SRR3233858	GSE79327	GSM2091580	Dongnong47	seeds 55 days after flowering normal	seed
SRR1174206	E-MTAB-4270	GSMNull	Williams 82	senescence	leaf
SRR1174207	E-MTAB-4270	GSMNull	Williams 82	seed development, eight week	seed
SRR1174208	E-MTAB-4270	GSMNull	Williams 82	seed development, six week	seed
SRR1174209	E-MTAB-4270	GSMNull	Williams 82	seed development, week four	pod and seed
SRR1174211	E-MTAB-4270	GSMNull	Williams 82	seed development, week three	pod and seed
SRR1174212	E-MTAB-4270	GSMNull	Williams 82	seed development, week two	pod and seed
SRR1174213	E-MTAB-4270	GSMNull	Williams 82	germination	stem
SRR1174215	E-MTAB-4270	GSMNull	Williams 82	germination	leafbud
SRR1174216	E-MTAB-4270	GSMNull	Williams 82	trefoil	stem
SRR1174217	E-MTAB-4270	GSMNull	Williams 82	before flowering	flower
SRR1174218	E-MTAB-4270	GSMNull	Williams 82	florescence	flower
SRR1174219	E-MTAB-4270	GSMNull	Williams 82	florescence	flower
SRR1174220	E-MTAB-4270	GSMNull	Williams 82	5 days after flowering	flower
SRR1174221	E-MTAB-4270	GSMNull	Williams 82	seed development, week three	pod
SRR1174222	E-MTAB-4270	GSMNull	Williams 82	seed development, week three	seed
SRR1174223	E-MTAB-4270	GSMNull	Williams 82	seed development, week four	pod
SRR1174224	E-MTAB-4270	GSMNull	Williams 82	seed development, week five	pod
SRR1174225	E-MTAB-4270	GSMNull	Williams 82	seed development, week five	seed
SRR1174226	E-MTAB-4270	GSMNull	Williams 82	trefoil	leaf
SRR1174227	E-MTAB-4270	GSMNull	Williams 82	trefoil	leafbud
SRR1174228	E-MTAB-4270	GSMNull	Williams 82	trefoil	cotyledon
SRR1174229	E-MTAB-4270	GSMNull	Williams 82	flower development	leaf
SRR1174231	E-MTAB-4270	GSMNull	Williams 82	flower development	shoot tip
SRR1174232	E-MTAB-4270	GSMNull	Williams 82	flower development	flower
SRR1174233	E-MTAB-4270	GSMNull	Williams 82	senescence	seed
SRR1272329	GSE57349	GSM1380774	Williams 82	globular stage Embryo Proper	embryo proper
SRR1272330	GSE57349	GSM1380775	Williams 82	globular stage Embryo Proper	embryo proper
SRR1272331	GSE57349	GSM1380775	Williams 82	seed globular stage	embryo proper
SRR1272332	GSE57349	GSM1380776	Williams 82	globular stage Embryo Proper	embryo proper
SRR1272333	GSE57349	GSM1380776	Williams 82	seed globular stage	embryo proper
SRR1272334	GSE57349	GSM1380777	Williams 82	globular stage Endosperm	endosperm
SRR1272335	GSE57349	GSM1380777	Williams 82	seed globular stage	endosperm
SRR1272336	GSE57349	GSM1380778	Williams 82	globular stage Endosperm	endosperm
SRR1272337	GSE57349	GSM1380778	Williams 82	seed globular stage	endosperm
SRR1272338	GSE57349	GSM1380779	Williams 82	globular stage Endosperm	endosperm
SRR1272339	GSE57349	GSM1380779	Williams 82	seed globular stage	endosperm
SRR1272340	GSE57349	GSM1380780	Williams 82	globular stage Seed Coat Endothelium	seed coat endothelium
SRR1272341	GSE57349	GSM1380780	Williams 82	seed globular stage	seed coat endothelium
SRR1272342	GSE57349	GSM1380781	Williams 82	globular stage Seed Coat Endothelium	seed coat endothelium
SRR1272343	GSE57349	GSM1380782	Williams 82	globular stage Seed Coat Endothelium	seed coat endothelium
SRR1272344	GSE57349	GSM1380782	Williams 82	seed globular stage	seed coat endothelium
SRR1272345	GSE57349	GSM1380783	Williams 82	globular stage Seed Coat Epidermis	seed coat epidermis
SRR1272346	GSE57349	GSM1380783	Williams 82	seed globular stage	seed coat epidermis
SRR1272347	GSE57349	GSM1380784	Williams 82	globular stage Seed Coat Epidermis	seed coat epidermis
SRR1272348	GSE57349	GSM1380784	Williams 82	seed globular stage	seed coat epidermis
SRR1272349	GSE57349	GSM1380785	Williams 82	globular stage Seed Coat Epidermis	seed coat epidermis
SRR1272350	GSE57349	GSM1380786	Williams 82	globular stage Seed Coat Hilum	seed coat hilum
SRR1272351	GSE57349	GSM1380786	Williams 82	seed globular stage	seed coat hilum
SRR1272352	GSE57349	GSM1380787	Williams 82	globular stage Seed Coat Hilum	seed coat hilum
SRR1272353	GSE57349	GSM1380788	Williams 82	globular stage Seed Coat Hilum	seed coat hilum
SRR1272354	GSE57349	GSM1380789	Williams 82	globular stage Seed Coat Inner Integument	seed coat inner integument
SRR1272355	GSE57349	GSM1380789	Williams 82	seed globular stage	seed coat inner integument
SRR1272356	GSE57349	GSM1380790	Williams 82	globular stage Seed Coat Inner Integument	seed coat inner integument
SRR1272357	GSE57349	GSM1380790	Williams 82	seed globular stage	seed coat inner integument
SRR1272358	GSE57349	GSM1380791	Williams 82	globular stage Seed Coat Inner Integument	seed coat inner integument
SRR1272359	GSE57349	GSM1380791	Williams 82	seed globular stage	seed coat inner integument
SRR1272360	GSE57349	GSM1380792	Williams 82	globular stage Seed Coat Inner Integument	seed coat inner integument
SRR1272361	GSE57349	GSM1380793	Williams 82	globular stage Seed Coat Outer Integument	seed coat outer integument
SRR1272362	GSE57349	GSM1380793	Williams 82	seed globular stage	seed coat outer integument
SRR1272363	GSE57349	GSM1380794	Williams 82	globular stage Seed Coat Outer Integument	seed coat outer integument
SRR1272364	GSE57349	GSM1380794	Williams 82	seed globular stage	seed coat outer integument
SRR1272365	GSE57349	GSM1380795	Williams 82	globular stage Seed Coat Outer Integument	seed coat outer integument
SRR1272366	GSE57349	GSM1380795	Williams 82	seed globular stage	seed coat outer integument
SRR1272367	GSE57349	GSM1380796	Williams 82	globular stage Suspensor	suspensor
SRR1272368	GSE57349	GSM1380797	Williams 82	globular stage Suspensor	suspensor
SRR1272369	GSE57349	GSM1380797	Williams 82	seed globular stage	suspensor
SRR1272370	GSE57349	GSM1380798	Williams 82	globular stage Suspensor	suspensor
SRR1272371	GSE57349	GSM1380798	Williams 82	seed globular stage	suspensor
SRR1272372	GSE57350	GSM1380799	Williams 82	heart stage Embryo Proper	embryo proper
SRR1272373	GSE57350	GSM1380800	Williams 82	heart stage Embryo Proper	embryo proper
SRR1272374	GSE57350	GSM1380800	Williams 82	seed heart stage	embryo proper
SRR1272375	GSE57350	GSM1380801	Williams 82	heart stage Embryo Proper	embryo proper
SRR1272376	GSE57350	GSM1380801	Williams 82	seed heart stage	embryo proper
SRR1272377	GSE57350	GSM1380802	Williams 82	heart stage Endosperm	endosperm
SRR1272378	GSE57350	GSM1380802	Williams 82	seed heart stage	endosperm
SRR1272379	GSE57350	GSM1380803	Williams 82	heart stage Endosperm	endosperm
SRR1272380	GSE57350	GSM1380803	Williams 82	seed heart stage	endosperm
SRR1272381	GSE57350	GSM1380804	Williams 82	heart stage Endosperm	endosperm
SRR1272382	GSE57350	GSM1380804	Williams 82	seed heart stage	endosperm
SRR1272383	GSE57350	GSM1380805	Williams 82	heart stage Seed Coat Endothelium	seed coat endothelium
SRR1272384	GSE57350	GSM1380805	Williams 82	seed heart stage	seed coat endothelium
SRR1272385	GSE57350	GSM1380806	Williams 82	heart stage Seed Coat Endothelium	seed coat endothelium
SRR1272386	GSE57350	GSM1380806	Williams 82	seed heart stage	seed coat endothelium
SRR1272387	GSE57350	GSM1380807	Williams 82	heart stage Seed Coat Endothelium	seed coat endothelium
SRR1272388	GSE57350	GSM1380808	Williams 82	heart stage Seed Coat Epidermis	seed coat epidermis
SRR1272389	GSE57350	GSM1380808	Williams 82	seed heart stage	seed coat epidermis
SRR1272390	GSE57350	GSM1380809	Williams 82	heart stage Seed Coat Epidermis	seed coat epidermis
SRR1272391	GSE57350	GSM1380810	Williams 82	heart stage Seed Coat Epidermis	seed coat epidermis
SRR1272392	GSE57350	GSM1380810	Williams 82	seed heart stage	seed coat epidermis
SRR1272393	GSE57350	GSM1380811	Williams 82	heart stage Seed Coat Hilum	seed coat hilum
SRR1272394	GSE57350	GSM1380811	Williams 82	seed heart stage	seed coat hilum
SRR1272395	GSE57350	GSM1380812	Williams 82	heart stage Seed Coat Hilum	seed coat hilum
SRR1272396	GSE57350	GSM1380812	Williams 82	seed heart stage	seed coat hilum
SRR1272397	GSE57350	GSM1380813	Williams 82	heart stage Seed Coat Hilum	seed coat hilum
SRR1272398	GSE57350	GSM1380813	Williams 82	seed heart stage	seed coat hilum
SRR1272399	GSE57350	GSM1380814	Williams 82	heart stage Seed Coat Inner Integument	seed coat inner integument
SRR1272400	GSE57350	GSM1380814	Williams 82	seed heart stage	seed coat inner integument
SRR1272401	GSE57350	GSM1380815	Williams 82	heart stage Seed Coat Inner Integument	seed coat inner integument
SRR1272402	GSE57350	GSM1380815	Williams 82	seed heart stage	seed coat inner integument
SRR1272403	GSE57350	GSM1380816	Williams 82	heart stage Seed Coat Inner Integument	seed coat inner integument
SRR1272404	GSE57350	GSM1380817	Williams 82	heart stage Seed Coat Outer Integument	seed coat outer integument
SRR1272405	GSE57350	GSM1380817	Williams 82	seed heart stage	seed coat outer integument
SRR1272406	GSE57350	GSM1380818	Williams 82	heart stage Seed Coat Outer Integument	seed coat outer integument
SRR1272407	GSE57350	GSM1380818	Williams 82	seed heart stage	seed coat outer integument
SRR1272408	GSE57350	GSM1380819	Williams 82	heart stage Seed Coat Outer Integument	seed coat outer integument
SRR1272409	GSE57350	GSM1380819	Williams 82	seed heart stage	seed coat outer integument
SRR1272410	GSE57350	GSM1380820	Williams 82	heart stage Suspensor	suspensor
SRR1272411	GSE57350	GSM1380820	Williams 82	seed heart stage	suspensor
SRR1272412	GSE57350	GSM1380821	Williams 82	heart stage Suspensor	suspensor
SRR1272413	GSE57350	GSM1380822	Williams 82	heart stage Suspensor	suspensor
SRR1272414	GSE57350	GSM1380822	Williams 82	seed heart stage	suspensor
SRR1284502	GSE57606	GSM1385450	William 82	cotyledon Stage seeds ranging 3.0-3.5mm in length	embryo proper
SRR1284503	GSE57606	GSM1385450	William 82	seeds ranging 3.0-3.5mm in length cotyledon Stage	embryo proper
SRR1284504	GSE57606	GSM1385451	William 82	cotyledon Stage seeds ranging 3.0-3.5mm in length	embryo proper
SRR1284505	GSE57606	GSM1385451	William 82	seeds ranging 3.0-3.5mm in length cotyledon Stage	embryo proper
SRR1284506	GSE57606	GSM1385451	William 82	seeds ranging 3.0-3.5mm in length cotyledon Stage	embryo proper
SRR1284507	GSE57606	GSM1385452	William 82	cotyledon Stage seeds ranging 3.0-3.5mm in length	embryo proper
SRR1284508	GSE57606	GSM1385452	William 82	seeds ranging 3.0-3.5mm in length cotyledon Stage	embryo proper
SRR1284509	GSE57606	GSM1385452	William 82	seeds ranging 3.0-3.5mm in length cotyledon Stage	embryo proper
SRR1284510	GSE57606	GSM1385453	William 82	cotyledon Stage seeds ranging 3.0-3.5mm in length	embryo proper axis
SRR1284511	GSE57606	GSM1385453	William 82	seeds ranging 3.0-3.5mm in length cotyledon Stage	embryo proper axis
SRR1284512	GSE57606	GSM1385454	William 82	cotyledon Stage seeds ranging 3.0-3.5mm in length	embryo proper axis
SRR1284513	GSE57606	GSM1385454	William 82	seeds ranging 3.0-3.5mm in length cotyledon Stage	embryo proper axis
SRR1284514	GSE57606	GSM1385454	William 82	seeds ranging 3.0-3.5mm in length cotyledon Stage	embryo proper axis
SRR1284515	GSE57606	GSM1385455	William 82	cotyledon Stage seeds ranging 3.0-3.5mm in length	embryo proper axis
SRR1284516	GSE57606	GSM1385455	William 82	seeds ranging 3.0-3.5mm in length cotyledon Stage	embryo proper axis
SRR1284517	GSE57606	GSM1385455	William 82	seeds ranging 3.0-3.5mm in length cotyledon Stage	embryo proper axis
SRR1284518	GSE57606	GSM1385456	William 82	cotyledon Stage seeds ranging 3.0-3.5mm in length	embryo proper cotyledon
SRR1284519	GSE57606	GSM1385457	William 82	cotyledon Stage seeds ranging 3.0-3.5mm in length	embryo proper cotyledon
SRR1284520	GSE57606	GSM1385457	William 82	seeds ranging 3.0-3.5mm in length cotyledon Stage	embryo proper cotyledon
SRR1284521	GSE57606	GSM1385458	William 82	cotyledon Stage seeds ranging 3.0-3.5mm in length	embryo proper cotyledon
SRR1284522	GSE57606	GSM1385459	William 82	cotyledon Stage seeds ranging 3.0-3.5mm in length	endosperm
SRR1284523	GSE57606	GSM1385459	William 82	seeds ranging 3.0-3.5mm in length cotyledon Stage	endosperm
SRR1284524	GSE57606	GSM1385460	William 82	cotyledon Stage seeds ranging 3.0-3.5mm in length	endosperm
SRR1284525	GSE57606	GSM1385461	William 82	cotyledon Stage seeds ranging 3.0-3.5mm in length	endosperm
SRR1284526	GSE57606	GSM1385461	William 82	seeds ranging 3.0-3.5mm in length cotyledon Stage	endosperm
SRR1284527	GSE57606	GSM1385462	William 82	cotyledon Stage seeds ranging 3.0-3.5mm in length	seed coat endothelium
SRR1284528	GSE57606	GSM1385462	William 82	seeds ranging 3.0-3.5mm in length cotyledon Stage	seed coat endothelium
SRR1284529	GSE57606	GSM1385463	William 82	cotyledon Stage seeds ranging 3.0-3.5mm in length	seed coat endothelium
SRR1284530	GSE57606	GSM1385464	William 82	cotyledon Stage seeds ranging 3.0-3.5mm in length	seed coat endothelium
SRR1284531	GSE57606	GSM1385465	William 82	cotyledon Stage seeds ranging 3.0-3.5mm in length	seed coat epidermis
SRR1284532	GSE57606	GSM1385466	William 82	cotyledon Stage seeds ranging 3.0-3.5mm in length	seed coat epidermis
SRR1284533	GSE57606	GSM1385467	William 82	cotyledon Stage seeds ranging 3.0-3.5mm in length	seed coat epidermis
SRR1284534	GSE57606	GSM1385467	William 82	seeds ranging 3.0-3.5mm in length cotyledon Stage	seed coat epidermis
SRR1284535	GSE57606	GSM1385468	William 82	cotyledon Stage seeds ranging 3.0-3.5mm in length	seed coat hilum
SRR1284536	GSE57606	GSM1385468	William 82	seeds ranging 3.0-3.5mm in length cotyledon Stage	seed coat hilum
SRR1284537	GSE57606	GSM1385469	William 82	cotyledon Stage seeds ranging 3.0-3.5mm in length	seed coat hilum
SRR1284538	GSE57606	GSM1385469	William 82	seeds ranging 3.0-3.5mm in length cotyledon Stage	seed coat hilum
SRR1284539	GSE57606	GSM1385470	William 82	cotyledon Stage seeds ranging 3.0-3.5mm in length	seed coat hilum
SRR1284540	GSE57606	GSM1385470	William 82	seeds ranging 3.0-3.5mm in length cotyledon Stage	seed coat hilum
SRR1284541	GSE57606	GSM1385471	William 82	cotyledon Stage seeds ranging 3.0-3.5mm in length	seed coat inner integument
SRR1284542	GSE57606	GSM1385472	William 82	cotyledon Stage seeds ranging 3.0-3.5mm in length	seed coat inner integument
SRR1284543	GSE57606	GSM1385473	William 82	cotyledon Stage seeds ranging 3.0-3.5mm in length	seed coat inner integument
SRR1284544	GSE57606	GSM1385473	William 82	seeds ranging 3.0-3.5mm in length cotyledon Stage	seed coat inner integument
SRR1284545	GSE57606	GSM1385474	William 82	cotyledon Stage seeds ranging 3.0-3.5mm in length	seed coat outer integument
SRR1284546	GSE57606	GSM1385475	William 82	cotyledon Stage seeds ranging 3.0-3.5mm in length	seed coat outer integument
SRR1284547	GSE57606	GSM1385476	William 82	cotyledon Stage seeds ranging 3.0-3.5mm in length	seed coat outer integument
SRR1284548	GSE57606	GSM1385477	William 82	cotyledon Stage seeds ranging 3.0-3.5mm in length	suspensor
SRR1284549	GSE57606	GSM1385477	William 82	seeds ranging 3.0-3.5mm in length cotyledon Stage	suspensor
SRR1284550	GSE57606	GSM1385478	William 82	cotyledon Stage seeds ranging 3.0-3.5mm in length	suspensor
SRR1284551	GSE57606	GSM1385479	William 82	cotyledon Stage seeds ranging 3.0-3.5mm in length	suspensor
SRR1592286	GSE61857	GSM1515813	Williams 82	develomental stage=4 days after planting	cotyledon
SRR1592287	GSE61857	GSM1515814	Williams 82	develomental stage=4 days after planting	cotyledon
SRR1592288	GSE61857	GSM1515815	Williams 82	develomental stage=4 days after planting	cotyledon
SRR1592289	GSE61857	GSM1515816	Williams 82	develomental stage=15 days after planting	cotyledon
SRR1592290	GSE61857	GSM1515817	Williams 82	develomental stage=15 days after planting	cotyledon
SRR1592291	GSE61857	GSM1515818	Williams 82	develomental stage=15 days after planting	cotyledon
SRR1592292	GSE61857	GSM1515819	Williams 82	develomental stage=27 days after planting	cotyledon
SRR1592293	GSE61857	GSM1515820	Williams 82	develomental stage=27 days after planting	cotyledon
SRR1592294	GSE61857	GSM1515821	Williams 82	develomental stage=27 days after planting	cotyledon
SRR1592295	GSE61857	GSM1515822	Williams 82	develomental stage=V3 Stage	leaf
SRR1592296	GSE61857	GSM1515823	Williams 82	develomental stage=V3 Stage	leaf
SRR1592297	GSE61857	GSM1515824	Williams 82	develomental stage=V3 Stage	leaf
SRR1592299	GSE61857	GSM1515826	Williams 82	develomental stage=2 weeks after V3 stage	leaf
SRR1592300	GSE61857	GSM1515827	Williams 82	develomental stage=2 weeks after V3 stage	leaf
SRR1592301	GSE61857	GSM1515828	Williams 82	develomental stage=4 weeks after V3 stage	leaf
SRR1592302	GSE61857	GSM1515829	Williams 82	develomental stage=4 weeks after V3 stage	leaf
SRR1592303	GSE61857	GSM1515830	Williams 82	develomental stage=4 weeks after V3 stage	leaf
SRR1592304	GSE61857	GSM1515831	Williams 82	develomental stage=6 weeks after V3 stage	leaf
SRR1592305	GSE61857	GSM1515832	Williams 82	develomental stage=6 weeks after V3 stage	leaf
SRR1592306	GSE61857	GSM1515833	Williams 82	develomental stage=6 weeks after V3 stage	leaf
SRR1592307	GSE61857	GSM1515834	Williams 82	develomental stage=7 weeks after V3 stage	leaf
SRR1592308	GSE61857	GSM1515835	Williams 82	develomental stage=7 weeks after V3 stage	leaf
SRR1592309	GSE61857	GSM1515836	Williams 82	develomental stage=7 weeks after V3 stage	leaf
SRR1636704	GSE61857	GSM1515813	Williams 82	develomental stage=4 days after planting	cotyledon
SRR1636705	GSE61857	GSM1515813	Williams 82	develomental stage=4 days after planting	cotyledon
SRR1636706	GSE61857	GSM1515814	Williams 82	develomental stage=4 days after planting	cotyledon
SRR1636707	GSE61857	GSM1515814	Williams 82	develomental stage=4 days after planting	cotyledon
SRR1636708	GSE61857	GSM1515815	Williams 82	develomental stage=4 days after planting	cotyledon
SRR1636709	GSE61857	GSM1515815	Williams 82	develomental stage=4 days after planting	cotyledon
SRR1636710	GSE61857	GSM1515816	Williams 82	develomental stage=15 days after planting	cotyledon
SRR1636711	GSE61857	GSM1515816	Williams 82	develomental stage=15 days after planting	cotyledon
SRR1636712	GSE61857	GSM1515817	Williams 82	develomental stage=15 days after planting	cotyledon
SRR1636713	GSE61857	GSM1515817	Williams 82	develomental stage=15 days after planting	cotyledon
SRR1636714	GSE61857	GSM1515818	Williams 82	develomental stage=15 days after planting	cotyledon
SRR1636715	GSE61857	GSM1515818	Williams 82	develomental stage=15 days after planting	cotyledon
SRR1636716	GSE61857	GSM1515819	Williams 82	develomental stage=27 days after planting	cotyledon
SRR1636717	GSE61857	GSM1515819	Williams 82	develomental stage=27 days after planting	cotyledon
SRR1636718	GSE61857	GSM1515820	Williams 82	develomental stage=27 days after planting	cotyledon
SRR1636719	GSE61857	GSM1515820	Williams 82	develomental stage=27 days after planting	cotyledon
SRR1636720	GSE61857	GSM1515821	Williams 82	develomental stage=27 days after planting	cotyledon
SRR1636721	GSE61857	GSM1515821	Williams 82	develomental stage=27 days after planting	cotyledon
SRR203351	GSE29163	GSM721725	Williams 82	globular-stage embryo seed 0.8-1.1 mm	whole seed
SRR203352	GSE29163	GSM721725	Williams 82	globular-stage embryos	whole seed
SRR203353	GSE29163	GSM721725	Williams 82	globular-stage embryos	whole seed
SRR203354	GSE29163	GSM721726	Williams 82	heart-stage embryo seed 2-2.5 mm	whole seed
SRR203355	GSE29163	GSM721726	Williams 82	heart-stage embryos	whole seed
SRR203356	GSE29163	GSM721727	Williams 82	cotyledon-stage embryo seed 3-3.9 mm	whole seed
SRR203357	GSE29163	GSM721727	Williams 82	cotyledon-stage embryos	whole seed
SRR203358	GSE29163	GSM721728	Williams 82	early maturation-stage embryo seed 6-7 mm	whole seed
SRR203359	GSE29163	GSM721728	Williams 82	early-maturation stage seeds	whole seed
SRR203360	GSE29163	GSM721728	Williams 82	early-maturation stage seeds	whole seed
SRR203361	GSE29163	GSM721729	Williams 82	mature dry seeds 200 mg	whole seed
SRR203362	GSE29163	GSM721729	Williams 82	matrue dry seeds	whole seed
SRR203363	GSE29163	GSM721730	Williams 82	mature plant 3-4 months old	trifoliolate leaf
SRR203364	GSE29163	GSM721731	Williams 82	mature plant 3-4 months old	root
SRR203365	GSE29163	GSM721732	Williams 82	mature plant 3-4 months old	stem
SRR203366	GSE29163	GSM721733	Williams 82	not dehisced anthers	floral buds
SRR203367	GSE29163	GSM721733	Williams 82	not dehisced anthers	floral buds
SRR203368	GSE29163	GSM721734	Williams 82	seedlings six days after imbibition	whole organism
SRR203369	GSE29163	GSM721734	Williams 82	seedlings six days after imbibition	whole organism
SRR5487724	GSENull	GSMNull	Williams 82	standard	leaf
SRR5487729	GSENull	GSMNull	Williams 82	standard	leaf
SRR5487699	GSENull	GSMNull	Williams 82	standard	leaf
SRR5487705	GSENull	GSMNull	Williams 82	standard	root
SRR5487715	GSENull	GSMNull	Williams 82	standard	root
SRR5487727	GSENull	GSMNull	Williams 82	standard	root
SRR5487723	GSENull	GSMNull	Williams 82	standard	root tip
SRR5487698	GSENull	GSMNull	Williams 82	standard	root tip
SRR5487694	GSENull	GSMNull	Williams 82	standard	root tip
SRR5487701	GSENull	GSMNull	Williams 82	standard	shoot tip
SRR5487707	GSENull	GSMNull	Williams 82	standard	shoot tip
SRR5487730	GSENull	GSMNull	Williams 82	standard	shoot tip
SRR5487692	GSENull	GSMNull	Williams 82	standard	stem
SRR5487712	GSENull	GSMNull	Williams 82	standard	stem
SRR5487728	GSENull	GSMNull	Williams 82	standard	stem
SRR648505	GSE43463	GSM1062913	genotype=LD	three-week-old plants	trifoliolate leaf
SRR648506	GSE43463	GSM1062914	genotype=LD	three-week-old plants	trifoliolate leaf
SRR648507	GSE43463	GSM1062915	genotype=LD	three-week-old plants	trifoliolate leaf
SRR648508	GSE43463	GSM1062916	genotype=LDX	three-week-old plants	trifoliolate leaf
SRR648509	GSE43463	GSM1062917	genotype=LDX	three-week-old plants	trifoliolate leaf
SRR648510	GSE43463	GSM1062918	genotype=LDX	three-week-old plants	trifoliolate leaf
SRR648511	GSE43463	GSM1062919	genotype=RIL-11268	three-week-old plants	trifoliolate leaf
SRR648512	GSE43463	GSM1062920	genotype=RIL-11268	three-week-old plants	trifoliolate leaf
SRR648513	GSE43463	GSM1062921	genotype=RIL-11268	three-week-old plants	trifoliolate leaf
SRR648514	GSE43463	GSM1062922	genotype=RIL-11272	three-week-old plants	trifoliolate leaf
SRR648515	GSE43463	GSM1062923	genotype=RIL-11272	three-week-old plants	trifoliolate leaf
SRR648516	GSE43463	GSM1062924	genotype=RIL-11272	three-week-old plants	trifoliolate leaf
ERR1956914	E-MTAB-5709	GSMNull	BR4	V1 stage normoxia 28hr	root
ERR1956920	E-MTAB-5709	GSMNull	Embrapa45	V1 stage normoxia 28hr	root
ERR1956915	E-MTAB-5709	GSMNull	BR4	V1 stage normoxia 30m	root
ERR1956921	E-MTAB-5709	GSMNull	Embrapa45	V1 stage normoxia 30m	root
ERR1956916	E-MTAB-5709	GSMNull	BR4	V1 stage normoxia 4hr	root
ERR1956922	E-MTAB-5709	GSMNull	Embrapa45	V1 stage normoxia 4hr	root
SRR1965013	GSE67779	GSM1655675	Wyandot	V2 stage seedling resistant No aphids control	leaf
SRR1965018	GSE67779	GSM1655680	Wyandot	V2 stage seedling resistant No aphids control	leaf
SRR1965003	GSE67779	GSM1655665	Wyandot	V2 stage seedling susceptible No aphids control	leaf
SRR1965008	GSE67779	GSM1655670	Wyandot	V2 stage seedling susceptible No aphids control	leaf
SRR1174205	GSENull	GSMNull	Williams 82	germination	root
SRR1174214	GSENull	GSMNull	Williams 82	germination	stem
SRR1174230	GSENull	GSMNull	Williams 82	trefoil	leafbud
SRR1206481	GSE56297	GSM1358481	FAM94	seed maturation stage	seed
SRR1206482	GSE56297	GSM1358482	Jack	seed maturation stage	seed
SRR1206483	GSE56297	GSM1358483	M23	seed maturation stage	seed
SRR1206484	GSE56297	GSM1358484	N0304-303-3	seed maturation stage	seed
SRR1206485	GSE56297	GSM1358485	R02-6268F	seed maturation stage	seed
SRR1206486	GSE56297	GSM1358486	R05-4256	seed maturation stage	seed
SRR1206487	GSE56297	GSM1358487	R05-591	seed maturation stage	seed
SRR1206488	GSE56297	GSM1358488	R08-1450	seed maturation stage	seed
SRR1206489	GSE56297	GSM1358489	R95-1705	seed maturation stage	seed
SRR1287986	GSE46096	GSM1123218	Williams 82	early maturation stage	root tip
SRR1287987	GSE46096	GSM1123208	Williams 82	early maturation stage	axis vasculature
SRR1298602	GSE46096	GSM1398252	Williams 82	early maturation stage	axis epidermis
SRR1298603	GSE46096	GSM1398253	Williams 82	early maturation stage	axis epidermis
SRR1298604	GSE46096	GSM1398253	Williams 82	early maturation stage	axis epidermis
SRR1298605	GSE46096	GSM1398254	Williams 82	early maturation stage	axis epidermis
SRR1298606	GSE46096	GSM1398254	Williams 82	early maturation stage	axis epidermis
SRR1298607	GSE46096	GSM1398255	Williams 82	early maturation stage	axis plumule
SRR1298608	GSE46096	GSM1398255	Williams 82	early maturation stage	axis plumule
SRR1298609	GSE46096	GSM1398255	Williams 82	early maturation stage	axis plumule
SRR1298610	GSE46096	GSM1398255	Williams 82	early maturation stage	axis plumule
SRR1298611	GSE46096	GSM1398255	Williams 82	early maturation stage	axis plumule
SRR1298612	GSE46096	GSM1398256	Williams 82	early maturation stage	axis plumule
SRR1298613	GSE46096	GSM1398256	Williams 82	early maturation stage	axis plumule
SRR1298614	GSE46096	GSM1398256	Williams 82	early maturation stage	axis plumule
SRR1298615	GSE46096	GSM1398256	Williams 82	early maturation stage	axis plumule
SRR1298616	GSE46096	GSM1398256	Williams 82	early maturation stage	axis plumule
SRR1298617	GSE46096	GSM1398257	Williams 82	early maturation stage	axis plumule
SRR1298618	GSE46096	GSM1398257	Williams 82	early maturation stage	axis plumule
SRR1298619	GSE46096	GSM1398257	Williams 82	early maturation stage	axis plumule
SRR1298620	GSE46096	GSM1398257	Williams 82	early maturation stage	axis plumule
SRR1298621	GSE46096	GSM1398257	Williams 82	early maturation stage	axis plumule
SRR1298622	GSE46096	GSM1398258	Williams 82	early maturation stage	root tip
SRR1298623	GSE46096	GSM1398258	Williams 82	early maturation stage	root tip
SRR1298624	GSE46096	GSM1398258	Williams 82	early maturation stage	root tip
SRR1298625	GSE46096	GSM1398258	Williams 82	early maturation stage	root tip
SRR1298626	GSE46096	GSM1398258	Williams 82	early maturation stage	root tip
SRR1298627	GSE46096	GSM1398259	Williams 82	early maturation stage	axis shoot apical meristem
SRR1298628	GSE46096	GSM1398259	Williams 82	early maturation stage	axis shoot apical meristem
SRR1298629	GSE46096	GSM1398260	Williams 82	early maturation stage	axis shoot apical meristem
SRR1298630	GSE46096	GSM1398260	Williams 82	early maturation stage	axis shoot apical meristem
SRR1298631	GSE46096	GSM1398261	Williams 82	early maturation stage	axis shoot apical meristem
SRR1298632	GSE46096	GSM1398261	Williams 82	early maturation stage	axis shoot apical meristem
SRR1298633	GSE46096	GSM1398262	Williams 82	early maturation stage	axis stele
SRR1298634	GSE46096	GSM1398262	Williams 82	early maturation stage	axis stele
SRR1298635	GSE46096	GSM1398262	Williams 82	early maturation stage	axis stele
SRR1298636	GSE46096	GSM1398262	Williams 82	early maturation stage	axis stele
SRR1298637	GSE46096	GSM1398262	Williams 82	early maturation stage	axis stele
SRR1298638	GSE46096	GSM1398263	Williams 82	early maturation stage	axis stele
SRR1298639	GSE46096	GSM1398263	Williams 82	early maturation stage	axis stele
SRR1298640	GSE46096	GSM1398263	Williams 82	early maturation stage	axis stele
SRR1298641	GSE46096	GSM1398263	Williams 82	early maturation stage	axis stele
SRR1298642	GSE46096	GSM1398263	Williams 82	early maturation stage	axis stele
SRR1298643	GSE46096	GSM1398263	Williams 82	early maturation stage	axis stele
SRR1298644	GSE46096	GSM1398264	Williams 82	early maturation stage	axis stele
SRR1298645	GSE46096	GSM1398264	Williams 82	early maturation stage	axis stele
SRR1298646	GSE46096	GSM1398264	Williams 82	early maturation stage	axis stele
SRR1298647	GSE46096	GSM1398265	Williams 82	early maturation stage	axis vasculature
SRR1298648	GSE46096	GSM1398265	Williams 82	early maturation stage	axis vasculature
SRR1298649	GSE46096	GSM1398265	Williams 82	early maturation stage	axis vasculature
SRR1298650	GSE46096	GSM1398266	Williams 82	early maturation stage	cotyledon abaxial parenchyma
SRR1298651	GSE46096	GSM1398266	Williams 82	early maturation stage	cotyledon abaxial parenchyma
SRR1298652	GSE46096	GSM1398267	Williams 82	early maturation stage	cotyledon abaxial parenchyma
SRR1298653	GSE46096	GSM1398267	Williams 82	early maturation stage	cotyledon abaxial parenchyma
SRR1298654	GSE46096	GSM1398268	Williams 82	early maturation stage	cotyledon abaxial parenchyma
SRR1298655	GSE46096	GSM1398268	Williams 82	early maturation stage	cotyledon abaxial parenchyma
SRR1298656	GSE46096	GSM1398268	Williams 82	early maturation stage	cotyledon abaxial parenchyma
SRR1298657	GSE46096	GSM1398269	Williams 82	early maturation stage	cotyledon adaxial epidermis
SRR1298658	GSE46096	GSM1398269	Williams 82	early maturation stage	cotyledon adaxial epidermis
SRR1298659	GSE46096	GSM1398270	Williams 82	early maturation stage	cotyledon adaxial epidermis
SRR1298660	GSE46096	GSM1398270	Williams 82	early maturation stage	cotyledon adaxial epidermis
SRR1298661	GSE46096	GSM1398270	Williams 82	early maturation stage	cotyledon adaxial epidermis
SRR1298662	GSE46096	GSM1398271	Williams 82	early maturation stage	cotyledon adaxial epidermis
SRR1298663	GSE46096	GSM1398271	Williams 82	early maturation stage	cotyledon adaxial epidermis
SRR1298664	GSE46096	GSM1398271	Williams 82	early maturation stage	cotyledon adaxial epidermis
SRR1298665	GSE46096	GSM1398272	Williams 82	early maturation stage	cotyledon adaxial parenchyma
SRR1298666	GSE46096	GSM1398272	Williams 82	early maturation stage	cotyledon adaxial parenchyma
SRR1298667	GSE46096	GSM1398272	Williams 82	early maturation stage	cotyledon adaxial parenchyma
SRR1298668	GSE46096	GSM1398272	Williams 82	early maturation stage	cotyledon adaxial parenchyma
SRR1298669	GSE46096	GSM1398273	Williams 82	early maturation stage	cotyledon adaxial parenchyma
SRR1298670	GSE46096	GSM1398273	Williams 82	early maturation stage	cotyledon adaxial parenchyma
SRR1298671	GSE46096	GSM1398273	Williams 82	early maturation stage	cotyledon adaxial parenchyma
SRR1298672	GSE46096	GSM1398273	Williams 82	early maturation stage	cotyledon adaxial parenchyma
SRR1298673	GSE46096	GSM1398274	Williams 82	early maturation stage	cotyledon adaxial parenchyma
SRR1298674	GSE46096	GSM1398274	Williams 82	early maturation stage	cotyledon adaxial parenchyma
SRR1298675	GSE46096	GSM1398274	Williams 82	early maturation stage	cotyledon adaxial parenchyma
SRR1298676	GSE46096	GSM1398275	Williams 82	early maturation stage	cotyledon vasculature
SRR1298677	GSE46096	GSM1398275	Williams 82	early maturation stage	cotyledon vasculature
SRR1298678	GSE46096	GSM1398276	Williams 82	early maturation stage	endosperm
SRR1298679	GSE46096	GSM1398276	Williams 82	early maturation stage	endosperm
SRR1298680	GSE46096	GSM1398276	Williams 82	early maturation stage	endosperm
SRR1298681	GSE46096	GSM1398277	Williams 82	early maturation stage	endosperm
SRR1298682	GSE46096	GSM1398277	Williams 82	early maturation stage	endosperm
SRR1298683	GSE46096	GSM1398277	Williams 82	early maturation stage	endosperm
SRR1298684	GSE46096	GSM1398278	Williams 82	early maturation stage	seed coat palisade
SRR1298685	GSE46096	GSM1398278	Williams 82	early maturation stage	seed coat palisade
SRR1298686	GSE46096	GSM1398278	Williams 82	early maturation stage	seed coat palisade
SRR1298687	GSE46096	GSM1398279	Williams 82	early maturation stage	seed coat parenchyma
SRR1298688	GSE46096	GSM1398279	Williams 82	early maturation stage	seed coat parenchyma
SRR1298689	GSE46096	GSM1398280	Williams 82	early maturation stage	seed coat parenchyma
SRR1298690	GSE46096	GSM1398280	Williams 82	early maturation stage	seed coat parenchyma
SRR1298691	GSE46096	GSM1398280	Williams 82	early maturation stage	seed coat parenchyma
SRR1592298	GSE61857	GSM1515825	Williams 82	2 weeks after LP.04 four leaves visible stage	leaf
SRR203030	GSE29134	GSM721277	Williams 82	mid maturation stage	embryo cotyledon
SRR203031	GSE29134	GSM721277	Williams 82	mid maturation stage	embryo cotyledon
SRR203032	GSE29134	GSM721278	Williams 82	late maturation stage	embryo cotyledon
SRR203033	GSE29134	GSM721278	Williams 82	late maturation stage	embryo cotyledon
SRR203034	GSE29134	GSM721278	Williams 82	late maturation stage	embryo cotyledon
SRR203035	GSE29134	GSM721279	Williams 82	dry mature seed	seed
SRR203036	GSE29134	GSM721279	Williams 82	dry mature seed	seed
SRR203037	GSE29134	GSM721280	Williams 82	seedling	seedling cotyledon
SRR203038	GSE29134	GSM721280	Williams 82	seedling	seedling cotyledon
SRR620376	GSE42550	GSM1044984	Williams	1 day after imbibition	seedling cotyledon
SRR620377	GSE42550	GSM1044985	Williams	1 day after imbibition	seedling cotyledon
SRR620378	GSE42550	GSM1044986	Williams	2 days after planting	seedling cotyledon
SRR620379	GSE42550	GSM1044987	Williams	2 days after planting	seedling cotyledon
SRR620380	GSE42550	GSM1044988	Williams	2 to 3 days after planting	seedling cotyledon
SRR620381	GSE42550	GSM1044989	Williams	2 to 3 days after planting	seedling cotyledon
SRR620382	GSE42550	GSM1044990	Williams	3 to 4 days after planting	seedling cotyledon
SRR620383	GSE42550	GSM1044991	Williams	3 to 4 days after planting	seedling cotyledon
SRR620384	GSE42550	GSM1044992	Williams	4 to 5 days after planting	seedling cotyledon
SRR620385	GSE42550	GSM1044993	Williams	4 to 5 days after planting	seedling cotyledon
SRR620386	GSE42550	GSM1044994	Williams	5 to 6 days after planting	seedling cotyledon
SRR620387	GSE42550	GSM1044995	Williams	5 to 6 days after planting	seedling cotyledon
SRR620388	GSE42550	GSM1044996	Williams	6 to 7 days after planting	seedling cotyledon
SRR620389	GSE42550	GSM1044997	Williams	6 to 7 days after planting	seedling cotyledon
SRR639162	GSE42871	GSM1056094	Williams 43	4 days after flowering	seed
SRR639163	GSE42871	GSM1056095	Williams 43	4 days after flowering	seed
SRR639164	GSE42871	GSM1056096	Williams 43	12 to 14 days after flowering	seed
SRR639165	GSE42871	GSM1056097	Williams 43	12 to 14 days after flowering	seed
SRR639166	GSE42871	GSM1056098	Williams 43	22 to 24 days after flowering	seed
SRR639167	GSE42871	GSM1056099	Williams 43	22 to 24 days after flowering	seed
SRR639168	GSE42871	GSM1056100	Williams 43	5 to 6mg fresh weight	seed
SRR639169	GSE42871	GSM1056101	Williams 43	5 to 6mg fresh weight	seed
SRR639170	GSE42871	GSM1056102	Williams 43	100 to 200mg fresh weight	cotyledon
SRR639171	GSE42871	GSM1056103	Williams 43	100 to 200mg fresh weight	cotyledon
SRR639172	GSE42871	GSM1056104	Williams 43	400 to 500mg fresh weight	cotyledon
SRR639173	GSE42871	GSM1056105	Williams 43	400 to 500mg fresh weight	cotyledon
SRR639174	GSE42871	GSM1056106	Williams 43	dry mature seed	seed
SRR639175	GSE42871	GSM1056107	Williams 43	dry mature seed	seed
SRR639176	GSE42871	GSM1056108	Williams 43	5 to 6mg fresh weight	cotyledon
SRR639177	GSE42871	GSM1056109	Williams 43	5 to 6mg fresh weight	seed coat
SRR827653	GSE46096	GSM1123204	Williams 82	early maturation stage	axis parenchyma
SRR827654	GSE46096	GSM1123204	Williams 82	early maturation stage	axis parenchyma
SRR827655	GSE46096	GSM1123205	Williams 82	early maturation stage	axis parenchyma
SRR827656	GSE46096	GSM1123206	Williams 82	early maturation stage	axis parenchyma
SRR827657	GSE46096	GSM1123207	Williams 82	early maturation stage	axis vasculature
SRR827658	GSE46096	GSM1123207	Williams 82	early maturation stage	axis vasculature
SRR827659	GSE46096	GSM1123207	Williams 82	early maturation stage	axis vasculature
SRR827660	GSE46096	GSM1123207	Williams 82	early maturation stage	axis vasculature
SRR827661	GSE46096	GSM1123208	Williams 82	early maturation stage	axis vasculature
SRR827662	GSE46096	GSM1123208	Williams 82	early maturation stage	axis vasculature
SRR827663	GSE46096	GSM1123208	Williams 82	early maturation stage	axis vasculature
SRR827664	GSE46096	GSM1123208	Williams 82	early maturation stage	axis vasculature
SRR827665	GSE46096	GSM1123208	Williams 82	early maturation stage	axis vasculature
SRR827666	GSE46096	GSM1123209	Williams 82	early maturation stage	cotyledon abaxial epidermis
SRR827667	GSE46096	GSM1123209	Williams 82	early maturation stage	cotyledon abaxial epidermis
SRR827668	GSE46096	GSM1123210	Williams 82	early maturation stage	cotyledon abaxial epidermis
SRR827669	GSE46096	GSM1123210	Williams 82	early maturation stage	cotyledon abaxial epidermis
SRR827670	GSE46096	GSM1123211	Williams 82	early maturation stage	cotyledon abaxial epidermis
SRR827671	GSE46096	GSM1123211	Williams 82	early maturation stage	cotyledon abaxial epidermis
SRR827672	GSE46096	GSM1123212	Williams 82	early maturation stage	cotyledon vasculature
SRR827673	GSE46096	GSM1123213	Williams 82	early maturation stage	cotyledon vasculature
SRR827674	GSE46096	GSM1123213	Williams 82	early maturation stage	cotyledon vasculature
SRR827675	GSE46096	GSM1123214	Williams 82	early maturation stage	endosperm
SRR827676	GSE46096	GSM1123214	Williams 82	early maturation stage	endosperm
SRR827677	GSE46096	GSM1123215	Williams 82	early maturation stage	hilum
SRR827678	GSE46096	GSM1123215	Williams 82	early maturation stage	hilum
SRR827679	GSE46096	GSM1123216	Williams 82	early maturation stage	hilum
SRR827680	GSE46096	GSM1123217	Williams 82	early maturation stage	hilum
SRR827681	GSE46096	GSM1123218	Williams 82	early maturation stage	root tip
SRR827682	GSE46096	GSM1123218	Williams 82	early maturation stage	root tip
SRR827683	GSE46096	GSM1123218	Williams 82	early maturation stage	root tip
SRR827684	GSE46096	GSM1123219	Williams 82	early maturation stage	root tip
SRR827685	GSE46096	GSM1123219	Williams 82	early maturation stage	root tip
SRR827686	GSE46096	GSM1123219	Williams 82	early maturation stage	root tip
SRR827687	GSE46096	GSM1123220	Williams 82	early maturation stage	seed coat hourglass
SRR827688	GSE46096	GSM1123220	Williams 82	early maturation stage	seed coat hourglass
SRR827689	GSE46096	GSM1123221	Williams 82	early maturation stage	seed coat hourglass
SRR827690	GSE46096	GSM1123221	Williams 82	early maturation stage	seed coat hourglass
SRR827691	GSE46096	GSM1123222	Williams 82	early maturation stage	seed coat hourglass
SRR827692	GSE46096	GSM1123222	Williams 82	early maturation stage	seed coat hourglass
SRR827693	GSE46096	GSM1123223	Williams 82	early maturation stage	seed coat palisade
SRR827694	GSE46096	GSM1123223	Williams 82	early maturation stage	seed coat palisade
SRR827695	GSE46096	GSM1123224	Williams 82	early maturation stage	seed coat palisade
SRR827696	GSE46096	GSM1123224	Williams 82	early maturation stage	seed coat palisade
SRR827697	GSE46096	GSM1123225	Williams 82	early maturation stage	seed coat parenchyma
SRR827698	GSE46096	GSM1123225	Williams 82	early maturation stage	seed coat parenchyma
SRR1738006	GSE64620	GSM1575759	Williams 82	R8 Stage none	seed
SRR1738007	GSE64620	GSM1575760	Williams 82	R8 Stage none	seed
SRR1738008	GSE64620	GSM1575761	Williams 82	R8 Stage none	seed
SRR1738009	GSE64620	GSM1575762	Williams 82	R8 Stage none	seed
SRR1738010	GSE64620	GSM1575763	Williams 82	R8 Stage none	seed
SRR1738011	GSE64620	GSM1575764	Williams 82	R8 Stage none	seed
SRR1738012	GSE64620	GSM1575765	Williams 82	R8 Stage none	seed
SRR1738013	GSE64620	GSM1575766	Williams 82	R8 Stage none	seed
SRR1738014	GSE64620	GSM1575767	Williams 82	R8 Stage none	seed

## Sheet: RNA-seq_Case
SRA	GSE	GSM	Cultivar	Detail Stage	Tissue
SRR5220366	GSE94299	GSM2472701	Jack	3-5 mm cotyledon 24hr	cotyledon
SRR5220367	GSE94299	GSM2472702	Jack	3-5 mm cotyledon 24hr	cotyledon
SRR5220368	GSE94299	GSM2472703	Jack	3-5 mm cotyledon 24hr	cotyledon
SRR5220369	GSE94299	GSM2472704	Jack	3-5 mm cotyledon 24hr	cotyledon
SRR5220370	GSE94299	GSM2472705	Jack	3-5 mm cotyledon 24hr	cotyledon
SRR5220371	GSE94299	GSM2472706	Jack	3-5 mm cotyledon 24hr	cotyledon
SRR8312554	GSE123655	GSM3508916	Williams (PI548631)	desiccating seed 200-300 mg	cotyledon
SRR8312553	GSE123655	GSM3508915	Williams (PI548631)	developing seed 5-6mg immature seeds	cotyledon
SRR8312555	GSE123655	GSM3508917	Williams (PI548631)	mature dry seed	cotyledon
SRR1657440	GSENull	GSMNull	Williams 82	V1 stage 21 days old LP.02 two leaves visible stage	distal leaf abscission zone
SRR1657441	GSENull	GSMNull	Williams 82	V1 stage 21 days old LP.02 two leaves visible stage	distal leaf abscission zone
SRR1657442	GSENull	GSMNull	Williams 82	V1 stage 21 days old LP.02 two leaves visible stage	distal leaf abscission zone
SRR1657443	GSENull	GSMNull	Williams 82	V1 stage 21 days old LP.02 two leaves visible stage	distal leaf abscission zone
SRR1657444	GSENull	GSMNull	Williams 82	V1 stage 21 days old LP.02 two leaves visible stage	distal leaf abscission zone
SRR1657450	GSENull	GSMNull	Williams 82	V1 stage 21 days old LP.02 two leaves visible stage	distal leaf abscission zone
SRR1657451	GSENull	GSMNull	Williams 82	V1 stage 21 days old LP.02 two leaves visible stage	distal leaf abscission zone
SRR1657452	GSENull	GSMNull	Williams 82	V1 stage 21 days old LP.02 two leaves visible stage	distal leaf abscission zone
SRR1657453	GSENull	GSMNull	Williams 82	V1 stage 21 days old LP.02 two leaves visible stage	distal leaf abscission zone
SRR1657454	GSENull	GSMNull	Williams 82	V1 stage 21 days old LP.02 two leaves visible stage	distal leaf abscission zone
SRR1657460	GSENull	GSMNull	Williams 82	V1 stage 21 days old LP.02 two leaves visible stage	distal leaf abscission zone
SRR1657461	GSENull	GSMNull	Williams 82	V1 stage 21 days old LP.02 two leaves visible stage	distal leaf abscission zone
SRR1657462	GSENull	GSMNull	Williams 82	V1 stage 21 days old LP.02 two leaves visible stage	distal leaf abscission zone
SRR1657463	GSENull	GSMNull	Williams 82	V1 stage 21 days old LP.02 two leaves visible stage	distal leaf abscission zone
SRR1657464	GSENull	GSMNull	Williams 82	V1 stage 21 days old LP.02 two leaves visible stage	distal leaf abscission zone
SRR5639237	GSE99571	GSM2646604	Williams 82	Cotyledon-stage Embryo	embryo
SRR5639238	GSE99571	GSM2646605	Williams 82	Cotyledon-stage Embryo	embryo
SRR5639239	GSE99571	GSM2646606	Williams 82	Cotyledon-stage Embryo	embryo
SRR5220375	GSE94299	GSM2472710	Jack	Differentiated embryo 6 weeks	embryo
SRR5220376	GSE94299	GSM2472711	Jack	Differentiated embryo 6 weeks	embryo
SRR5220377	GSE94299	GSM2472712	Jack	Differentiated embryo 6 weeks	embryo
SRR5639240	GSE99571	GSM2646607	Williams 82	Early Maturation-stage Embryo	embryo
SRR5639241	GSE99571	GSM2646608	Williams 82	Early Maturation-stage Embryo	embryo
SRR5639242	GSE99571	GSM2646609	Williams 82	Early Maturation-stage Embryo	embryo
SRR5220378	GSE94299	GSM2472713	Jack	globular embryo 10 weeks plus 4 days	embryo
SRR5220379	GSE94299	GSM2472714	Jack	globular embryo 10 weeks plus 4 days	embryo
SRR5220380	GSE94299	GSM2472715	Jack	globular embryo 10 weeks plus 4 days	embryo
SRR5220381	GSE94299	GSM2472716	Jack	globular embryo 6 months	embryo
SRR5220382	GSE94299	GSM2472717	Jack	globular embryo 6 months	embryo
SRR5220383	GSE94299	GSM2472718	Jack	globular embryo 6 months	embryo
SRR5639246	GSE99571	GSM2646613	Williams 82	Late Maturation-stage Embryo	embryo
SRR5639247	GSE99571	GSM2646614	Williams 82	Late Maturation-stage Embryo	embryo
SRR5639248	GSE99571	GSM2646615	Williams 82	Late Maturation-stage Embryo	embryo
SRR5639243	GSE99571	GSM2646610	Williams 82	Mid Maturation-stage Embryo	embryo
SRR5639244	GSE99571	GSM2646611	Williams 82	Mid Maturation-stage Embryo	embryo
SRR5639245	GSE99571	GSM2646612	Williams 82	Mid Maturation-stage Embryo	embryo
SRR5220385	GSE94299	GSM2472720	Jack	old differentiated embryo 12 months	embryo
SRR5220384	GSE94299	GSM2472719	Jack	old globular embryo 12 months	embryo
SRR5220386	GSE94299	GSM2472721	Jack	old globular embryo 8 year	embryo
SRR5220372	GSE94299	GSM2472707	Jack	young globular embryo tissue 6 weeks	embryo
SRR5220373	GSE94299	GSM2472708	Jack	young globular embryo tissue 6 weeks	embryo
SRR5220374	GSE94299	GSM2472709	Jack	young globular embryo tissue 6 weeks	embryo
SRR830182	GSE46153	GSM1125101	Williams 82	reproductive stage R5	embryo
SRR830183	GSE46153	GSM1125102	Williams 82	reproductive stage R5	embryo
SRR830184	GSE46153	GSM1125103	Williams 82	reproductive stage R5	embryo
SRR830185	GSE46153	GSM1125104	Williams 82	reproductive stage R5	embryo
SRR830186	GSE46153	GSM1125105	Williams 82	reproductive stage R5	embryo
SRR830187	GSE46153	GSM1125106	Williams 82	reproductive stage R5	embryo
SRR830188	GSE46153	GSM1125107	Williams 82	reproductive stage R5	embryo
SRR830189	GSE46153	GSM1125108	Williams 82	reproductive stage R5	embryo
SRR830190	GSE46153	GSM1125109	Williams 82	reproductive stage R5	embryo
SRR830191	GSE46153	GSM1125110	Williams 82	reproductive stage R5	embryo
SRR830192	GSE46153	GSM1125111	Williams 82	reproductive stage R5	embryo
SRR830193	GSE46153	GSM1125112	Williams 82	reproductive stage R5	embryo
SRR830194	GSE46153	GSM1125113	Williams 82	reproductive stage R5	embryo
SRR830195	GSE46153	GSM1125114	Williams 82	reproductive stage R5	embryo
SRR830196	GSE46153	GSM1125115	Williams 82	reproductive stage R5	embryo
SRR830197	GSE46153	GSM1125116	Williams 82	reproductive stage R5	embryo
SRR830198	GSE46153	GSM1125117	Williams 82	reproductive stage R5	embryo
SRR830199	GSE46153	GSM1125118	Williams 82	reproductive stage R5	embryo
SRR830200	GSE46153	GSM1125119	Williams 82	reproductive stage R5	embryo
SRR830201	GSE46153	GSM1125120	Williams 82	reproductive stage R5	embryo
SRR830202	GSE46153	GSM1125121	Williams 82	reproductive stage R5	embryo
SRR830203	GSE46153	GSM1125122	Williams 82	reproductive stage R5	embryo
SRR830204	GSE46153	GSM1125123	Williams 82	reproductive stage R5	embryo
SRR830205	GSE46153	GSM1125124	Williams 82	reproductive stage R5	embryo
SRR830206	GSE46153	GSM1125125	Williams 82	reproductive stage R5	embryo
SRR830207	GSE46153	GSM1125126	Williams 82	reproductive stage R5	embryo
SRR830208	GSE46153	GSM1125127	Williams 82	reproductive stage R5	embryo
SRR830209	GSE46153	GSM1125128	Williams 82	reproductive stage R5	embryo
SRR830210	GSE46153	GSM1125129	Williams 82	reproductive stage R5	embryo
SRR830211	GSE46153	GSM1125130	Williams 82	reproductive stage R5	embryo
SRR8312557	GSE123655	GSM3508919	Williams (PI548631)	desiccating seed 200-300 mg	embryo axis
SRR8312556	GSE123655	GSM3508918	Williams (PI548631)	desiccating seed 300-400 mg	embryo axis
SRR3680368	GSE83481	GSM2204137	BRS284	Dry embryonic axis	embryo axis
SRR3680373	GSE83481	GSM2204138	BRS284	Dry embryonic axis	embryo axis
SRR3680369	GSE83481	GSM2204137	BRS284	Dry embryonic axis	embryo axis
SRR3680370	GSE83481	GSM2204137	BRS284	Dry embryonic axis	embryo axis
SRR3680371	GSE83481	GSM2204137	BRS284	Dry embryonic axis	embryo axis
SRR3680372	GSE83481	GSM2204137	BRS284	Dry embryonic axis	embryo axis
SRR3680374	GSE83481	GSM2204138	BRS284	Dry embryonic axis	embryo axis
SRR3680375	GSE83481	GSM2204138	BRS284	Dry embryonic axis	embryo axis
SRR3680376	GSE83481	GSM2204138	BRS284	Dry embryonic axis	embryo axis
SRR3680377	GSE83481	GSM2204138	BRS284	Dry embryonic axis	embryo axis
SRR955406	GSE37895	GSM1213857	Williams 82	early maturation-stage embryonic axis part	embryo axis
SRR3680398	GSE83481	GSM2204143	BRS284	Embryonic axis 12 hours after imbibition	embryo axis
SRR3680403	GSE83481	GSM2204144	BRS284	Embryonic axis 12 hours after imbibition	embryo axis
SRR3680399	GSE83481	GSM2204143	BRS284	Embryonic axis 12 hours after imbibition	embryo axis
SRR3680400	GSE83481	GSM2204143	BRS284	Embryonic axis 12 hours after imbibition	embryo axis
SRR3680401	GSE83481	GSM2204143	BRS284	Embryonic axis 12 hours after imbibition	embryo axis
SRR3680402	GSE83481	GSM2204143	BRS284	Embryonic axis 12 hours after imbibition	embryo axis
SRR3680404	GSE83481	GSM2204144	BRS284	Embryonic axis 12 hours after imbibition	embryo axis
SRR3680405	GSE83481	GSM2204144	BRS284	Embryonic axis 12 hours after imbibition	embryo axis
SRR3680406	GSE83481	GSM2204144	BRS284	Embryonic axis 12 hours after imbibition	embryo axis
SRR3680407	GSE83481	GSM2204144	BRS284	Embryonic axis 12 hours after imbibition	embryo axis
SRR3680408	GSE83481	GSM2204145	BRS284	Embryonic axis 24 hours after imbibition	embryo axis
SRR3680413	GSE83481	GSM2204146	BRS284	Embryonic axis 24 hours after imbibition	embryo axis
SRR3680409	GSE83481	GSM2204145	BRS284	Embryonic axis 24 hours after imbibition	embryo axis
SRR3680410	GSE83481	GSM2204145	BRS284	Embryonic axis 24 hours after imbibition	embryo axis
SRR3680411	GSE83481	GSM2204145	BRS284	Embryonic axis 24 hours after imbibition	embryo axis
SRR3680412	GSE83481	GSM2204145	BRS284	Embryonic axis 24 hours after imbibition	embryo axis
SRR3680414	GSE83481	GSM2204146	BRS284	Embryonic axis 24 hours after imbibition	embryo axis
SRR3680415	GSE83481	GSM2204146	BRS284	Embryonic axis 24 hours after imbibition	embryo axis
SRR3680416	GSE83481	GSM2204146	BRS284	Embryonic axis 24 hours after imbibition	embryo axis
SRR3680417	GSE83481	GSM2204146	BRS284	Embryonic axis 24 hours after imbibition	embryo axis
SRR3680378	GSE83481	GSM2204139	BRS284	Embryonic axis 3 hours after imbibition	embryo axis
SRR3680383	GSE83481	GSM2204140	BRS284	Embryonic axis 3 hours after imbibition	embryo axis
SRR3680379	GSE83481	GSM2204139	BRS284	Embryonic axis 3 hours after imbibition	embryo axis
SRR3680380	GSE83481	GSM2204139	BRS284	Embryonic axis 3 hours after imbibition	embryo axis
SRR3680381	GSE83481	GSM2204139	BRS284	Embryonic axis 3 hours after imbibition	embryo axis
SRR3680382	GSE83481	GSM2204139	BRS284	Embryonic axis 3 hours after imbibition	embryo axis
SRR3680384	GSE83481	GSM2204140	BRS284	Embryonic axis 3 hours after imbibition	embryo axis
SRR3680385	GSE83481	GSM2204140	BRS284	Embryonic axis 3 hours after imbibition	embryo axis
SRR3680386	GSE83481	GSM2204140	BRS284	Embryonic axis 3 hours after imbibition	embryo axis
SRR3680387	GSE83481	GSM2204140	BRS284	Embryonic axis 3 hours after imbibition	embryo axis
SRR3680388	GSE83481	GSM2204141	BRS284	Embryonic axis 6 hours after imbibition	embryo axis
SRR3680393	GSE83481	GSM2204142	BRS284	Embryonic axis 6 hours after imbibition	embryo axis
SRR3680389	GSE83481	GSM2204141	BRS284	Embryonic axis 6 hours after imbibition	embryo axis
SRR3680390	GSE83481	GSM2204141	BRS284	Embryonic axis 6 hours after imbibition	embryo axis
SRR3680391	GSE83481	GSM2204141	BRS284	Embryonic axis 6 hours after imbibition	embryo axis
SRR3680392	GSE83481	GSM2204141	BRS284	Embryonic axis 6 hours after imbibition	embryo axis
SRR3680394	GSE83481	GSM2204142	BRS284	Embryonic axis 6 hours after imbibition	embryo axis
SRR3680395	GSE83481	GSM2204142	BRS284	Embryonic axis 6 hours after imbibition	embryo axis
SRR3680396	GSE83481	GSM2204142	BRS284	Embryonic axis 6 hours after imbibition	embryo axis
SRR3680397	GSE83481	GSM2204142	BRS284	Embryonic axis 6 hours after imbibition	embryo axis
SRR5579276	GSE99109	GSM2633525	Williams 82	Mid-Maturation Embryo Axis	embryo axis
SRR5579277	GSE99109	GSM2633526	Williams 82	Mid-Maturation Embryo Axis	embryo axis
SRR5579278	GSE99109	GSM2633527	Williams 82	Mid-Maturation Embryo Axis	embryo axis
SRR5579279	GSE99109	GSM2633528	Williams 82	Mid-Maturation Embryo Cotyledons	embryo cotyledons
SRR5579280	GSE99109	GSM2633529	Williams 82	Mid-Maturation Embryo Cotyledons	embryo cotyledons
SRR5579281	GSE99109	GSM2633530	Williams 82	Mid-Maturation Embryo Cotyledons	embryo cotyledons
SRR1588521	GSENull	GSMNull	Williams 82	open	flower
SRR1588524	GSENull	GSMNull	Williams 82	open	flower
SRR1588542	GSENull	GSMNull	Williams 82	open	flower
SRR1145155	GSENull	GSMNull	93B15	R2 stage, full bloom	flower
SRR1145157	GSENull	GSMNull	93B15	R2 stage, full bloom	flower
SRR1145159	GSENull	GSMNull	93B15	R2 stage, full bloom	flower
SRR1145161	GSENull	GSMNull	93B15	R2 stage, full bloom	flower
SRR1145163	GSENull	GSMNull	93B15	R2 stage, full bloom	flower
SRR1145165	GSENull	GSMNull	93B15	R2 stage, full bloom	flower
SRR1145167	GSENull	GSMNull	93B15	R2 stage, full bloom	flower
SRR1589601	GSENull	GSMNull	Williams 82	unopen	flower
SRR1589602	GSENull	GSMNull	Williams 82	unopen	flower
SRR1589600	GSENull	GSMNull	Williams 82	unopen	flower
SRR1145169	GSENull	GSMNull	93B15	R2 stage, full bloom	flower
SRR3992550	GSE85077	GSM2257362	KF1	3 weeks seedling injected with A. rhizogenes strain K599	hair roots
SRR3992551	GSE85077	GSM2257363	KF1	3 weeks seedling injected with A. rhizogenes strain K599	hair roots
SRR3992552	GSE85077	GSM2257364	KF1	3 weeks seedling injected with A. rhizogenes strain K599	hair roots
SRR3992553	GSE85077	GSM2257365	KF1	3 weeks seedling injected with A. rhizogenes strain K599	hair roots
SRR3992554	GSE85077	GSM2257366	KF1	3 weeks seedling injected with A. rhizogenes strain K599	hair roots
SRR3992555	GSE85077	GSM2257367	KF1	3 weeks seedling injected with A. rhizogenes strain K599	hair roots
SRR4434802	GSE88973	GSM2356624	williams	Null	hair roots
SRR4434803	GSE88973	GSM2356625	williams	Null	hair roots
SRR4434804	GSE88973	GSM2356626	williams	Null	hair roots
DRR029571	GSENull	GSMNull	Williams 82	18 day-after-germination	internode
DRR029572	GSENull	GSMNull	Williams 82	18 day-after-germination	internode
DRR029573	GSENull	GSMNull	Williams 82	18 day-after-germination	internode
SRR8868872	GSE129509	GSM3714653	Williams 82	emerging lateral roots 5-7 days after germination uninoculated	lateral root
SRR8868873	GSE129509	GSM3714654	Williams 82	emerging lateral roots 5-7 days after germination uninoculated	lateral root
SRR8868874	GSE129509	GSM3714655	Williams 82	emerging lateral roots 5-7 days after germination uninoculated	lateral root
SRR8868878	GSE129509	GSM3714659	Williams 82	young lateral roots 5-7 days after germination uninoculated	lateral root
SRR8868879	GSE129509	GSM3714660	Williams 82	young lateral roots 5-7 days after germination uninoculated	lateral root
SRR8868880	GSE129509	GSM3714661	Williams 82	young lateral roots 5-7 days after germination uninoculated	lateral root
SRR6479058	GSENull	GSMNull	Williams 82	1130AM	leaf
SRR6478989	GSENull	GSMNull	Williams 82	1130AM	leaf
SRR6479035	GSENull	GSMNull	Williams 82	1130AM	leaf
SRR6478967	GSENull	GSMNull	Williams 82	1130PM	leaf
SRR6479008	GSENull	GSMNull	Williams 82	1130PM	leaf
SRR6479048	GSENull	GSMNull	Williams 82	1130PM	leaf
SRR6478982	GSENull	GSMNull	Williams 82	130AM	leaf
SRR6478992	GSENull	GSMNull	Williams 82	130AM	leaf
SRR6479022	GSENull	GSMNull	Williams 82	130AM	leaf
SRR6479042	GSENull	GSMNull	Williams 82	130PM	leaf
SRR6479009	GSENull	GSMNull	Williams 82	130PM	leaf
SRR6478972	GSENull	GSMNull	Williams 82	130PM	leaf
SRR3003130	GSE76036	GSM1973167	Bert wildtype	14 days after germination	leaf
SRR3003131	GSE76036	GSM1973168	Bert mutant	14 days after germination	leaf
SRR3003132	GSE76036	GSM1973169	Bert mutant	14 days after germination	leaf
SRR3003133	GSE76036	GSM1973170	Bert mutant	14 days after germination	leaf
SRR4036063	GSE85714	GSM2282102	T295H	28 Days after planting R2 growth stage (flowering) Initial timepoint	leaf
SRR4036064	GSE85714	GSM2282103	T295H	28 Days after planting R2 growth stage (flowering) Initial timepoint	leaf
SRR4036065	GSE85714	GSM2282104	T295H	28 Days after planting R2 growth stage (flowering) Initial timepoint	leaf
SRR6479056	GSENull	GSMNull	Williams 82	330AM	leaf
SRR6478988	GSENull	GSMNull	Williams 82	330AM	leaf
SRR6479034	GSENull	GSMNull	Williams 82	330AM	leaf
SRR6479044	GSENull	GSMNull	Williams 82	330PM	leaf
SRR6479011	GSENull	GSMNull	Williams 82	330PM	leaf
SRR6478969	GSENull	GSMNull	Williams 82	330PM	leaf
SRR4036069	GSE85714	GSM2282108	T295H	35 days after planting Sterile	leaf
SRR4036070	GSE85714	GSM2282109	T295H	35 days after planting Sterile	leaf
SRR4036071	GSE85714	GSM2282110	T295H	35 days after planting Sterile	leaf
SRR4036078	GSE85714	GSM2282117	Williams 82	38 days after planting R2 growth stage (flowering) Initial timepoint	leaf
SRR4036079	GSE85714	GSM2282118	Williams 82	38 days after planting R2 growth stage (flowering) Initial timepoint	leaf
SRR4036080	GSE85714	GSM2282119	Williams 82	38 days after planting R2 growth stage (flowering) Initial timepoint	leaf
SRR4036084	GSE85714	GSM2282123	Williams 82	45 days after planting Depodded	leaf
SRR4036085	GSE85714	GSM2282124	Williams 82	45 days after planting Depodded	leaf
SRR4036086	GSE85714	GSM2282125	Williams 82	45 days after planting Depodded	leaf
SRR7031221	GSENull	GSMNull	Williams 82	530AM	leaf
SRR7031228	GSENull	GSMNull	Williams 82	530AM	leaf
SRR7031223	GSENull	GSMNull	Williams 82	530AM	leaf
SRR6478995	GSENull	GSMNull	Williams 82	530PM	leaf
SRR6479028	GSENull	GSMNull	Williams 82	530PM	leaf
SRR6479039	GSENull	GSMNull	Williams 82	530PM	leaf
SRR4036090	GSE85714	GSM2282129	Williams 82	54 days after planting Depodded	leaf
SRR4036091	GSE85714	GSM2282130	Williams 82	54 days after planting Depodded	leaf
SRR4036092	GSE85714	GSM2282131	Williams 82	54 days after planting Depodded	leaf
SRR4036075	GSE85714	GSM2282114	T295H	63 days after planting Sterile	leaf
SRR4036076	GSE85714	GSM2282115	T295H	63 days after planting Sterile	leaf
SRR4036077	GSE85714	GSM2282116	T295H	63 days after planting Sterile	leaf
SRR4036096	GSE85714	GSM2282135	Williams 82	64 days after planting Depodded	leaf
SRR4036097	GSE85714	GSM2282136	Williams 82	64 days after planting Depodded	leaf
SRR4036098	GSE85714	GSM2282137	Williams 82	64 days after planting Depodded	leaf
SRR6478984	GSENull	GSMNull	Williams 82	730AM	leaf
SRR6479013	GSENull	GSMNull	Williams 82	730AM	leaf
SRR6478975	GSENull	GSMNull	Williams 82	730AM	leaf
SRR7031224	GSENull	GSMNull	Williams 82	730AM	leaf
SRR7031219	GSENull	GSMNull	Williams 82	730AM	leaf
SRR6479016	GSENull	GSMNull	Williams 82	730PM	leaf
SRR6479037	GSENull	GSMNull	Williams 82	730PM	leaf
SRR6479004	GSENull	GSMNull	Williams 82	730PM	leaf
SRR4036102	GSE85714	GSM2282141	Williams 82	76 days after planting Depodded	leaf
SRR4036103	GSE85714	GSM2282142	Williams 82	76 days after planting Depodded	leaf
SRR4036104	GSE85714	GSM2282143	Williams 82	76 days after planting Depodded	leaf
SRR6479057	GSENull	GSMNull	Williams 82	930AM	leaf
SRR6479012	GSENull	GSMNull	Williams 82	930AM	leaf
SRR6479026	GSENull	GSMNull	Williams 82	930AM	leaf
SRR6479017	GSENull	GSMNull	Williams 82	930PM	leaf
SRR6479032	GSENull	GSMNull	Williams 82	930PM	leaf
SRR6479002	GSENull	GSMNull	Williams 82	930PM	leaf
SRR1588528	GSENull	GSMNull	Williams 82	VC	leaf
SRR1588549	GSENull	GSMNull	Williams 82	VC	leaf
SRR1588522	GSENull	GSMNull	Williams 82	VC	leaf
SRR5655572	GSE99758	GSM2651516	LD00-3309	development stage=V2 (18 days old)	leaf
SRR5655573	GSE99758	GSM2651516	LD00-3309	development stage=V2 (18 days old)	leaf
SRR5655562	GSE99758	GSM2651508	IA3023	development stage=V2 (18 days old)	leaf
SRR5655563	GSE99758	GSM2651508	IA3023	development stage=V2 (18 days old)	leaf
SRR1588529	GSENull	GSMNull	Williams 82	nitrate	leaf
SRR1588527	GSENull	GSMNull	Williams 82	nitrate	leaf
SRR1588544	GSENull	GSMNull	Williams 82	nitrate	leaf
SRR2079645	GSE70310	GSM1723542	Pana	R2 stage Drought Susceptible Drought stressed for 15 days	leaf
SRR2079646	GSE70310	GSM1723542	Pana	R2 stage Drought Susceptible Drought stressed for 15 days	leaf
SRR2079647	GSE70310	GSM1723542	Pana	R2 stage Drought Susceptible Drought stressed for 15 days	leaf
SRR2079651	GSE70310	GSM1723544	PI567690	R2 stage Drought Tolerant Drought stressed for 15 days	leaf
SRR2079652	GSE70310	GSM1723544	PI567690	R2 stage Drought Tolerant Drought stressed for 15 days	leaf
SRR2079653	GSE70310	GSM1723544	PI567690	R2 stage Drought Tolerant Drought stressed for 15 days	leaf
SRR2048167	GSE69469	GSM1701586	BR16	V1 stage LP.02 two leaves visible stage	leaf
SRR2048168	GSE69469	GSM1701587	BR16	V1 stage LP.02 two leaves visible stage	leaf
SRR2048169	GSE69469	GSM1701588	BR16	V1 stage LP.02 two leaves visible stage	leaf
SRR2048170	GSE69469	GSM1701589	BR16	V1 stage LP.02 two leaves visible stage	leaf
SRR2048171	GSE69469	GSM1701590	BR16	V1 stage LP.02 two leaves visible stage	leaf
SRR2048172	GSE69469	GSM1701591	BR16	V1 stage LP.02 two leaves visible stage	leaf
SRR2048173	GSE69469	GSM1701592	BR16	V1 stage LP.02 two leaves visible stage	leaf
SRR2048174	GSE69469	GSM1701593	BR16	V1 stage LP.02 two leaves visible stage	leaf
SRR2048175	GSE69469	GSM1701594	BR16	V1 stage LP.02 two leaves visible stage	leaf
SRR2048176	GSE69469	GSM1701595	BR16	V1 stage LP.02 two leaves visible stage	leaf
SRR2048177	GSE69469	GSM1701596	BR16	V1 stage LP.02 two leaves visible stage	leaf
SRR2048178	GSE69469	GSM1701597	BR16	V1 stage LP.02 two leaves visible stage	leaf
SRR2048179	GSE69469	GSM1701598	BR16	V1 stage LP.02 two leaves visible stage	leaf
SRR2048180	GSE69469	GSM1701599	BR16	V1 stage LP.02 two leaves visible stage	leaf
SRR2048181	GSE69469	GSM1701600	BR16	V1 stage LP.02 two leaves visible stage	leaf
SRR2048182	GSE69469	GSM1701601	BR16	V1 stage LP.02 two leaves visible stage	leaf
SRR2048183	GSE69469	GSM1701602	BR16	V1 stage LP.02 two leaves visible stage	leaf
SRR2048184	GSE69469	GSM1701603	BR16	V1 stage LP.02 two leaves visible stage	leaf
SRR2048185	GSE69469	GSM1701604	BR16	V1 stage LP.02 two leaves visible stage	leaf
SRR2048186	GSE69469	GSM1701605	BR16	V1 stage LP.02 two leaves visible stage	leaf
SRR2048187	GSE69469	GSM1701606	BR16	V1 stage LP.02 two leaves visible stage	leaf
SRR2048188	GSE69469	GSM1701607	BR16	V1 stage LP.02 two leaves visible stage	leaf
SRR2048189	GSE69469	GSM1701608	BR16	V1 stage LP.02 two leaves visible stage	leaf
SRR2048190	GSE69469	GSM1701609	BR16	V1 stage LP.02 two leaves visible stage	leaf
SRR2048191	GSE69469	GSM1701610	BR16	V1 stage LP.02 two leaves visible stage	leaf
SRR2048192	GSE69469	GSM1701611	BR16	V1 stage LP.02 two leaves visible stage	leaf
SRR2048193	GSE69469	GSM1701612	BR16	V1 stage LP.02 two leaves visible stage	leaf
SRR2048194	GSE69469	GSM1701613	BR16	V1 stage LP.02 two leaves visible stage	leaf
SRR2048195	GSE69469	GSM1701614	BR16	V1 stage LP.02 two leaves visible stage	leaf
SRR2048196	GSE69469	GSM1701615	BR16	V1 stage LP.02 two leaves visible stage	leaf
SRR2048197	GSE69469	GSM1701616	BR16	V1 stage LP.02 two leaves visible stage	leaf
SRR2048198	GSE69469	GSM1701617	BR16	V1 stage LP.02 two leaves visible stage	leaf
SRR2048199	GSE69469	GSM1701618	BR16	V1 stage LP.02 two leaves visible stage	leaf
SRR2048200	GSE69469	GSM1701619	BR16	V1 stage LP.02 two leaves visible stage	leaf
SRR2048201	GSE69469	GSM1701620	BR16	V1 stage LP.02 two leaves visible stage	leaf
SRR2048202	GSE69469	GSM1701621	BR16	V1 stage LP.02 two leaves visible stage	leaf
SRR1588537	GSENull	GSMNull	Williams 82	symbiotic_condition	leaf
SRR1588533	GSENull	GSMNull	Williams 82	symbiotic_condition	leaf
SRR1588536	GSENull	GSMNull	Williams 82	symbiotic_condition	leaf
SRR2038186	GSE69174	GSM1694659	Tianlong2	three fully expanded trifoliates	leaf
SRR2038187	GSE69174	GSM1694660	Tianlong2	three fully expanded trifoliates	leaf
SRR7031229	GSENull	GSMNull	Williams 82	trifoliate_stage_1	leaf
SRR7031234	GSENull	GSMNull	Williams 82	trifoliate_stage_1	leaf
SRR7031233	GSENull	GSMNull	Williams 82	trifoliate_stage_1	leaf
SRR7031231	GSENull	GSMNull	Williams 82	trifoliate_stage_2	leaf
SRR7031216	GSENull	GSMNull	Williams 82	trifoliate_stage_2	leaf
SRR7031213	GSENull	GSMNull	Williams 82	trifoliate_stage_2	leaf
SRR7031214	GSENull	GSMNull	Williams 82	trifoliate_stage_3	leaf
SRR7031232	GSENull	GSMNull	Williams 82	trifoliate_stage_3	leaf
SRR7031244	GSENull	GSMNull	Williams 82	trifoliate_stage_3	leaf
SRR7031236	GSENull	GSMNull	Williams 82	trifoliate_stage_4	leaf
SRR7031235	GSENull	GSMNull	Williams 82	trifoliate_stage_4	leaf
SRR7031230	GSENull	GSMNull	Williams 82	trifoliate_stage_4	leaf
SRR7031237	GSENull	GSMNull	Williams 82	trifoliate_stage_5	leaf
SRR7031239	GSENull	GSMNull	Williams 82	trifoliate_stage_5	leaf
SRR7031240	GSENull	GSMNull	Williams 82	trifoliate_stage_5	leaf
SRR1588540	GSENull	GSMNull	Williams 82	urea	leaf
SRR1588541	GSENull	GSMNull	Williams 82	urea	leaf
SRR1588526	GSENull	GSMNull	Williams 82	urea	leaf
SRR7124207	GSE114074	GSM3132197	FC33243 Anderson	V2 stage	leaf
SRR7124208	GSE114074	GSM3132198	PI548360 Korean	V2 stage	leaf
SRR7124209	GSE114074	GSM3132199	PI548362 Lincoln	V2 stage	leaf
SRR7124210	GSE114074	GSM3132200	PI548379 Mandarin	V2 stage	leaf
SRR7124211	GSE114074	GSM3132201	PI548391 Mukden	V2 stage	leaf
SRR7124212	GSE114074	GSM3132202	PI548406 Richland	V2 stage	leaf
SRR7124213	GSE114074	GSM3132203	PI548456 Haberlandt	V2 stage	leaf
SRR7124214	GSE114074	GSM3132204	PI548477 Ogden	V2 stage	leaf
SRR7124215	GSE114074	GSM3132205	PI548484 Ralsoy	V2 stage	leaf
SRR7124216	GSE114074	GSM3132206	PI548485 Roanoke	V2 stage	leaf
SRR7124217	GSE114074	GSM3132207	PI548488 S-100	V2 stage	leaf
SRR7124218	GSE114074	GSM3132208	PI508266 Young	V2 stage	leaf
SRR7124219	GSE114074	GSM3132209	PI548493 Tokyo	V2 stage	leaf
SRR7124220	GSE114074	GSM3132210	PI548505 Amcor	V2 stage	leaf
SRR7124221	GSE114074	GSM3132211	PI548510 Beeson	V2 stage	leaf
SRR7124222	GSE114074	GSM3132212	PI548512 Century	V2 stage	leaf
SRR7124223	GSE114074	GSM3132213	PI548516 Blackhawk	V2 stage	leaf
SRR7124224	GSE114074	GSM3132214	PI548517 Bonus	V2 stage	leaf
SRR7124225	GSE114074	GSM3132215	PI548523 Pella	V2 stage	leaf
SRR7124226	GSE114074	GSM3132216	PI548527 Calland	V2 stage	leaf
SRR7124227	GSE114074	GSM3132217	PI548530 Chippewa	V2 stage	leaf
SRR7124228	GSE114074	GSM3132218	PI548533 Clark	V2 stage	leaf
SRR7124229	GSE114074	GSM3132219	PI518671 Williams82	V2 stage	leaf
SRR7124230	GSE114074	GSM3132220	PI548540 Corsoy	V2 stage	leaf
SRR7124231	GSE114074	GSM3132221	PI548542 Cumberland	V2 stage	leaf
SRR7124232	GSE114074	GSM3132222	PI548543 Oakland	V2 stage	leaf
SRR7124233	GSE114074	GSM3132223	PI548545 Merit	V2 stage	leaf
SRR7124234	GSE114074	GSM3132224	PI548555 Douglas	V2 stage	leaf
SRR7124235	GSE114074	GSM3132225	PI548562 Ford	V2 stage	leaf
SRR7124236	GSE114074	GSM3132226	PI548570 Harcor	V2 stage	leaf
SRR7124237	GSE114074	GSM3132227	PI548573 Harosoy	V2 stage	leaf
SRR7124238	GSE114074	GSM3132228	PI548574 Shelby	V2 stage	leaf
SRR7124239	GSE114074	GSM3132229	PI548577 Hawkeye	V2 stage	leaf
SRR7124240	GSE114074	GSM3132230	PI518673 Lawrence	V2 stage	leaf
SRR7124241	GSE114074	GSM3132231	PI548586 Kent	V2 stage	leaf
SRR7124242	GSE114074	GSM3132232	PI548603 Perry	V2 stage	leaf
SRR7124243	GSE114074	GSM3132233	PI548628 Wayne	V2 stage	leaf
SRR7124244	GSE114074	GSM3132234	PI548631 Williams	V2 stage	leaf
SRR7124245	GSE114074	GSM3132235	PI548632 Woodworth	V2 stage	leaf
SRR7124246	GSE114074	GSM3132236	PI548634 Zane	V2 stage	leaf
SRR7124247	GSE114074	GSM3132237	PI548654 Hill	V2 stage	leaf
SRR7124248	GSE114074	GSM3132238	PI548657 Jackson	V2 stage	leaf
SRR7124249	GSE114074	GSM3132239	PI548975 Centennial	V2 stage	leaf
SRR7124250	GSE114074	GSM3132240	PI548980 Hood	V2 stage	leaf
SRR7124251	GSE114074	GSM3132241	PI548298 A.K.(Harrow)	V2 stage	leaf
SRR7124252	GSE114074	GSM3132242	PI548983 Tracy	V2 stage	leaf
SRR7124253	GSE114074	GSM3132243	PI548986 Brim	V2 stage	leaf
SRR7124254	GSE114074	GSM3132244	PI548987 Dare	V2 stage	leaf
SRR7124255	GSE114074	GSM3132245	PI548988 Pickett	V2 stage	leaf
SRR7124256	GSE114074	GSM3132246	PI548989 Ransom	V2 stage	leaf
SRR7124257	GSE114074	GSM3132247	PI553039 Davis	V2 stage	leaf
SRR7124258	GSE114074	GSM3132248	PI553046 Gasoy17	V2 stage	leaf
SRR7124259	GSE114074	GSM3132249	PI572239 Holladay	V2 stage	leaf
SRR7124260	GSE114074	GSM3132250	PI617045 NC-Roy	V2 stage	leaf
SRR7124261	GSE114074	GSM3132251	PI630984 5601T	V2 stage	leaf
SRR7124262	GSE114074	GSM3132252	PI548311 Capital	V2 stage	leaf
SRR7124263	GSE114074	GSM3132253	PI641156 NC-Raleigh	V2 stage	leaf
SRR7124264	GSE114074	GSM3132254	PI88788 unnamed	V2 stage	leaf
SRR7124265	GSE114074	GSM3132255	PI548318 Dunfield	V2 stage	leaf
SRR7124266	GSE114074	GSM3132256	PI548348 Illini	V2 stage	leaf
SRR7124267	GSE114074	GSM3132257	PI548356 Kanro	V2 stage	leaf
SRR7124268	GSE114074	GSM3132258	NAM02 TN05-3027	V2 stage	leaf
SRR7124269	GSE114074	GSM3132259	NAM03 4J105-3-4	V2 stage	leaf
SRR7124270	GSE114074	GSM3132260	NAM04 5M20-2-5-2	V2 stage	leaf
SRR7124271	GSE114074	GSM3132261	NAM05 CL0J095-4-6	V2 stage	leaf
SRR7124272	GSE114074	GSM3132262	NAM06 CL0J173-6-8	V2 stage	leaf
SRR7124273	GSE114074	GSM3132263	NAM08 HS6-3976	V2 stage	leaf
SRR7124274	GSE114074	GSM3132264	NAM09 Prohio	V2 stage	leaf
SRR7124276	GSE114074	GSM3132266	NAM11 LD01-5907	V2 stage	leaf
SRR7124277	GSE114074	GSM3132267	NAM12 LD02-4485	V2 stage	leaf
SRR7124278	GSE114074	GSM3132268	NAM13 LD02-9050	V2 stage	leaf
SRR7124279	GSE114074	GSM3132269	NAM14 Magellan	V2 stage	leaf
SRR7124280	GSE114074	GSM3132270	NAM15 Maverick	V2 stage	leaf
SRR7124281	GSE114074	GSM3132271	NAM17 S06-13640	V2 stage	leaf
SRR7124282	GSE114074	GSM3132272	NAM18 NE3001	V2 stage	leaf
SRR7124283	GSE114074	GSM3132273	NAM22 Skylla	V2 stage	leaf
SRR7124284	GSE114074	GSM3132274	NAM23 U03-100612	V2 stage	leaf
SRR7124285	GSE114074	GSM3132275	NAM24 LG03-2979	V2 stage	leaf
SRR7124286	GSE114074	GSM3132276	NAM25 LG03-3191	V2 stage	leaf
SRR7124287	GSE114074	GSM3132277	NAM26 LG04-4717	V2 stage	leaf
SRR7124288	GSE114074	GSM3132278	NAM27 LG05-4292	V2 stage	leaf
SRR7124289	GSE114074	GSM3132279	NAM28 LG05-4317	V2 stage	leaf
SRR7124290	GSE114074	GSM3132280	NAM29 LG05-4464	V2 stage	leaf
SRR7124291	GSE114074	GSM3132281	NAM30 LG05-4832	V2 stage	leaf
SRR7124292	GSE114074	GSM3132282	NAM31 LG90-2550	V2 stage	leaf
SRR7124293	GSE114074	GSM3132283	NAM32 LG92-1255	V2 stage	leaf
SRR7124294	GSE114074	GSM3132284	NAM33 LG94-1128	V2 stage	leaf
SRR7124295	GSE114074	GSM3132285	NAM34 LG94-1906	V2 stage	leaf
SRR7124296	GSE114074	GSM3132286	NAM36 LG97-7012	V2 stage	leaf
SRR7124297	GSE114074	GSM3132287	NAM37 LG98-1605	V2 stage	leaf
SRR7124298	GSE114074	GSM3132288	NAM38 LG00-3377	V2 stage	leaf
SRR7124299	GSE114074	GSM3132289	NAM39 LG04-6000	V2 stage	leaf
SRR7124300	GSE114074	GSM3132290	NAM40 PI398.881	V2 stage	leaf
SRR7124301	GSE114074	GSM3132291	NAM41 PI427.136	V2 stage	leaf
SRR7124302	GSE114074	GSM3132292	NAM42 PI437.169B	V2 stage	leaf
SRR7124303	GSE114074	GSM3132293	NAM46 PI507.681B	V2 stage	leaf
SRR7124304	GSE114074	GSM3132294	NAM48 PI518.751	V2 stage	leaf
SRR7124305	GSE114074	GSM3132295	NAM50 PI561.370	V2 stage	leaf
SRR7124306	GSE114074	GSM3132296	NAM54 PI404.188A	V2 stage	leaf
SRR7124307	GSE114074	GSM3132297	NAM64 PI574.486	V2 stage	leaf
SRR5655565	GSE99758	GSM2651510	NAM03	V2 stage (18 days old)	leaf
SRR5655664	GSE99758	GSM2651607	PI630984	V2 stage (18 days old)	leaf
SRR5655566	GSE99758	GSM2651511	NAM04	V2 stage (18 days old)	leaf
SRR5655610	GSE99758	GSM2651553	PI548298	V2 stage (18 days old)	leaf
SRR5655626	GSE99758	GSM2651569	PI548505	V2 stage (18 days old)	leaf
SRR5655606	GSE99758	GSM2651549	FC33243	V2 stage (18 days old)	leaf
SRR5655627	GSE99758	GSM2651570	PI548510	V2 stage (18 days old)	leaf
SRR5655629	GSE99758	GSM2651572	PI548516	V2 stage (18 days old)	leaf
SRR5655630	GSE99758	GSM2651573	PI548517	V2 stage (18 days old)	leaf
SRR5655656	GSE99758	GSM2651599	PI548986	V2 stage (18 days old)	leaf
SRR5655632	GSE99758	GSM2651575	PI548527	V2 stage (18 days old)	leaf
SRR5655611	GSE99758	GSM2651554	PI548311	V2 stage (18 days old)	leaf
SRR5655653	GSE99758	GSM2651596	PI548975	V2 stage (18 days old)	leaf
SRR5655628	GSE99758	GSM2651571	PI548512	V2 stage (18 days old)	leaf
SRR5655633	GSE99758	GSM2651576	PI548530	V2 stage (18 days old)	leaf
SRR5655567	GSE99758	GSM2651512	NAM05	V2 stage (18 days old)	leaf
SRR5655568	GSE99758	GSM2651513	NAM06	V2 stage (18 days old)	leaf
SRR5655634	GSE99758	GSM2651577	PI548533	V2 stage (18 days old)	leaf
SRR5655635	GSE99758	GSM2651578	PI548540	V2 stage (18 days old)	leaf
SRR5655636	GSE99758	GSM2651579	PI548542	V2 stage (18 days old)	leaf
SRR5655657	GSE99758	GSM2651600	PI548987	V2 stage (18 days old)	leaf
SRR5655660	GSE99758	GSM2651603	PI553039	V2 stage (18 days old)	leaf
SRR5655639	GSE99758	GSM2651582	PI548555	V2 stage (18 days old)	leaf
SRR5655612	GSE99758	GSM2651555	PI548318	V2 stage (18 days old)	leaf
SRR5655640	GSE99758	GSM2651583	PI548562	V2 stage (18 days old)	leaf
SRR5655661	GSE99758	GSM2651604	PI553046	V2 stage (18 days old)	leaf
SRR5655620	GSE99758	GSM2651563	PI548456	V2 stage (18 days old)	leaf
SRR5655641	GSE99758	GSM2651584	PI548570	V2 stage (18 days old)	leaf
SRR5655642	GSE99758	GSM2651585	PI548573	V2 stage (18 days old)	leaf
SRR5655644	GSE99758	GSM2651587	PI548577	V2 stage (18 days old)	leaf
SRR5655651	GSE99758	GSM2651594	PI548654	V2 stage (18 days old)	leaf
SRR5655662	GSE99758	GSM2651605	PI572239	V2 stage (18 days old)	leaf
SRR5655654	GSE99758	GSM2651597	PI548980	V2 stage (18 days old)	leaf
SRR5655569	GSE99758	GSM2651514	NAM08	V2 stage (18 days old)	leaf
SRR5655561	GSE99758	GSM2651508	NAM	V2 stage (18 days old)	leaf
SRR5655613	GSE99758	GSM2651556	PI548348	V2 stage (18 days old)	leaf
SRR5655652	GSE99758	GSM2651595	PI548657	V2 stage (18 days old)	leaf
SRR5655614	GSE99758	GSM2651557	PI548356	V2 stage (18 days old)	leaf
SRR5655645	GSE99758	GSM2651588	PI548586	V2 stage (18 days old)	leaf
SRR5655615	GSE99758	GSM2651558	PI548360	V2 stage (18 days old)	leaf
SRR5655609	GSE99758	GSM2651552	PI518673	V2 stage (18 days old)	leaf
SRR5655571	GSE99758	GSM2651516	NAM10	V2 stage (18 days old)	leaf
SRR5655574	GSE99758	GSM2651517	NAM11	V2 stage (18 days old)	leaf
SRR5655575	GSE99758	GSM2651518	NAM12	V2 stage (18 days old)	leaf
SRR5655576	GSE99758	GSM2651519	NAM13	V2 stage (18 days old)	leaf
SRR5655596	GSE99758	GSM2651539	NAM38	V2 stage (18 days old)	leaf
SRR5655583	GSE99758	GSM2651526	NAM24	V2 stage (18 days old)	leaf
SRR5655584	GSE99758	GSM2651527	NAM25	V2 stage (18 days old)	leaf
SRR5655585	GSE99758	GSM2651528	NAM26	V2 stage (18 days old)	leaf
SRR5655597	GSE99758	GSM2651540	NAM39	V2 stage (18 days old)	leaf
SRR5655586	GSE99758	GSM2651529	NAM27	V2 stage (18 days old)	leaf
SRR5655587	GSE99758	GSM2651530	NAM28	V2 stage (18 days old)	leaf
SRR5655588	GSE99758	GSM2651531	NAM29	V2 stage (18 days old)	leaf
SRR5655589	GSE99758	GSM2651532	NAM30	V2 stage (18 days old)	leaf
SRR5655590	GSE99758	GSM2651533	NAM31	V2 stage (18 days old)	leaf
SRR5655591	GSE99758	GSM2651534	NAM32	V2 stage (18 days old)	leaf
SRR5655592	GSE99758	GSM2651535	NAM33	V2 stage (18 days old)	leaf
SRR5655593	GSE99758	GSM2651536	NAM34	V2 stage (18 days old)	leaf
SRR5655594	GSE99758	GSM2651537	NAM36	V2 stage (18 days old)	leaf
SRR5655595	GSE99758	GSM2651538	NAM37	V2 stage (18 days old)	leaf
SRR5655616	GSE99758	GSM2651559	PI548362	V2 stage (18 days old)	leaf
SRR5655577	GSE99758	GSM2651520	NAM14	V2 stage (18 days old)	leaf
SRR5655617	GSE99758	GSM2651560	PI548379	V2 stage (18 days old)	leaf
SRR5655578	GSE99758	GSM2651521	NAM15	V2 stage (18 days old)	leaf
SRR5655638	GSE99758	GSM2651581	PI548545	V2 stage (18 days old)	leaf
SRR5655618	GSE99758	GSM2651561	PI548391	V2 stage (18 days old)	leaf
SRR5655665	GSE99758	GSM2651608	PI641156	V2 stage (18 days old)	leaf
SRR5655663	GSE99758	GSM2651606	PI617045	V2 stage (18 days old)	leaf
SRR5655580	GSE99758	GSM2651523	NAM18	V2 stage (18 days old)	leaf
SRR5655637	GSE99758	GSM2651580	PI548543	V2 stage (18 days old)	leaf
SRR5655621	GSE99758	GSM2651564	PI548477	V2 stage (18 days old)	leaf
SRR5655631	GSE99758	GSM2651574	PI548523	V2 stage (18 days old)	leaf
SRR5655646	GSE99758	GSM2651589	PI548603	V2 stage (18 days old)	leaf
SRR5655598	GSE99758	GSM2651541	NAM40	V2 stage (18 days old)	leaf
SRR5655604	GSE99758	GSM2651547	NAM54	V2 stage (18 days old)	leaf
SRR5655599	GSE99758	GSM2651542	NAM41	V2 stage (18 days old)	leaf
SRR5655600	GSE99758	GSM2651543	NAM42	V2 stage (18 days old)	leaf
SRR5655601	GSE99758	GSM2651544	NAM46	V2 stage (18 days old)	leaf
SRR5655602	GSE99758	GSM2651545	NAM48	V2 stage (18 days old)	leaf
SRR5655603	GSE99758	GSM2651546	NAM50	V2 stage (18 days old)	leaf
SRR5655605	GSE99758	GSM2651548	NAM64	V2 stage (18 days old)	leaf
SRR5655666	GSE99758	GSM2651609	PI548988	V2 stage (18 days old)	leaf
SRR5655658	GSE99758	GSM2651601	NAM09	V2 stage (18 days old)	leaf
SRR5655570	GSE99758	GSM2651515	PI548484	V2 stage (18 days old)	leaf
SRR5655622	GSE99758	GSM2651565	PI548989	V2 stage (18 days old)	leaf
SRR5655659	GSE99758	GSM2651602	PI548406	V2 stage (18 days old)	leaf
SRR5655619	GSE99758	GSM2651562	PI548485	V2 stage (18 days old)	leaf
SRR5655623	GSE99758	GSM2651566	PI548488	V2 stage (18 days old)	leaf
SRR5655624	GSE99758	GSM2651567	NAM17	V2 stage (18 days old)	leaf
SRR5655579	GSE99758	GSM2651522	PI548574	V2 stage (18 days old)	leaf
SRR5655643	GSE99758	GSM2651586	NAM22	V2 stage (18 days old)	leaf
SRR5655581	GSE99758	GSM2651524	NAM02	V2 stage (18 days old)	leaf
SRR5655564	GSE99758	GSM2651509	PI548493	V2 stage (18 days old)	leaf
SRR5655625	GSE99758	GSM2651568	PI548983	V2 stage (18 days old)	leaf
SRR5655655	GSE99758	GSM2651598	NAM23	V2 stage (18 days old)	leaf
SRR5655582	GSE99758	GSM2651525	PI88788	V2 stage (18 days old)	leaf
SRR5655647	GSE99758	GSM2651590	PI548628	V2 stage (18 days old)	leaf
SRR5655648	GSE99758	GSM2651591	PI548631	V2 stage (18 days old)	leaf
SRR5655608	GSE99758	GSM2651551	PI518671	V2 stage (18 days old)	leaf
SRR5655649	GSE99758	GSM2651592	PI548632	V2 stage (18 days old)	leaf
SRR5655607	GSE99758	GSM2651550	PI508266	V2 stage (18 days old)	leaf
SRR5655650	GSE99758	GSM2651593	PI548634	V2 stage (18 days old)	leaf
SRR1965016	GSE67779	GSM1655678	Wyandot	V2 stage seedling resistant 24 h after aphid infestation	leaf
SRR1965021	GSE67779	GSM1655683	Wyandot	V2 stage seedling resistant 24 h after aphid infestation	leaf
SRR1965014	GSE67779	GSM1655676	Wyandot	V2 stage seedling resistant 4 h after aphid infestation	leaf
SRR1965019	GSE67779	GSM1655681	Wyandot	V2 stage seedling resistant 4 h after aphid infestation	leaf
SRR1965017	GSE67779	GSM1655679	Wyandot	V2 stage seedling resistant 48 h after aphid infestation	leaf
SRR1965022	GSE67779	GSM1655684	Wyandot	V2 stage seedling resistant 48 h after aphid infestation	leaf
SRR1965015	GSE67779	GSM1655677	Wyandot	V2 stage seedling resistant 8 h after aphid infestation	leaf
SRR1965020	GSE67779	GSM1655682	Wyandot	V2 stage seedling resistant 8 h after aphid infestation	leaf
SRR1965006	GSE67779	GSM1655668	Wyandot	V2 stage seedling susceptible 24 h after aphid infestation	leaf
SRR1965011	GSE67779	GSM1655673	Wyandot	V2 stage seedling susceptible 24 h after aphid infestation	leaf
SRR1965004	GSE67779	GSM1655666	Wyandot	V2 stage seedling susceptible 4 h after aphid infestation	leaf
SRR1965009	GSE67779	GSM1655671	Wyandot	V2 stage seedling susceptible 4 h after aphid infestation	leaf
SRR1965007	GSE67779	GSM1655669	Wyandot	V2 stage seedling susceptible 48 h after aphid infestation	leaf
SRR1965012	GSE67779	GSM1655674	Wyandot	V2 stage seedling susceptible 48 h after aphid infestation	leaf
SRR1965005	GSE67779	GSM1655667	Wyandot	V2 stage seedling susceptible 8 h after aphid infestation	leaf
SRR1965010	GSE67779	GSM1655672	Wyandot	V2 stage seedling susceptible 8 h after aphid infestation	leaf
SRR7213989	GSE114878	GSM3152839	93B15	early to mid-seed fill (R5-R6)	leaflet
SRR7213990	GSE114878	GSM3152840	93B15	early to mid-seed fill (R5-R6)	leaflet
SRR7213991	GSE114878	GSM3152841	93B15	early to mid-seed fill (R5-R6)	leaflet
SRR7213992	GSE114878	GSM3152842	93B15	early to mid-seed fill (R5-R6)	leaflet
SRR7213993	GSE114878	GSM3152843	93B15	early to mid-seed fill (R5-R6)	leaflet
SRR7213994	GSE114878	GSM3152844	93B15	early to mid-seed fill (R5-R6)	leaflet
SRR7213995	GSE114878	GSM3152845	93B15	early to mid-seed fill (R5-R6)	leaflet
SRR7213996	GSE114878	GSM3152846	93B15	early to mid-seed fill (R5-R6)	leaflet
SRR7213997	GSE114878	GSM3152847	93B15	early to mid-seed fill (R5-R6)	leaflet
SRR7213998	GSE114878	GSM3152848	93B15	early to mid-seed fill (R5-R6)	leaflet
SRR7213999	GSE114878	GSM3152849	93B15	early to mid-seed fill (R5-R6)	leaflet
SRR7214000	GSE114878	GSM3152850	93B15	early to mid-seed fill (R5-R6)	leaflet
SRR7214001	GSE114878	GSM3152851	93B15	early to mid-seed fill (R5-R6)	leaflet
SRR7214002	GSE114878	GSM3152852	93B15	early to mid-seed fill (R5-R6)	leaflet
SRR7214003	GSE114878	GSM3152853	93B15	early to mid-seed fill (R5-R6)	leaflet
SRR7254062	GSE114878	GSM3152854	93B15	early to mid-seed fill (R5-R6)	leaflet
SRR6478986	GSENull	GSMNull	Williams 82	1130AM	nodule
SRR6479049	GSENull	GSMNull	Williams 82	1130AM	nodule
SRR6479000	GSENull	GSMNull	Williams 82	1130AM	nodule
SRR6479020	GSENull	GSMNull	Williams 82	1130PM	nodule
SRR7031218	GSENull	GSMNull	Williams 82	1130PM	nodule
SRR6479030	GSENull	GSMNull	Williams 82	130AM	nodule
SRR6478968	GSENull	GSMNull	Williams 82	130AM	nodule
SRR6479054	GSENull	GSMNull	Williams 82	130AM	nodule
SRR6478980	GSENull	GSMNull	Williams 82	130PM	nodule
SRR6478994	GSENull	GSMNull	Williams 82	130PM	nodule
SRR6479019	GSENull	GSMNull	Williams 82	130PM	nodule
SRR6479031	GSENull	GSMNull	Williams 82	330AM	nodule
SRR6479006	GSENull	GSMNull	Williams 82	330AM	nodule
SRR7031249	GSENull	GSMNull	Williams 82	330AM	nodule
SRR6479055	GSENull	GSMNull	Williams 82	330PM	nodule
SRR6478987	GSENull	GSMNull	Williams 82	330PM	nodule
SRR6479052	GSENull	GSMNull	Williams 82	330PM	nodule
SRR7031250	GSENull	GSMNull	Williams 82	530AM	nodule
SRR7031220	GSENull	GSMNull	Williams 82	530AM	nodule
SRR7031243	GSENull	GSMNull	Williams 82	530AM	nodule
SRR6479036	GSENull	GSMNull	Williams 82	530PM	nodule
SRR6479043	GSENull	GSMNull	Williams 82	530PM	nodule
SRR6479007	GSENull	GSMNull	Williams 82	530PM	nodule
SRR6478981	GSENull	GSMNull	Williams 82	730AM	nodule
SRR6478996	GSENull	GSMNull	Williams 82	730AM	nodule
SRR6478973	GSENull	GSMNull	Williams 82	730AM	nodule
SRR7031217	GSENull	GSMNull	Williams 82	730AM	nodule
SRR7031246	GSENull	GSMNull	Williams 82	730AM	nodule
SRR7031238	GSENull	GSMNull	Williams 82	730AM	nodule
SRR6479021	GSENull	GSMNull	Williams 82	730PM	nodule
SRR6479046	GSENull	GSMNull	Williams 82	730PM	nodule
SRR6479014	GSENull	GSMNull	Williams 82	730PM	nodule
SRR6478979	GSENull	GSMNull	Williams 82	930AM	nodule
SRR6478993	GSENull	GSMNull	Williams 82	930AM	nodule
SRR6478976	GSENull	GSMNull	Williams 82	930AM	nodule
SRR6479024	GSENull	GSMNull	Williams 82	930PM	nodule
SRR6479041	GSENull	GSMNull	Williams 82	930PM	nodule
SRR6479010	GSENull	GSMNull	Williams 82	930PM	nodule
SRR8868860	GSE129509	GSM3714641	Williams 82	emerging nodules 5-7 days after rhizobium inoculation	nodule
SRR8868861	GSE129509	GSM3714642	Williams 82	emerging nodules 5-7 days after rhizobium inoculation	nodule
SRR8868862	GSE129509	GSM3714643	Williams 82	emerging nodules 5-7 days after rhizobium inoculation	nodule
SRR8868866	GSE129509	GSM3714647	Williams 82	mature nodules 14-16 days after rhizobium inoculation	nodule
SRR8868867	GSE129509	GSM3714648	Williams 82	mature nodules 14-16 days after rhizobium inoculation	nodule
SRR8868868	GSE129509	GSM3714649	Williams 82	mature nodules 14-16 days after rhizobium inoculation	nodule
SRR1588543	GSENull	GSMNull	Williams 82	symbiotic_condition	nodule
SRR1588530	GSENull	GSMNull	Williams 82	symbiotic_condition	nodule
SRR1588547	GSENull	GSMNull	Williams 82	symbiotic_condition	nodule
SRR1657445	GSENull	GSMNull	Williams 82	V1 stage 21 days old LP.02 two leaves visible stage	petiole without abscission zone
SRR1657446	GSENull	GSMNull	Williams 82	V1 stage 21 days old LP.02 two leaves visible stage	petiole without abscission zone
SRR1657447	GSENull	GSMNull	Williams 82	V1 stage 21 days old LP.02 two leaves visible stage	petiole without abscission zone
SRR1657448	GSENull	GSMNull	Williams 82	V1 stage 21 days old LP.02 two leaves visible stage	petiole without abscission zone
SRR1657449	GSENull	GSMNull	Williams 82	V1 stage 21 days old LP.02 two leaves visible stage	petiole without abscission zone
SRR1657455	GSENull	GSMNull	Williams 82	V1 stage 21 days old LP.02 two leaves visible stage	petiole without abscission zone
SRR1657456	GSENull	GSMNull	Williams 82	V1 stage 21 days old LP.02 two leaves visible stage	petiole without abscission zone
SRR1657457	GSENull	GSMNull	Williams 82	V1 stage 21 days old LP.02 two leaves visible stage	petiole without abscission zone
SRR1657458	GSENull	GSMNull	Williams 82	V1 stage 21 days old LP.02 two leaves visible stage	petiole without abscission zone
SRR1657459	GSENull	GSMNull	Williams 82	V1 stage 21 days old LP.02 two leaves visible stage	petiole without abscission zone
SRR1657465	GSENull	GSMNull	Williams 82	V1 stage 21 days old LP.02 two leaves visible stage	petiole without abscission zone
SRR1657466	GSENull	GSMNull	Williams 82	V1 stage 21 days old LP.02 two leaves visible stage	petiole without abscission zone
SRR1657467	GSENull	GSMNull	Williams 82	V1 stage 21 days old LP.02 two leaves visible stage	petiole without abscission zone
SRR1657468	GSENull	GSMNull	Williams 82	V1 stage 21 days old LP.02 two leaves visible stage	petiole without abscission zone
SRR1657469	GSENull	GSMNull	Williams 82	V1 stage 21 days old LP.02 two leaves visible stage	petiole without abscission zone
SRR1371393	GSE58354	GSM1408916	Nannong 94-16	development stage=7 days after fertilisation	pod
SRR1371394	GSE58354	GSM1408917	Nannong 94-16	development stage=7 days after fertilisation	pod
SRR1145156	GSENull	GSMNull	93B15	R4 stage, full pod	pod
SRR1145158	GSENull	GSMNull	93B15	R4 stage, full pod	pod
SRR1145160	GSENull	GSMNull	93B15	R4 stage, full pod	pod
SRR1145162	GSENull	GSMNull	93B15	R4 stage, full pod	pod
SRR1145164	GSENull	GSMNull	93B15	R4 stage, full pod	pod
SRR1145171	GSENull	GSMNull	93B15	R4 stage, full pod	pod
SRR1145166	GSENull	GSMNull	93B15	R4 stage, full pod	pod
SRR1145168	GSENull	GSMNull	93B15	R4 stage, full pod	pod
DRR029574	GSENull	GSMNull	Williams 82	18 day-after-germination	root
DRR029575	GSENull	GSMNull	Williams 82	18 day-after-germination	root
DRR029576	GSENull	GSMNull	Williams 82	18 day-after-germination	root
SRR1588539	GSENull	GSMNull	Williams 82	VC	root
SRR1588520	GSENull	GSMNull	Williams 82	VC	root
SRR1588548	GSENull	GSMNull	Williams 82	VC	root
ERR2881737	E-MTAB-7379	GSMNull	Harasoy63	cotyledon emergence stage GmMYB176 over express	root
ERR2881738	E-MTAB-7379	GSMNull	Harasoy63	cotyledon emergence stage GmMYB176 over express	root
ERR2881739	E-MTAB-7379	GSMNull	Harasoy63	cotyledon emergence stage GmMYB176 over express	root
ERR2881740	E-MTAB-7379	GSMNull	Harasoy63	cotyledon emergence stage GmMYB176 over express	root
ERR2881741	E-MTAB-7379	GSMNull	Harasoy63	cotyledon emergence stage GmMYB176 silence	root
ERR2881742	E-MTAB-7379	GSMNull	Harasoy63	cotyledon emergence stage GmMYB176 silence	root
ERR2881743	E-MTAB-7379	GSMNull	Harasoy63	cotyledon emergence stage GmMYB176 silence	root
ERR2881744	E-MTAB-7379	GSMNull	Harasoy63	cotyledon emergence stage GmMYB176 silence	root
SRR1588531	GSENull	GSMNull	Williams 82	nitrate	root
SRR1588535	GSENull	GSMNull	Williams 82	nitrate	root
SRR1588523	GSENull	GSMNull	Williams 82	nitrate	root
SRR1740425	GSE64665	GSM1576587	Williams 82	Root differentiation zone 4 days after plating	root
SRR1740426	GSE64665	GSM1576588	Williams 82	Root differentiation zone 4 days after plating	root
SRR1740427	GSE64665	GSM1576589	Williams 82	Root differentiation zone 4 days after plating	root
SRR1740422	GSE64665	GSM1576584	Williams 82	Root elongation zone 4 days after plating	root
SRR1740423	GSE64665	GSM1576585	Williams 82	Root elongation zone 4 days after plating	root
SRR1740424	GSE64665	GSM1576586	Williams 82	Root elongation zone 4 days after plating	root
SRR1740419	GSE64665	GSM1576581	Williams 82	Root meristematic zone 4 days after plating	root
SRR1740420	GSE64665	GSM1576582	Williams 82	Root meristematic zone 4 days after plating	root
SRR1740421	GSE64665	GSM1576583	Williams 82	Root meristematic zone 4 days after plating	root
SRR8868875	GSE129509	GSM3714656	Williams 82	root segment above and below emerging lateral roots 5-7 days after germination uninoculated	root
SRR8868876	GSE129509	GSM3714657	Williams 82	root segment above and below emerging lateral roots 5-7 days after germination uninoculated	root
SRR8868877	GSE129509	GSM3714658	Williams 82	root segment above and below emerging lateral roots 5-7 days after germination uninoculated	root
SRR8868863	GSE129509	GSM3714644	Williams 82	root segment above and below emerging nodules 5-7 days after rhizobium inoculation	root
SRR8868864	GSE129509	GSM3714645	Williams 82	root segment above and below emerging nodules 5-7 days after rhizobium inoculation	root
SRR8868865	GSE129509	GSM3714646	Williams 82	root segment above and below emerging nodules 5-7 days after rhizobium inoculation	root
SRR8868869	GSE129509	GSM3714650	Williams 82	root segment above and below mature nodules 14-16 days after rhizobium inoculation	root
SRR8868870	GSE129509	GSM3714651	Williams 82	root segment above and below mature nodules 14-16 days after rhizobium inoculation	root
SRR8868871	GSE129509	GSM3714652	Williams 82	root segment above and below mature nodules 14-16 days after rhizobium inoculation	root
SRR8868881	GSE129509	GSM3714662	Williams 82	root segment above and below young lateral roots 5-7 days after germination uninoculated	root
SRR8868882	GSE129509	GSM3714663	Williams 82	root segment above and below young lateral roots 5-7 days after germination uninoculated	root
SRR8868883	GSE129509	GSM3714664	Williams 82	root segment above and below young lateral roots 5-7 days after germination uninoculated	root
SRR8312561	GSE123655	GSM3508924	Williams (PI548631)	seedling roots from 5 day old	root
SRR1268082	GSE57252	GSM1377923	Williams 82	V1 stage seedlings LP.02 two leaves visible stage	root
SRR1268083	GSE57252	GSM1377924	Williams 82	V1 stage seedlings LP.02 two leaves visible stage	root
SRR1268084	GSE57252	GSM1377925	Williams 82	V1 stage seedlings LP.02 two leaves visible stage	root
SRR1268085	GSE57252	GSM1377926	Williams 82	V1 stage seedlings LP.02 two leaves visible stage	root
SRR1268086	GSE57252	GSM1377927	Williams 82	V1 stage seedlings LP.02 two leaves visible stage	root
SRR1268087	GSE57252	GSM1377928	Williams 82	V1 stage seedlings LP.02 two leaves visible stage	root
SRR1268088	GSE57252	GSM1377929	Williams 82	V1 stage seedlings LP.02 two leaves visible stage	root
SRR1268089	GSE57252	GSM1377930	Williams 82	V1 stage seedlings LP.02 two leaves visible stage	root
SRR1268090	GSE57252	GSM1377931	Williams 82	V1 stage seedlings LP.02 two leaves visible stage	root
SRR1268091	GSE57252	GSM1377932	Williams 82	V1 stage seedlings LP.02 two leaves visible stage	root
SRR1268092	GSE57252	GSM1377933	Williams 82	V1 stage seedlings LP.02 two leaves visible stage	root
SRR1268093	GSE57252	GSM1377934	Williams 82	V1 stage seedlings LP.02 two leaves visible stage	root
SRR1268094	GSE57252	GSM1377935	Williams 82	V1 stage seedlings LP.02 two leaves visible stage	root
SRR1268095	GSE57252	GSM1377936	Williams 82	V1 stage seedlings LP.02 two leaves visible stage	root
SRR1268096	GSE57252	GSM1377937	Williams 82	V1 stage seedlings LP.02 two leaves visible stage	root
SRR1268097	GSE57252	GSM1377938	Williams 82	V1 stage seedlings LP.02 two leaves visible stage	root
SRR1268098	GSE57252	GSM1377939	Williams 82	V1 stage seedlings LP.02 two leaves visible stage	root
SRR1268099	GSE57252	GSM1377940	Williams 82	V1 stage seedlings LP.02 two leaves visible stage	root
SRR1268100	GSE57252	GSM1377941	Williams 82	V1 stage seedlings LP.02 two leaves visible stage	root
SRR1268101	GSE57252	GSM1377942	Williams 82	V1 stage seedlings LP.02 two leaves visible stage	root
SRR1268102	GSE57252	GSM1377943	Williams 82	V1 stage seedlings LP.02 two leaves visible stage	root
SRR1588538	GSENull	GSMNull	Williams 82	symbiotic_condition	root
SRR1588546	GSENull	GSMNull	Williams 82	symbiotic_condition	root
SRR1588525	GSENull	GSMNull	Williams 82	symbiotic_condition	root
ERR1597717	E-MTAB-4929	GSMNull	AC Colombe	Two week-old soybean roots High Isoflavonoid	root
ERR1597718	E-MTAB-4929	GSMNull	AC Colombe	Two week-old soybean roots High Isoflavonoid	root
ERR1597723	E-MTAB-4929	GSMNull	Conrad	Two week-old soybean roots High Isoflavonoid	root
ERR1597724	E-MTAB-4929	GSMNull	Conrad	Two week-old soybean roots High Isoflavonoid	root
ERR1597725	E-MTAB-4929	GSMNull	Conrad	Two week-old soybean roots High Isoflavonoid	root
ERR1597720	E-MTAB-4929	GSMNull	AC Glengarry	Two week-old soybean roots Low Isoflavonoid	root
ERR1597721	E-MTAB-4929	GSMNull	AC Glengarry	Two week-old soybean roots Low Isoflavonoid	root
ERR1597722	E-MTAB-4929	GSMNull	AC Glengarry	Two week-old soybean roots Low Isoflavonoid	root
ERR1597726	E-MTAB-4929	GSMNull	Pagoda	Two week-old soybean roots Low Isoflavonoid	root
ERR1597727	E-MTAB-4929	GSMNull	Pagoda	Two week-old soybean roots Low Isoflavonoid	root
ERR1597728	E-MTAB-4929	GSMNull	Pagoda	Two week-old soybean roots Low Isoflavonoid	root
SRR1588545	GSENull	GSMNull	Williams 82	urea	root
SRR1588534	GSENull	GSMNull	Williams 82	urea	root
SRR1588532	GSENull	GSMNull	Williams 82	urea	root
ERR1956911	E-MTAB-5709	GSMNull	BR4	V1 stage hypoxia 28hr	root
ERR1956917	E-MTAB-5709	GSMNull	Embrapa45	V1 stage hypoxia 28hr	root
ERR1956912	E-MTAB-5709	GSMNull	BR4	V1 stage hypoxia 30m	root
ERR1956918	E-MTAB-5709	GSMNull	Embrapa45	V1 stage hypoxia 30m	root
ERR1956913	E-MTAB-5709	GSMNull	BR4	V1 stage hypoxia 4hr	root
ERR1956919	E-MTAB-5709	GSMNull	Embrapa45	V1 stage hypoxia 4hr	root
ERR2881733	GSENull	GSMNull	Harasoy63	cotyledon emergence stage	root
ERR2881734	GSENull	GSMNull	Harasoy63	cotyledon emergence stage	root
ERR2881735	GSENull	GSMNull	Harasoy63	cotyledon emergence stage	root
ERR2881736	GSENull	GSMNull	Harasoy63	cotyledon emergence stage	root
SRR5163165	GSE93322	GSM2451231	Shengdou9	seedling 2-week old 150 mM NaCl treatment for 6hr	root and leaf
SRR5163166	GSE93322	GSM2451232	Shengdou9	seedling 2-week old 150 mM NaCl treatment for 6hr	root and leaf
SRR5163167	GSE93322	GSM2451233	Shengdou9	seedling 2-week old 150 mM NaCl treatment for 6hr	root and leaf
SRR5163168	GSE93322	GSM2451234	Shengdou9	seedling 2-week old 150 mM NaCl treatment for 6hr	root and leaf
SRR5852789	GSE101692	GSM2712219	3mlpa	developing seed stage 1 seed length=2-4 mm	seed
SRR5852790	GSE101692	GSM2712220	3mlpa	developing seed stage 1 seed length=2-4 mm	seed
SRR5852791	GSE101692	GSM2712221	3mlpa	developing seed stage 1 seed length=2-4 mm	seed
SRR5852804	GSE101692	GSM2712234	3MWT	developing seed stage 1 seed length=2-4 mm	seed
SRR5852805	GSE101692	GSM2712235	3MWT	developing seed stage 1 seed length=2-4 mm	seed
SRR5852806	GSE101692	GSM2712236	3MWT	developing seed stage 1 seed length=2-4 mm	seed
SRR5852819	GSE101692	GSM2712249	1mlpa	developing seed stage 1 seed length=2-4 mm	seed
SRR5852820	GSE101692	GSM2712250	1mlpa	developing seed stage 1 seed length=2-4 mm	seed
SRR5852821	GSE101692	GSM2712251	1mlpa	developing seed stage 1 seed length=2-4 mm	seed
SRR5852834	GSE101692	GSM2712264	1MWT	developing seed stage 1 seed length=2-4 mm	seed
SRR5852835	GSE101692	GSM2712265	1MWT	developing seed stage 1 seed length=2-4 mm	seed
SRR5852836	GSE101692	GSM2712266	1MWT	developing seed stage 1 seed length=2-4 mm	seed
SRR5852792	GSE101692	GSM2712222	3mlpa	developing seed stage 2 seed length=4-6 mm	seed
SRR5852793	GSE101692	GSM2712223	3mlpa	developing seed stage 2 seed length=4-6 mm	seed
SRR5852794	GSE101692	GSM2712224	3mlpa	developing seed stage 2 seed length=4-6 mm	seed
SRR5852807	GSE101692	GSM2712237	3MWT	developing seed stage 2 seed length=4-6 mm	seed
SRR5852808	GSE101692	GSM2712238	3MWT	developing seed stage 2 seed length=4-6 mm	seed
SRR5852809	GSE101692	GSM2712239	3MWT	developing seed stage 2 seed length=4-6 mm	seed
SRR5852822	GSE101692	GSM2712252	1mlpa	developing seed stage 2 seed length=4-6 mm	seed
SRR5852823	GSE101692	GSM2712253	1mlpa	developing seed stage 2 seed length=4-6 mm	seed
SRR5852824	GSE101692	GSM2712254	1mlpa	developing seed stage 2 seed length=4-6 mm	seed
SRR5852837	GSE101692	GSM2712267	1MWT	developing seed stage 2 seed length=4-6 mm	seed
SRR5852838	GSE101692	GSM2712268	1MWT	developing seed stage 2 seed length=4-6 mm	seed
SRR5852839	GSE101692	GSM2712269	1MWT	developing seed stage 2 seed length=4-6 mm	seed
SRR5852795	GSE101692	GSM2712225	3mlpa	developing seed stage 3 seed length=6-8 mm	seed
SRR5852796	GSE101692	GSM2712226	3mlpa	developing seed stage 3 seed length=6-8 mm	seed
SRR5852797	GSE101692	GSM2712227	3mlpa	developing seed stage 3 seed length=6-8 mm	seed
SRR5852810	GSE101692	GSM2712240	3MWT	developing seed stage 3 seed length=6-8 mm	seed
SRR5852811	GSE101692	GSM2712241	3MWT	developing seed stage 3 seed length=6-8 mm	seed
SRR5852812	GSE101692	GSM2712242	3MWT	developing seed stage 3 seed length=6-8 mm	seed
SRR5852825	GSE101692	GSM2712255	1mlpa	developing seed stage 3 seed length=6-8 mm	seed
SRR5852826	GSE101692	GSM2712256	1mlpa	developing seed stage 3 seed length=6-8 mm	seed
SRR5852827	GSE101692	GSM2712257	1mlpa	developing seed stage 3 seed length=6-8 mm	seed
SRR5852840	GSE101692	GSM2712270	1MWT	developing seed stage 3 seed length=6-8 mm	seed
SRR5852841	GSE101692	GSM2712271	1MWT	developing seed stage 3 seed length=6-8 mm	seed
SRR5852842	GSE101692	GSM2712272	1MWT	developing seed stage 3 seed length=6-8 mm	seed
SRR5852798	GSE101692	GSM2712228	3mlpa	developing seed stage 4 seed length=8-10 mm	seed
SRR5852799	GSE101692	GSM2712229	3mlpa	developing seed stage 4 seed length=8-10 mm	seed
SRR5852800	GSE101692	GSM2712230	3mlpa	developing seed stage 4 seed length=8-10 mm	seed
SRR5852813	GSE101692	GSM2712243	3MWT	developing seed stage 4 seed length=8-10 mm	seed
SRR5852814	GSE101692	GSM2712244	3MWT	developing seed stage 4 seed length=8-10 mm	seed
SRR5852815	GSE101692	GSM2712245	3MWT	developing seed stage 4 seed length=8-10 mm	seed
SRR5852828	GSE101692	GSM2712258	1mlpa	developing seed stage 4 seed length=8-10 mm	seed
SRR5852829	GSE101692	GSM2712259	1mlpa	developing seed stage 4 seed length=8-10 mm	seed
SRR5852830	GSE101692	GSM2712260	1mlpa	developing seed stage 4 seed length=8-10 mm	seed
SRR5852843	GSE101692	GSM2712273	1MWT	developing seed stage 4 seed length=8-10 mm	seed
SRR5852844	GSE101692	GSM2712274	1MWT	developing seed stage 4 seed length=8-10 mm	seed
SRR5852845	GSE101692	GSM2712275	1MWT	developing seed stage 4 seed length=8-10 mm	seed
SRR5852801	GSE101692	GSM2712231	3mlpa	developing seed stage 5 seed length=10-12 mm	seed
SRR5852802	GSE101692	GSM2712232	3mlpa	developing seed stage 5 seed length=10-12 mm	seed
SRR5852803	GSE101692	GSM2712233	3mlpa	developing seed stage 5 seed length=10-12 mm	seed
SRR5852816	GSE101692	GSM2712246	3MWT	developing seed stage 5 seed length=10-12 mm	seed
SRR5852817	GSE101692	GSM2712247	3MWT	developing seed stage 5 seed length=10-12 mm	seed
SRR5852818	GSE101692	GSM2712248	3MWT	developing seed stage 5 seed length=10-12 mm	seed
SRR5852831	GSE101692	GSM2712261	1mlpa	developing seed stage 5 seed length=10-12 mm	seed
SRR5852832	GSE101692	GSM2712262	1mlpa	developing seed stage 5 seed length=10-12 mm	seed
SRR5852833	GSE101692	GSM2712263	1mlpa	developing seed stage 5 seed length=10-12 mm	seed
SRR5852846	GSE101692	GSM2712276	1MWT	developing seed stage 5 seed length=10-12 mm	seed
SRR5852847	GSE101692	GSM2712277	1MWT	developing seed stage 5 seed length=10-12 mm	seed
SRR5852848	GSE101692	GSM2712278	1MWT	developing seed stage 5 seed length=10-12 mm	seed
SRR5481102	GSE98199	GSM2589116	BRS284	developing seed stage 7.1	seed
SRR5481103	GSE98199	GSM2589116	BRS284	developing seed stage 7.1	seed
SRR5481104	GSE98199	GSM2589116	BRS284	developing seed stage 7.1	seed
SRR5481105	GSE98199	GSM2589116	BRS284	developing seed stage 7.1	seed
SRR5481106	GSE98199	GSM2589116	BRS284	developing seed stage 7.1	seed
SRR5481138	GSE98199	GSM2589120	BRS284	developing seed stage 7.2	seed
SRR5481139	GSE98199	GSM2589120	BRS284	developing seed stage 7.2	seed
SRR5481140	GSE98199	GSM2589120	BRS284	developing seed stage 7.2	seed
SRR5481141	GSE98199	GSM2589120	BRS284	developing seed stage 7.2	seed
SRR5481142	GSE98199	GSM2589120	BRS284	developing seed stage 7.2	seed
SRR5481132	GSE98199	GSM2589119	BRS284	developing seed stage 7.2	seed
SRR5481133	GSE98199	GSM2589119	BRS284	developing seed stage 7.2	seed
SRR5481134	GSE98199	GSM2589119	BRS284	developing seed stage 7.2	seed
SRR5481135	GSE98199	GSM2589119	BRS284	developing seed stage 7.2	seed
SRR5481136	GSE98199	GSM2589119	BRS284	developing seed stage 7.2	seed
SRR5481123	GSE98199	GSM2589118	BRS284	developing seed stage 7.2	seed
SRR5481124	GSE98199	GSM2589118	BRS284	developing seed stage 7.2	seed
SRR5481125	GSE98199	GSM2589118	BRS284	developing seed stage 7.2	seed
SRR5481126	GSE98199	GSM2589118	BRS284	developing seed stage 7.2	seed
SRR5481127	GSE98199	GSM2589118	BRS284	developing seed stage 7.2	seed
SRR5481111	GSE98199	GSM2589117	BRS284	developing seed stage 7.2	seed
SRR5481112	GSE98199	GSM2589117	BRS284	developing seed stage 7.2	seed
SRR5481113	GSE98199	GSM2589117	BRS284	developing seed stage 7.2	seed
SRR5481114	GSE98199	GSM2589117	BRS284	developing seed stage 7.2	seed
SRR5481115	GSE98199	GSM2589117	BRS284	developing seed stage 7.2	seed
SRR5481156	GSE98199	GSM2589121	BRS284	developing seed stage 7.3	seed
SRR5481157	GSE98199	GSM2589121	BRS284	developing seed stage 7.3	seed
SRR5481158	GSE98199	GSM2589121	BRS284	developing seed stage 7.3	seed
SRR5481159	GSE98199	GSM2589121	BRS284	developing seed stage 7.3	seed
SRR5481160	GSE98199	GSM2589121	BRS284	developing seed stage 7.3	seed
SRR5481162	GSE98199	GSM2589122	BRS284	developing seed stage 8.1	seed
SRR5481163	GSE98199	GSM2589122	BRS284	developing seed stage 8.1	seed
SRR5481164	GSE98199	GSM2589122	BRS284	developing seed stage 8.1	seed
SRR5481165	GSE98199	GSM2589122	BRS284	developing seed stage 8.1	seed
SRR5481166	GSE98199	GSM2589122	BRS284	developing seed stage 8.1	seed
SRR5481168	GSE98199	GSM2589123	BRS284	developing seed stage 8.2	seed
SRR5481169	GSE98199	GSM2589123	BRS284	developing seed stage 8.2	seed
SRR5481170	GSE98199	GSM2589123	BRS284	developing seed stage 8.2	seed
SRR5481171	GSE98199	GSM2589123	BRS284	developing seed stage 8.2	seed
SRR5481172	GSE98199	GSM2589123	BRS284	developing seed stage 8.2	seed
SRR5481174	GSE98199	GSM2589124	BRS284	developing seed stage 8.3	seed
SRR5481175	GSE98199	GSM2589124	BRS284	developing seed stage 8.3	seed
SRR5481176	GSE98199	GSM2589124	BRS284	developing seed stage 8.3	seed
SRR5481177	GSE98199	GSM2589124	BRS284	developing seed stage 8.3	seed
SRR5481178	GSE98199	GSM2589124	BRS284	developing seed stage 8.3	seed
SRR5481192	GSE98199	GSM2589126	BRS284	developing seed stage 9	seed
SRR5481193	GSE98199	GSM2589126	BRS284	developing seed stage 9	seed
SRR5481194	GSE98199	GSM2589126	BRS284	developing seed stage 9	seed
SRR5481195	GSE98199	GSM2589126	BRS284	developing seed stage 9	seed
SRR5481196	GSE98199	GSM2589126	BRS284	developing seed stage 9	seed
SRR5481183	GSE98199	GSM2589125	BRS284	developing seed stage 9	seed
SRR5481184	GSE98199	GSM2589125	BRS284	developing seed stage 9	seed
SRR5481185	GSE98199	GSM2589125	BRS284	developing seed stage 9	seed
SRR5481186	GSE98199	GSM2589125	BRS284	developing seed stage 9	seed
SRR5481187	GSE98199	GSM2589125	BRS284	developing seed stage 9	seed
SRR5639249	GSE99571	GSM2646616	Williams 82	Dry Seed	seed
SRR5639250	GSE99571	GSM2646617	Williams 82	Dry Seed	seed
SRR5639251	GSE99571	GSM2646618	Williams 82	Dry Seed	seed
SRR5487691	GSENull	GSMNull	Williams 82	seed_s1	seed
SRR5487717	GSENull	GSMNull	Williams 82	seed_s1	seed
SRR5487708	GSENull	GSMNull	Williams 82	seed_s1	seed
SRR5487733	GSENull	GSMNull	Williams 82	seed_s2	seed
SRR5487697	GSENull	GSMNull	Williams 82	seed_s2	seed
SRR5487693	GSENull	GSMNull	Williams 82	seed_s2	seed
SRR5487706	GSENull	GSMNull	Williams 82	seed_s3	seed
SRR5487714	GSENull	GSMNull	Williams 82	seed_s3	seed
SRR5487709	GSENull	GSMNull	Williams 82	seed_s3	seed
SRR5487732	GSENull	GSMNull	Williams 82	seed_s4	seed
SRR5487696	GSENull	GSMNull	Williams 82	seed_s4	seed
SRR5487695	GSENull	GSMNull	Williams 82	seed_s4	seed
SRR5487704	GSENull	GSMNull	Williams 82	seed_s5	seed
SRR5487716	GSENull	GSMNull	Williams 82	seed_s5	seed
SRR5487725	GSENull	GSMNull	Williams 82	seed_s5	seed
SRR5487700	GSENull	GSMNull	Williams 82	seed_s6	seed
SRR5487718	GSENull	GSMNull	Williams 82	seed_s6	seed
SRR5487734	GSENull	GSMNull	Williams 82	seed_s6	seed
SRR5487719	GSENull	GSMNull	Williams 82	seed_s7	seed
SRR5487713	GSENull	GSMNull	Williams 82	seed_s7	seed
SRR5487726	GSENull	GSMNull	Williams 82	seed_s7	seed
SRR5487735	GSENull	GSMNull	Williams 82	seed_s8	seed
SRR5487731	GSENull	GSMNull	Williams 82	seed_s8	seed
SRR5487703	GSENull	GSMNull	Williams 82	seed_s8	seed
SRR5487721	GSENull	GSMNull	Williams 82	seed_s9	seed
SRR5487711	GSENull	GSMNull	Williams 82	seed_s9	seed
SRR5487722	GSENull	GSMNull	Williams 82	seed_s9	seed
SRR3233839	GSE79327	GSM2091561	Dongnong47 cgy-2-NIL	seeds 18 days after flowering	seed
SRR3233840	GSE79327	GSM2091562	Dongnong47 cgy-2-NIL	seeds 18 days after flowering	seed
SRR3233841	GSE79327	GSM2091563	Dongnong47 cgy-2-NIL	seeds 25 days after flowering	seed
SRR3233842	GSE79327	GSM2091564	Dongnong47 cgy-2-NIL	seeds 25 days after flowering	seed
SRR3233843	GSE79327	GSM2091565	Dongnong47 cgy-2-NIL	seeds 35 days after flowering	seed
SRR3233844	GSE79327	GSM2091566	Dongnong47 cgy-2-NIL	seeds 35 days after flowering	seed
SRR3233845	GSE79327	GSM2091567	Dongnong47 cgy-2-NIL	seeds 50 days after flowering	seed
SRR3233846	GSE79327	GSM2091568	Dongnong47 cgy-2-NIL	seeds 50 days after flowering	seed
SRR3233847	GSE79327	GSM2091569	Dongnong47 cgy-2-NIL	seeds 55 days after flowering	seed
SRR3233848	GSE79327	GSM2091570	Dongnong47 cgy-2-NIL	seeds 55 days after flowering	seed
SRR5221832	GSE94366	GSM2474145	df12	seeds after 13 days flowering	seed
SRR5221833	GSE94366	GSM2474146	df12	seeds after 13 days flowering	seed
SRR5221834	GSE94366	GSM2474147	df12	seeds after 13 days flowering	seed
SRR5221835	GSE94366	GSM2474148	df12	seeds after 13 days flowering	seed
SRR5221836	GSE94366	GSM2474149	df12	seeds after 13 days flowering	seed
SRR5221837	GSE94366	GSM2474150	df12	seeds after 13 days flowering	seed
SRR5481101	GSE98199	GSM2589116	BRS284	stage 7.1 fresh seed	seed
SRR5481131	GSE98199	GSM2589119	BRS284	stage 7.2 dried seed	seed
SRR5481137	GSE98199	GSM2589120	BRS284	stage 7.2 dried seed	seed
SRR5481110	GSE98199	GSM2589117	BRS284	stage 7.2 fresh seed	seed
SRR5481122	GSE98199	GSM2589118	BRS284	stage 7.2 fresh seed	seed
SRR5481155	GSE98199	GSM2589121	BRS284	stage 7.3 fresh seed	seed
SRR5481161	GSE98199	GSM2589122	BRS284	stage 8.1 fresh seed	seed
SRR5481167	GSE98199	GSM2589123	BRS284	stage 8.2 fresh seed	seed
SRR5481173	GSE98199	GSM2589124	BRS284	stage 8.3 fresh seed	seed
SRR5481182	GSE98199	GSM2589125	BRS284	stage 9 fresh seed	seed
SRR5481191	GSE98199	GSM2589126	BRS284	stage 9 fresh seed	seed
SRR8312558	GSE123655	GSM3508920	Williams (PI548631)	desiccating seed 200-300 mg immature seed coat	seed coat
SRR8312560	GSE123655	GSM3508922	Williams (PI548631)	developing seed 5-6mg immature seeds	seed coat
SRR8312559	GSE123655	GSM3508921	Williams (PI548631)	mature dry seed	seed coat
SRR5579282	GSE99109	GSM2633531	Williams 82	Mid-Maturation Seed Coat	seed coat
SRR5579283	GSE99109	GSM2633532	Williams 82	Mid-Maturation Seed Coat	seed coat
SRR5579284	GSE99109	GSM2633533	Williams 82	Mid-Maturation Seed Coat	seed coat
SRR1168174	GSE54903	GSM1326388	Clark	seed 100-200mg fresh weight	seed coat
SRR1168177	GSE54903	GSM1326391	Clark	seed 100-200mg fresh weight	seed coat
SRR1168180	GSE54903	GSM1326394	Harosoy	seed 100-200mg fresh weight	seed coat
SRR1168183	GSE54903	GSM1326397	Harosoy	seed 100-200mg fresh weight	seed coat
SRR1555232	GSE60593	GSM1482977	genotype=RM30-R* seed color line	seed 100-200mg seed weight stage	seed coat
SRR1555233	GSE60593	GSM1482978	genotype=RM38-r seed color line	seed 100-200mg seed weight stage	seed coat
SRR1555234	GSE60593	GSM1482979	genotype=RM30-R* seed color line	seed 200-300mg seed weight stage	seed coat
SRR1555235	GSE60593	GSM1482980	genotype=RM38-r seed color line	seed 200-300mg seed weight stage	seed coat
SRR1555236	GSE60593	GSM1482981	genotype=RM30-R* seed color line	seed 300-400mg seed weight stage	seed coat
SRR1555237	GSE60593	GSM1482982	genotype=RM38-r seed color line	seed 300-400mg seed weight stage	seed coat
SRR1555240	GSE60593	GSM1482985	genotype=RM30-R* seed color line	seed 300-400mg seed weight stage	seed coat
SRR1555241	GSE60593	GSM1482986	genotype=RM38-r seed color line	seed 300-400mg seed weight stage	seed coat
SRR1555242	GSE60593	GSM1482987	genotype=RM30-R* seed color line	seed 300-400mg seed weight stage	seed coat
SRR1555243	GSE60593	GSM1482988	genotype=RM38-r seed color line	seed 300-400mg seed weight stage	seed coat
SRR1168175	GSE54903	GSM1326389	Clark	seed 400-500mg fresh weight	seed coat
SRR1168178	GSE54903	GSM1326392	Clark	seed 400-500mg fresh weight	seed coat
SRR1168181	GSE54903	GSM1326395	Harosoy	seed 400-500mg fresh weight	seed coat
SRR1168184	GSE54903	GSM1326398	Harosoy	seed 400-500mg fresh weight	seed coat
SRR1555238	GSE60593	GSM1482983	genotype=RM30-R* seed color line	seed 400-500mg seed weight stage	seed coat
SRR1555239	GSE60593	GSM1482984	genotype=RM38-r seed color line	seed 400-500mg seed weight stage	seed coat
SRR1555244	GSE60593	GSM1482989	genotype=RM30-R* seed color line	seed 400-500mg seed weight stage	seed coat
SRR1555245	GSE60593	GSM1482990	genotype=RM38-r seed color line	seed 400-500mg seed weight stage	seed coat
SRR1168173	GSE54903	GSM1326387	Clark	seed 50-100mg fresh weight	seed coat
SRR1168176	GSE54903	GSM1326390	Clark	seed 50-100mg fresh weight	seed coat
SRR1168179	GSE54903	GSM1326393	Harosoy	seed 50-100mg fresh weight	seed coat
SRR1168182	GSE54903	GSM1326396	Harosoy	seed 50-100mg fresh weight	seed coat
SRR887342	E-MTAB-5076	GSMNull	Pioneer 93B15	stage R5, beginning seed control	seed coat
SRR891238	E-MTAB-5076	GSMNull	Pioneer 93B15	stage R5, beginning seed drought environment	seed coat
SRR891247	E-MTAB-5076	GSMNull	Pioneer 93B15	stage R5, beginning seed temperature regimen	seed coat
SRR891260	E-MTAB-5076	GSMNull	Pioneer 93B15	stage R5, beginning seed control	seed coat
SRR891284	E-MTAB-5076	GSMNull	Pioneer 93B15	stage R5, beginning seed drought environment	seed coat
SRR891292	E-MTAB-5076	GSMNull	Pioneer 93B15	stage R5, beginning seed drought environment	seed coat
SRR923882	E-MTAB-5076	GSMNull	Pioneer 93B15	stage R5, beginning seed control	seed coat
SRR923884	E-MTAB-5076	GSMNull	Pioneer 93B15	stage R5, beginning seed drought environment	seed coat
SRR923885	E-MTAB-5076	GSMNull	Pioneer 93B15	stage R5, beginning seed temperature regimen	seed coat
SRR923886	E-MTAB-5076	GSMNull	Pioneer 93B15	stage R5, beginning seed control ozone treatment	seed coat
SRR923887	E-MTAB-5076	GSMNull	Pioneer 93B15	stage R5, beginning seed control temperature	seed coat
SRR923889	E-MTAB-5076	GSMNull	Pioneer 93B15	stage R5, beginning seed ozone treatment	seed coat
SRR923890	E-MTAB-5076	GSMNull	Pioneer 93B15	stage R5, beginning seed temperature regimen	seed coat
SRR923891	E-MTAB-5076	GSMNull	Pioneer 93B15	stage R5, beginning seed control ozone treatment	seed coat
SRR923892	E-MTAB-5076	GSMNull	Pioneer 93B15	stage R5, beginning seed control temperature	seed coat
SRR923893	E-MTAB-5076	GSMNull	Pioneer 93B15	stage R5, beginning seed ozone treatment	seed coat
SRR923894	E-MTAB-5076	GSMNull	Pioneer 93B15	stage R5, beginning seed temperature regimen	seed coat
SRR923896	E-MTAB-5076	GSMNull	Pioneer 93B15	stage R5, beginning seed control ozone treatment	seed coat
SRR923897	E-MTAB-5076	GSMNull	Pioneer 93B15	stage R5, beginning seed control temperature	seed coat
SRR923898	E-MTAB-5076	GSMNull	Pioneer 93B15	stage R5, beginning seed ozone treatment	seed coat
SRR923899	E-MTAB-5076	GSMNull	Pioneer 93B15	stage R5, beginning seed temperature regimen	seed coat
SRR923900	E-MTAB-5076	GSMNull	Pioneer 93B15	stage R5, beginning seed control ozone treatment	seed coat
SRR923901	E-MTAB-5076	GSMNull	Pioneer 93B15	stage R5, beginning seed control temperature	seed coat
SRR923903	E-MTAB-5076	GSMNull	Pioneer 93B15	stage R5, beginning seed ozone treatment	seed coat
SRR923904	E-MTAB-5076	GSMNull	Pioneer 93B15	stage R5, beginning seed temperature regimen	seed coat
SRR5639252	GSE99571	GSM2646619	Williams 82	Seedling 8 day after seed sowing	seedling
SRR5639253	GSE99571	GSM2646620	Williams 82	Seedling 8 day after seed sowing	seedling
SRR5639254	GSE99571	GSM2646621	Williams 82	Seedling 8 day after seed sowing	seedling
SRR1914580	GSE66861	GSM1633410	Williams 82	Seedling Fusarium oxysporum FO36 non-pathogenic 72hr hours post inoculation	seedling
SRR1914581	GSE66861	GSM1633411	Williams 82	Seedling Fusarium oxysporum FO36 non-pathogenic 72hr hours post inoculation	seedling
SRR1914582	GSE66861	GSM1633412	Williams 82	Seedling Fusarium oxysporum FO36 non-pathogenic 72hr hours post inoculation	seedling
SRR1914583	GSE66861	GSM1633413	Williams 82	Seedling Fusarium oxysporum FO36 non-pathogenic 96hr hours post inoculation	seedling
SRR1914584	GSE66861	GSM1633414	Williams 82	Seedling Fusarium oxysporum FO36 non-pathogenic 96hr hours post inoculation	seedling
SRR1914585	GSE66861	GSM1633415	Williams 82	Seedling Fusarium oxysporum FO36 non-pathogenic 96hr hours post inoculation	seedling
SRR1914586	GSE66861	GSM1633416	Williams 82	Seedling Fusarium oxysporum FO40 pathogenic 72hr hours post inoculation	seedling
SRR1914587	GSE66861	GSM1633417	Williams 82	Seedling Fusarium oxysporum FO40 pathogenic 72hr hours post inoculation	seedling
SRR1914588	GSE66861	GSM1633418	Williams 82	Seedling Fusarium oxysporum FO40 pathogenic 72hr hours post inoculation	seedling
SRR1914589	GSE66861	GSM1633419	Williams 82	Seedling Fusarium oxysporum FO40 pathogenic 96hr hours post inoculation	seedling
SRR1914590	GSE66861	GSM1633420	Williams 82	Seedling Fusarium oxysporum FO40 pathogenic 96hr hours post inoculation	seedling
SRR1914591	GSE66861	GSM1633421	Williams 82	Seedling Fusarium oxysporum FO40 pathogenic 96hr hours post inoculation	seedling
SRR1562278	E-MTAB-4352	GSMNull	Benning	R2 stage of flowering drought sensitive water_deficit_12hr drought	shoot
SRR1564145	E-MTAB-4352	GSMNull	Benning	R2 stage of flowering drought sensitive water_deficit_12hr drought	shoot
SRR1564147	E-MTAB-4352	GSMNull	Benning	R2 stage of flowering drought sensitive water_deficit_24hr drought	shoot
SRR1564152	E-MTAB-4352	GSMNull	Benning	R2 stage of flowering drought sensitive water_deficit_6hr drought	shoot
SRR1564156	E-MTAB-4352	GSMNull	PI416940	R2 stage of flowering drought tolerant water_deficit_12hr drought	shoot
SRR1564157	E-MTAB-4352	GSMNull	PI416941	R2 stage of flowering drought tolerant water_deficit_12hr drought	shoot
SRR1564158	E-MTAB-4352	GSMNull	PI416942	R2 stage of flowering drought tolerant water_deficit_12hr drought	shoot
SRR1564159	E-MTAB-4352	GSMNull	PI416943	R2 stage of flowering drought tolerant water_deficit_24hr drought	shoot
SRR1564160	E-MTAB-4352	GSMNull	PI416944	R2 stage of flowering drought tolerant water_deficit_24hr drought	shoot
SRR1564161	E-MTAB-4352	GSMNull	PI416945	R2 stage of flowering drought tolerant water_deficit_24hr drought	shoot
SRR1564162	E-MTAB-4352	GSMNull	PI416949	R2 stage of flowering drought tolerant water_deficit_6hr drought	shoot
SRR1564163	E-MTAB-4352	GSMNull	PI416950	R2 stage of flowering drought tolerant water_deficit_6hr drought	shoot
SRR1564164	E-MTAB-4352	GSMNull	PI416951	R2 stage of flowering drought tolerant water_deficit_6hr drought	shoot
SRR6478990	GSENull	GSMNull	Williams 82	1130AM	shoot tip
SRR6479027	GSENull	GSMNull	Williams 82	1130AM	shoot tip
SRR6478970	GSENull	GSMNull	Williams 82	1130AM	shoot tip
SRR7031248	GSENull	GSMNull	Williams 82	1130PM	shoot tip
SRR7031226	GSENull	GSMNull	Williams 82	1130PM	shoot tip
SRR7031225	GSENull	GSMNull	Williams 82	1130PM	shoot tip
SRR6479040	GSENull	GSMNull	Williams 82	130AM	shoot tip
SRR6479003	GSENull	GSMNull	Williams 82	130AM	shoot tip
SRR6478974	GSENull	GSMNull	Williams 82	130AM	shoot tip
SRR6478983	GSENull	GSMNull	Williams 82	130PM	shoot tip
SRR6478991	GSENull	GSMNull	Williams 82	130PM	shoot tip
SRR6479038	GSENull	GSMNull	Williams 82	130PM	shoot tip
SRR6478998	GSENull	GSMNull	Williams 82	330AM	shoot tip
SRR6479050	GSENull	GSMNull	Williams 82	330AM	shoot tip
SRR7031222	GSENull	GSMNull	Williams 82	330AM	shoot tip
SRR6478978	GSENull	GSMNull	Williams 82	330PM	shoot tip
SRR6479023	GSENull	GSMNull	Williams 82	330PM	shoot tip
SRR6479025	GSENull	GSMNull	Williams 82	330PM	shoot tip
SRR7031227	GSENull	GSMNull	Williams 82	530AM	shoot tip
SRR7031242	GSENull	GSMNull	Williams 82	530AM	shoot tip
SRR7031241	GSENull	GSMNull	Williams 82	530AM	shoot tip
SRR6479033	GSENull	GSMNull	Williams 82	530PM	shoot tip
SRR6479005	GSENull	GSMNull	Williams 82	530PM	shoot tip
SRR6479047	GSENull	GSMNull	Williams 82	530PM	shoot tip
SRR6478985	GSENull	GSMNull	Williams 82	730AM	shoot tip
SRR6479018	GSENull	GSMNull	Williams 82	730AM	shoot tip
SRR6478999	GSENull	GSMNull	Williams 82	730AM	shoot tip
SRR7031215	GSENull	GSMNull	Williams 82	730AM	shoot tip
SRR7031247	GSENull	GSMNull	Williams 82	730AM	shoot tip
SRR7031245	GSENull	GSMNull	Williams 82	730AM	shoot tip
SRR6479045	GSENull	GSMNull	Williams 82	730PM	shoot tip
SRR6478971	GSENull	GSMNull	Williams 82	730PM	shoot tip
SRR6479053	GSENull	GSMNull	Williams 82	730PM	shoot tip
SRR6478977	GSENull	GSMNull	Williams 82	930AM	shoot tip
SRR6479015	GSENull	GSMNull	Williams 82	930AM	shoot tip
SRR6478997	GSENull	GSMNull	Williams 82	930AM	shoot tip
SRR6479029	GSENull	GSMNull	Williams 82	930PM	shoot tip
SRR6479001	GSENull	GSMNull	Williams 82	930PM	shoot tip
SRR6479051	GSENull	GSMNull	Williams 82	930PM	shoot tip
SRR8312562	GSE123655	GSM3508925	Williams (PI548631)	5-6mg immature seed	seed coat
SRR6078270	GSE104286	GSM2794349	Williams 82	18 days after germination	trifoliate leaf
SRR6078271	GSE104286	GSM2794350	Williams 82	18 days after germination	trifoliate leaf
SRR6078272	GSE104286	GSM2794351	Williams 82	18 days after germination	trifoliate leaf
SRR6078273	GSE104286	GSM2794352	Williams 82	18 days after germination	trifoliate leaf
SRR6831048	GSE111799	GSM3039920	Williams 82	20 days after germination	trifoliate leaf
SRR6831049	GSE111799	GSM3039921	Williams 82	20 days after germination	trifoliate leaf
SRR6831050	GSE111799	GSM3039922	Williams 82	20 days after germination	trifoliate leaf
SRR6831051	GSE111799	GSM3039923	Williams 82	20 days after germination	trifoliate leaf
SRR6006869	GSE103490	GSM2772382	DN50	30 days after germination	trifoliate leaf
SRR6006870	GSE103490	GSM2772383	DN50	30 days after germination	trifoliate leaf
SRR6006871	GSE103490	GSM2772384	DN50	30 days after germination	trifoliate leaf
SRR6006872	GSE103490	GSM2772385	GmRAV1	30 days after germination	trifoliate leaf
SRR6006873	GSE103490	GSM2772386	GmRAV1	30 days after germination	trifoliate leaf
SRR6006874	GSE103490	GSM2772387	GmRAV1	30 days after germination	trifoliate leaf
SRR648493	GSE43463	GSM1062901	genotype=LD	three-week-old plants treated with MAMPs	trifoliate leaf
SRR648494	GSE43463	GSM1062902	genotype=LD	three-week-old plants treated with MAMPs	trifoliate leaf
SRR648495	GSE43463	GSM1062903	genotype=LD	three-week-old plants treated with MAMPs	trifoliate leaf
SRR648496	GSE43463	GSM1062904	genotype=LDX	three-week-old plants treated with MAMPs	trifoliate leaf
SRR648497	GSE43463	GSM1062905	genotype=LDX	three-week-old plants treated with MAMPs	trifoliate leaf
SRR648498	GSE43463	GSM1062906	genotype=LDX	three-week-old plants treated with MAMPs	trifoliate leaf
SRR648499	GSE43463	GSM1062907	genotype=RIL-11268	three-week-old plants treated with MAMPs	trifoliate leaf
SRR648500	GSE43463	GSM1062908	genotype=RIL-11268	three-week-old plants treated with MAMPs	trifoliate leaf
SRR648501	GSE43463	GSM1062909	genotype=RIL-11268	three-week-old plants treated with MAMPs	trifoliate leaf
SRR648502	GSE43463	GSM1062910	genotype=RIL-11272	three-week-old plants treated with MAMPs	trifoliate leaf
SRR648503	GSE43463	GSM1062911	genotype=RIL-11272	three-week-old plants treated with MAMPs	trifoliate leaf
SRR648504	GSE43463	GSM1062912	genotype=RIL-11272	three-week-old plants treated with MAMPs	trifoliate leaf
SRR605683	GSE41753	GSM1024009	LD	Trifoliolate leaves from 3 week old plants	trifoliate leaf
SRR605684	GSE41753	GSM1024010	LD	Trifoliolate leaves from 3 week old plants	trifoliate leaf
SRR605685	GSE41753	GSM1024011	LD	Trifoliolate leaves from 3 week old plants	trifoliate leaf
SRR605686	GSE41753	GSM1024012	LDX	Trifoliolate leaves from 3 week old plants	trifoliate leaf
SRR605687	GSE41753	GSM1024013	LDX	Trifoliolate leaves from 3 week old plants	trifoliate leaf
SRR605688	GSE41753	GSM1024014	LDX	Trifoliolate leaves from 3 week old plants	trifoliate leaf
SRR605689	GSE41753	GSM1024015	R-11268	Trifoliolate leaves from 3 week old plants	trifoliate leaf
SRR605690	GSE41753	GSM1024016	R-11268	Trifoliolate leaves from 3 week old plants	trifoliate leaf
SRR605691	GSE41753	GSM1024017	R-11268	Trifoliolate leaves from 3 week old plants	trifoliate leaf
SRR605692	GSE41753	GSM1024018	R-11272	Trifoliolate leaves from 3 week old plants	trifoliate leaf
SRR605693	GSE41753	GSM1024019	R-11272	Trifoliolate leaves from 3 week old plants	trifoliate leaf
SRR605694	GSE41753	GSM1024020	R-11272	Trifoliolate leaves from 3 week old plants	trifoliate leaf
SRR7601335	GSE117686	GSM3307252	Williams82 PI518671	seedling 2 weeks old cold stress 0hr	unifoliates
SRR7601336	GSE117686	GSM3307253	Williams82 PI518671	seedling 2 weeks old cold stress 0hr	unifoliates
SRR7601337	GSE117686	GSM3307254	Williams82 PI518671	seedling 2 weeks old cold stress 0hr	unifoliates
SRR7601338	GSE117686	GSM3307255	Williams82 PI518671	seedling 2 weeks old cold stress 1hr	unifoliates
SRR7601339	GSE117686	GSM3307256	Williams82 PI518671	seedling 2 weeks old cold stress 1hr	unifoliates
SRR7601340	GSE117686	GSM3307257	Williams82 PI518671	seedling 2 weeks old cold stress 1hr	unifoliates
SRR7601341	GSE117686	GSM3307258	Williams82 PI518671	seedling 2 weeks old cold stress 24hr	unifoliates
SRR7601342	GSE117686	GSM3307259	Williams82 PI518671	seedling 2 weeks old cold stress 24hr	unifoliates
SRR7601343	GSE117686	GSM3307260	Williams82 PI518671	seedling 2 weeks old cold stress 24hr	unifoliates
SRR6831052	GSE111799	GSM3039924	Williams 82	20 days after germination	whole root
SRR6831053	GSE111799	GSM3039925	Williams 82	20 days after germination	whole root
SRR6831054	GSE111799	GSM3039926	Williams 82	20 days after germination	whole root
SRR6831055	GSE111799	GSM3039927	Williams 82	20 days after germination	whole root
SRR5906387	GSE29163	GSM2734730	Williams 82	late-maturation-stage embryos	whole seed
SRR5906386	GSE29163	GSM2734729	Williams 82	mid-maturation-stage embryos	whole seed
SRR1737979	GSE64620	GSM1575732	Williams 82	R8 Stage non-toxic Staphylococcus enterotoxin B	seed
SRR1737980	GSE64620	GSM1575733	Williams 82	R8 Stage non-toxic Staphylococcus enterotoxin B	seed
SRR1737981	GSE64620	GSM1575734	Williams 82	R8 Stage non-toxic Staphylococcus enterotoxin B	seed
SRR1737982	GSE64620	GSM1575735	Williams 82	R8 Stage non-toxic Staphylococcus enterotoxin B	seed
SRR1737983	GSE64620	GSM1575736	Williams 82	R8 Stage non-toxic Staphylococcus enterotoxin B	seed
SRR1737984	GSE64620	GSM1575737	Williams 82	R8 Stage non-toxic Staphylococcus enterotoxin B	seed
SRR1737985	GSE64620	GSM1575738	Williams 82	R8 Stage non-toxic Staphylococcus enterotoxin B	seed
SRR1737986	GSE64620	GSM1575739	Williams 82	R8 Stage non-toxic Staphylococcus enterotoxin B	seed
SRR1737987	GSE64620	GSM1575740	Williams 82	R8 Stage non-toxic Staphylococcus enterotoxin B	seed
SRR1737988	GSE64620	GSM1575741	Williams 82	R8 Stage human thyroglobulin	seed
SRR1737989	GSE64620	GSM1575742	Williams 82	R8 Stage human thyroglobulin	seed
SRR1737990	GSE64620	GSM1575743	Williams 82	R8 Stage human thyroglobulin	seed
SRR1737991	GSE64620	GSM1575744	Williams 82	R8 Stage human thyroglobulin	seed
SRR1737992	GSE64620	GSM1575745	Williams 82	R8 Stage human thyroglobulin	seed
SRR1737993	GSE64620	GSM1575746	Williams 82	R8 Stage human thyroglobulin	seed
SRR1737994	GSE64620	GSM1575747	Williams 82	R8 Stage human thyroglobulin	seed
SRR1737995	GSE64620	GSM1575748	Williams 82	R8 Stage human thyroglobulin	seed
SRR1737996	GSE64620	GSM1575749	Williams 82	R8 Stage human thyroglobulin	seed
SRR1737997	GSE64620	GSM1575750	Williams 82	R8 Stage myelin-basic protein sigma conjugate	seed
SRR1737998	GSE64620	GSM1575751	Williams 82	R8 Stage myelin-basic protein sigma conjugate	seed
SRR1737999	GSE64620	GSM1575752	Williams 82	R8 Stage myelin-basic protein sigma conjugate	seed
SRR1738000	GSE64620	GSM1575753	Williams 82	R8 Stage myelin-basic protein sigma conjugate	seed
SRR1738001	GSE64620	GSM1575754	Williams 82	R8 Stage myelin-basic protein sigma conjugate	seed
SRR1738002	GSE64620	GSM1575755	Williams 82	R8 Stage myelin-basic protein sigma conjugate	seed
SRR1738003	GSE64620	GSM1575756	Williams 82	R8 Stage myelin-basic protein sigma conjugate	seed
SRR1738004	GSE64620	GSM1575757	Williams 82	R8 Stage myelin-basic protein sigma conjugate	seed
SRR1738005	GSE64620	GSM1575758	Williams 82	R8 Stage myelin-basic protein sigma conjugate	seed
SRR5481107	GSE98199	GSM2589116	BRS284	stage 7.1 fresh seed	seed
SRR5481108	GSE98199	GSM2589116	BRS284	stage 7.1 fresh seed	seed
SRR5481109	GSE98199	GSM2589116	BRS284	stage 7.1 fresh seed	seed
SRR5481116	GSE98199	GSM2589117	BRS284	stage 7.2 fresh seed	seed
SRR5481117	GSE98199	GSM2589117	BRS284	stage 7.2 fresh seed	seed
SRR5481118	GSE98199	GSM2589117	BRS284	stage 7.2 fresh seed	seed
SRR5481119	GSE98199	GSM2589117	BRS284	stage 7.2 fresh seed	seed
SRR5481120	GSE98199	GSM2589117	BRS284	stage 7.2 fresh seed	seed
SRR5481121	GSE98199	GSM2589117	BRS284	stage 7.2 fresh seed	seed
SRR5481128	GSE98199	GSM2589118	BRS284	stage 7.2 fresh seed	seed
SRR5481129	GSE98199	GSM2589118	BRS284	stage 7.2 fresh seed	seed
SRR5481130	GSE98199	GSM2589118	BRS284	stage 7.2 fresh seed	seed
SRR5481143	GSE98199	GSM2589120	BRS284	developing seed stage 7.2	seed
SRR5481144	GSE98199	GSM2589120	BRS284	developing seed stage 7.2	seed
SRR5481145	GSE98199	GSM2589120	BRS284	developing seed stage 7.2	seed
SRR5481146	GSE98199	GSM2589120	BRS284	developing seed stage 7.2	seed
SRR5481147	GSE98199	GSM2589120	BRS284	developing seed stage 7.2	seed
SRR5481148	GSE98199	GSM2589120	BRS284	developing seed stage 7.2	seed
SRR5481149	GSE98199	GSM2589120	BRS284	developing seed stage 7.2	seed
SRR5481150	GSE98199	GSM2589120	BRS284	developing seed stage 7.2	seed
SRR5481151	GSE98199	GSM2589120	BRS284	developing seed stage 7.2	seed
SRR5481152	GSE98199	GSM2589120	BRS284	developing seed stage 7.2	seed
SRR5481153	GSE98199	GSM2589120	BRS284	developing seed stage 7.2	seed
SRR5481154	GSE98199	GSM2589120	BRS284	developing seed stage 7.2	seed
SRR5481179	GSE98199	GSM2589124	BRS284	developing seed stage 8.3	seed
SRR5481180	GSE98199	GSM2589124	BRS284	developing seed stage 8.3	seed
SRR5481181	GSE98199	GSM2589124	BRS284	developing seed stage 8.3	seed
SRR5481188	GSE98199	GSM2589125	BRS284	developing seed stage 9	seed
SRR5481189	GSE98199	GSM2589125	BRS284	developing seed stage 9	seed
SRR5481190	GSE98199	GSM2589125	BRS284	developing seed stage 9	seed

## Sheet: RNA-seq SRAruninfo
Run	ReleaseDate	LoadDate	spots	bases	spots_with_mates	avgLength	size_MB	AssemblyName	download_path	Experiment	LibraryName	LibraryStrategy	LibrarySelection	LibrarySource	LibraryLayout	InsertSize	InsertDev	Platform	Model	SRAStudy	BioProject	Study_Pubmed_id	ProjectID	Sample	BioSample	SampleType	TaxID	ScientificName	SampleName	g1k_pop_code	source	g1k_analysis_group	Subject_ID	Sex	Disease	Tumor	Affection_Status	Analyte_Type	Histological_Type	Body_Site	CenterName	Submission	dbgap_study_accession	Consent	RunHash	ReadHash
SRR11458715	2020-04-02 01:20:55	2020-04-01 21:40:44	42565987	10641496750	42565987	250	3676		https://sra-download.ncbi.nlm.nih.gov/traces/sra64/SRR/011190/SRR11458715	SRX8036312	4	RNA-Seq	PCR	TRANSCRIPTOMIC	PAIRED	0	0	ILLUMINA	Illumina HiSeq 2500	SRP254757	PRJNA616185		616185	SRS6408514	SAMN14483489	simple	3847	Glycine max	1							no					CHINESE ACADEMY OF AGRICULTURAL SCIENCES	SRA699103		public	1572036842FA06FC5E2EBC4CFBF151E2	811E457194CE6B120CF990353479353A
SRR11458716	2020-04-02 04:19:27	2020-04-01 22:51:59	45318068	11329517000	45318068	250	3697		https://sra-download.ncbi.nlm.nih.gov/traces/sra63/SRR/011190/SRR11458716	SRX8036311	3	RNA-Seq	PCR	TRANSCRIPTOMIC	PAIRED	0	0	ILLUMINA	Illumina HiSeq 2500	SRP254757	PRJNA616185		616185	SRS6408514	SAMN14483489	simple	3847	Glycine max	1							no					CHINESE ACADEMY OF AGRICULTURAL SCIENCES	SRA699103		public	6E9B60D0E8AF1B6CB8F7D40EE41D02B9	C5ACAA90C4E9869E3561ADCCA071AD32
SRR11458717	2020-04-02 01:58:29	2020-04-01 22:51:25	38856271	9714067750	38856271	250	3264		https://sra-download.ncbi.nlm.nih.gov/traces/sra62/SRR/011190/SRR11458717	SRX8036310	2	RNA-Seq	PCR	TRANSCRIPTOMIC	PAIRED	0	0	ILLUMINA	Illumina HiSeq 2500	SRP254757	PRJNA616185		616185	SRS6408514	SAMN14483489	simple	3847	Glycine max	1							no					CHINESE ACADEMY OF AGRICULTURAL SCIENCES	SRA699103		public	915181AABEE429E8B88C2BC73F040EFC	4FD923256683ACFF5ECBC1B8E3067C5B
SRR11458718	2020-04-02 01:28:28	2020-04-01 22:50:04	41307254	10326813500	41307254	250	3399		https://sra-download.ncbi.nlm.nih.gov/traces/sra61/SRR/011190/SRR11458718	SRX8036309	1	RNA-Seq	PCR	TRANSCRIPTOMIC	PAIRED	0	0	ILLUMINA	Illumina HiSeq 2500	SRP254757	PRJNA616185		616185	SRS6408514	SAMN14483489	simple	3847	Glycine max	1							no					CHINESE ACADEMY OF AGRICULTURAL SCIENCES	SRA699103		public	4CA788074CF0B5449E96434454730930	CC0583D142AD5D6CD7CEB6B1986C7B7D
SRR11449194	2020-04-01 02:23:17	2020-03-30 23:29:09	4041762	408217962	0	101	279		https://sra-download.ncbi.nlm.nih.gov/traces/sra63/SRR/011180/SRR11449194	SRX8026968	10	RNA-Seq	cDNA	TRANSCRIPTOMIC	SINGLE	0	0	ILLUMINA	Illumina HiSeq 2000	SRP254564	PRJNA615913		615913	SRS6399471	SAMN14474689	simple	3847	Glycine max	GRJ-10_R1.fastq.gz							no					CHINESE ACADEMY OF AGRICULTURAL SCIENCES	SRA699103		public	CC127BA049A4C7B4E0359E39A3703CDD	5F8BC341B3B6A7F62847D1EC299A37C9
SRR11449207	2020-04-01 02:23:16	2020-03-30 23:29:41	4523934	456917334	0	101	313		https://sra-download.ncbi.nlm.nih.gov/traces/sra78/SRR/011180/SRR11449207	SRX8026955	11	RNA-Seq	cDNA	TRANSCRIPTOMIC	SINGLE	0	0	ILLUMINA	Illumina HiSeq 2000	SRP254564	PRJNA615913		615913	SRS6399458	SAMN14474690	simple	3847	Glycine max	GRJ-11_R1.fastq.gz							no					CHINESE ACADEMY OF AGRICULTURAL SCIENCES	SRA699103		public	C0066221DA84F3BAB69626194BE785F0	18F0660C527E203D0B9D0C93313A3D85
SRR11449206	2020-04-01 02:23:16	2020-03-30 23:29:16	3930610	396991610	0	101	270		https://sra-download.ncbi.nlm.nih.gov/traces/sra61/SRR/011180/SRR11449206	SRX8026956	12	RNA-Seq	cDNA	TRANSCRIPTOMIC	SINGLE	0	0	ILLUMINA	Illumina HiSeq 2000	SRP254564	PRJNA615913		615913	SRS6399459	SAMN14474691	simple	3847	Glycine max	GRJ-12_R1.fastq.gz							no					CHINESE ACADEMY OF AGRICULTURAL SCIENCES	SRA699103		public	D8D2F47E7752C0D1C820DBCD816E7749	12257C6689FC466DD2BE04F1E45E664A
SRR11449205	2020-04-01 02:23:16	2020-03-30 23:29:42	4964773	501442073	0	101	341		https://sra-download.ncbi.nlm.nih.gov/traces/sra62/SRR/011180/SRR11449205	SRX8026957	13	RNA-Seq	cDNA	TRANSCRIPTOMIC	SINGLE	0	0	ILLUMINA	Illumina HiSeq 2000	SRP254564	PRJNA615913		615913	SRS6399460	SAMN14474692	simple	3847	Glycine max	GRJ-13_R1.fastq.gz							no					CHINESE ACADEMY OF AGRICULTURAL SCIENCES	SRA699103		public	297379C1BEE0B230429380E94E201227	4CE20CD60AD37A608925273ECB4E67AB
SRR11449204	2020-04-01 02:23:17	2020-03-30 23:29:32	3674619	371136519	0	101	254		https://sra-download.ncbi.nlm.nih.gov/traces/sra62/SRR/011180/SRR11449204	SRX8026958	14	RNA-Seq	cDNA	TRANSCRIPTOMIC	SINGLE	0	0	ILLUMINA	Illumina HiSeq 2000	SRP254564	PRJNA615913		615913	SRS6399461	SAMN14474693	simple	3847	Glycine max	GRJ-14_R1.fastq.gz							no					CHINESE ACADEMY OF AGRICULTURAL SCIENCES	SRA699103		public	BC27E6D25E435DC7E6A11CBDE6056CD6	2D5C5EC4E8DD5329007B076E9FA6DF20
SRR11449203	2020-04-01 02:23:17	2020-03-30 23:29:18	2850898	287940698	0	101	198		https://sra-download.ncbi.nlm.nih.gov/traces/sra78/SRR/011180/SRR11449203	SRX8026959	15	RNA-Seq	cDNA	TRANSCRIPTOMIC	SINGLE	0	0	ILLUMINA	Illumina HiSeq 2000	SRP254564	PRJNA615913		615913	SRS6399462	SAMN14474694	simple	3847	Glycine max	GRJ-15_R1.fastq.gz							no					CHINESE ACADEMY OF AGRICULTURAL SCIENCES	SRA699103		public	845FF6648D1DE2D7D64C2E17E6789240	1E1531FBAC43BF6988DDA74CD836AC47
SRR11449202	2020-04-01 02:23:17	2020-03-30 23:29:20	3602159	363818059	0	101	248		https://sra-download.ncbi.nlm.nih.gov/traces/sra63/SRR/011180/SRR11449202	SRX8026960	16	RNA-Seq	cDNA	TRANSCRIPTOMIC	SINGLE	0	0	ILLUMINA	Illumina HiSeq 2000	SRP254564	PRJNA615913		615913	SRS6399463	SAMN14474695	simple	3847	Glycine max	GRJ-16_R1.fastq.gz							no					CHINESE ACADEMY OF AGRICULTURAL SCIENCES	SRA699103		public	24D0B5703703574A2FCD8F541ABF53C7	B316E01D8E890059ABD8D774174A9FC2
SRR11449209	2020-04-01 02:23:16	2020-03-30 23:29:12	3725907	376316607	0	101	253		https://sra-download.ncbi.nlm.nih.gov/traces/sra60/SRR/011180/SRR11449209	SRX8026953	1	RNA-Seq	cDNA	TRANSCRIPTOMIC	SINGLE	0	0	ILLUMINA	Illumina HiSeq 2000	SRP254564	PRJNA615913		615913	SRS6399456	SAMN14474680	simple	3847	Glycine max	GRJ-1_R1.fastq.gz							no					CHINESE ACADEMY OF AGRICULTURAL SCIENCES	SRA699103		public	203FB96EF0581E8C39AC8D98E7C5393A	74099E397F5DF104F96961D652E14B19
SRR11449208	2020-04-01 02:23:16	2020-03-30 23:29:13	3379800	341359800	0	101	229		https://sra-download.ncbi.nlm.nih.gov/traces/sra62/SRR/011180/SRR11449208	SRX8026954	2	RNA-Seq	cDNA	TRANSCRIPTOMIC	SINGLE	0	0	ILLUMINA	Illumina HiSeq 2000	SRP254564	PRJNA615913		615913	SRS6399457	SAMN14474681	simple	3847	Glycine max	GRJ-2_R1.fastq.gz							no					CHINESE ACADEMY OF AGRICULTURAL SCIENCES	SRA699103		public	B35D91CDF7FC8253E92AA86329DD3107	F0DC0F875F88419FE42CAF47D24E2854
SRR11449201	2020-04-01 02:23:17	2020-03-30 23:29:14	4167414	420908814	0	101	286		https://sra-download.ncbi.nlm.nih.gov/traces/sra62/SRR/011180/SRR11449201	SRX8026961	3	RNA-Seq	cDNA	TRANSCRIPTOMIC	SINGLE	0	0	ILLUMINA	Illumina HiSeq 2000	SRP254564	PRJNA615913		615913	SRS6399464	SAMN14474682	simple	3847	Glycine max	GRJ-3_R1.fastq.gz							no					CHINESE ACADEMY OF AGRICULTURAL SCIENCES	SRA699103		public	FE28645F718E438794DBA240A3321F0D	857EC89A3486406921AA8591EEEA6325
SRR11449200	2020-04-01 02:23:17	2020-03-30 23:29:08	4199559	424155459	0	101	286		https://sra-download.ncbi.nlm.nih.gov/traces/sra63/SRR/011180/SRR11449200	SRX8026962	4	RNA-Seq	cDNA	TRANSCRIPTOMIC	SINGLE	0	0	ILLUMINA	Illumina HiSeq 2000	SRP254564	PRJNA615913		615913	SRS6399465	SAMN14474683	simple	3847	Glycine max	GRJ-4_R1.fastq.gz							no					CHINESE ACADEMY OF AGRICULTURAL SCIENCES	SRA699103		public	8FBE9DFC2FBBFE5C0C34ADADDF34BEDD	7124A1BBA3BA1438268E0C8172878BE5
SRR11449199	2020-04-01 02:23:17	2020-03-30 23:29:08	4007009	404707909	0	101	273		https://sra-download.ncbi.nlm.nih.gov/traces/sra64/SRR/011180/SRR11449199	SRX8026963	5	RNA-Seq	cDNA	TRANSCRIPTOMIC	SINGLE	0	0	ILLUMINA	Illumina HiSeq 2000	SRP254564	PRJNA615913		615913	SRS6399466	SAMN14474684	simple	3847	Glycine max	GRJ-5_R1.fastq.gz							no					CHINESE ACADEMY OF AGRICULTURAL SCIENCES	SRA699103		public	14B35589751D9FFD5D9DE5E7FE2B83C8	B5AAB03CB2EE7643B7D3AF827BF1EB53
SRR11449198	2020-04-01 02:23:17	2020-03-30 23:29:11	3516437	355160137	0	101	239		https://sra-download.ncbi.nlm.nih.gov/traces/sra61/SRR/011180/SRR11449198	SRX8026964	6	RNA-Seq	cDNA	TRANSCRIPTOMIC	SINGLE	0	0	ILLUMINA	Illumina HiSeq 2000	SRP254564	PRJNA615913		615913	SRS6399467	SAMN14474685	simple	3847	Glycine max	GRJ-6_R1.fastq.gz							no					CHINESE ACADEMY OF AGRICULTURAL SCIENCES	SRA699103		public	7B2C44E09C0656F7798DBA3E6F7B9DEC	D918BD6D0298F730CEF2ED69DAB396D8
SRR11449197	2020-04-01 02:23:17	2020-03-30 23:29:10	2815011	284316111	0	101	196		https://sra-download.ncbi.nlm.nih.gov/traces/sra63/SRR/011180/SRR11449197	SRX8026965	7	RNA-Seq	cDNA	TRANSCRIPTOMIC	SINGLE	0	0	ILLUMINA	Illumina HiSeq 2000	SRP254564	PRJNA615913		615913	SRS6399468	SAMN14474686	simple	3847	Glycine max	GRJ-7_R1.fastq.gz							no					CHINESE ACADEMY OF AGRICULTURAL SCIENCES	SRA699103		public	D3ECD06782E2DCB9900C77B35A3A78F5	464CCA821129373D86CF5725899ACCAF
SRR11449196	2020-04-01 02:23:17	2020-03-30 23:29:19	3627332	366360532	0	101	247		https://sra-download.ncbi.nlm.nih.gov/traces/sra61/SRR/011180/SRR11449196	SRX8026966	8	RNA-Seq	cDNA	TRANSCRIPTOMIC	SINGLE	0	0	ILLUMINA	Illumina HiSeq 2000	SRP254564	PRJNA615913		615913	SRS6399469	SAMN14474687	simple	3847	Glycine max	GRJ-8_R1.fastq.gz							no					CHINESE ACADEMY OF AGRICULTURAL SCIENCES	SRA699103		public	A148FB2CF3B3970238AB9CFB7CDE3EA2	32BC82A75F8C8D5542148383DDE2806E
SRR11449195	2020-04-01 02:23:17	2020-03-30 23:29:29	4507675	455275175	0	101	310		https://sra-download.ncbi.nlm.nih.gov/traces/sra62/SRR/011180/SRR11449195	SRX8026967	9	RNA-Seq	cDNA	TRANSCRIPTOMIC	SINGLE	0	0	ILLUMINA	Illumina HiSeq 2000	SRP254564	PRJNA615913		615913	SRS6399470	SAMN14474688	simple	3847	Glycine max	GRJ-9_R1.fastq.gz							no					CHINESE ACADEMY OF AGRICULTURAL SCIENCES	SRA699103		public	82AD58DA8F618486EFF65A18CF8C36E2	7234F5C3EF26BEDC9AFEDABCB7A607F7
SRR11362883	2020-03-21 11:39:14	2020-03-21 11:36:42	27890074	1394503700	0	50	727		https://sra-download.ncbi.nlm.nih.gov/traces/sra56/SRR/011096/SRR11362883	SRX7964294	MPL-0-h	RNA-Seq	RANDOM	TRANSCRIPTOMIC	SINGLE	0	0	ILLUMINA	HiSeq X Ten	SRP253558	PRJNA613577		613577	SRS6350214	SAMN14409612	simple	3847	Glycine max	MPL-0-h							no					CHINESE ACADEMY OF AGRICULTURAL SCIENCES	SRA699103		public	9DBF6D81A4F55DBE4F4A21A66FD31C81	70783B3CDBA67365DE8B2E29F0ECE2B8
SRR11362879	2020-03-21 11:38:27	2020-03-21 11:36:07	24714131	1235706550	0	50	672		https://sra-download.ncbi.nlm.nih.gov/traces/sra62/SRR/011096/SRR11362879	SRX7964298	MPL-10-h	RNA-Seq	RANDOM	TRANSCRIPTOMIC	SINGLE	0	0	ILLUMINA	HiSeq X Ten	SRP253558	PRJNA613577		613577	SRS6350218	SAMN14409614	simple	3847	Glycine max	MPL-10-h							no					CHINESE ACADEMY OF AGRICULTURAL SCIENCES	SRA699103		public	D232CDC2111760B58D760E176534C38D	A513A3AC6BE53609D1CAE8E316464478
SRR11362882	2020-03-21 11:39:14	2020-03-21 11:37:03	30933397	1546669850	0	50	824		https://sra-download.ncbi.nlm.nih.gov/traces/sra61/SRR/011096/SRR11362882	SRX7964295	MPL-4-h	RNA-Seq	RANDOM	TRANSCRIPTOMIC	SINGLE	0	0	ILLUMINA	HiSeq X Ten	SRP253558	PRJNA613577		613577	SRS6350215	SAMN14409613	simple	3847	Glycine max	MPL-4-h							no					CHINESE ACADEMY OF AGRICULTURAL SCIENCES	SRA699103		public	077C4DFF6F17666F0BCFE4E9125607A2	97ECC41A01BD0050557C27277AD0990C
SRR11362878	2020-03-21 11:38:27	2020-03-21 11:36:14	28605432	1430271600	0	50	753		https://sra-download.ncbi.nlm.nih.gov/traces/sra62/SRR/011096/SRR11362878	SRX7964299	MPR-0-h	RNA-Seq	RANDOM	TRANSCRIPTOMIC	SINGLE	0	0	ILLUMINA	HiSeq X Ten	SRP253558	PRJNA613577		613577	SRS6350219	SAMN14409615	simple	3847	Glycine max	MPR-0-h							no					CHINESE ACADEMY OF AGRICULTURAL SCIENCES	SRA699103		public	0A4A53A27DDCA1D5B5BB53EF1956238B	9509F849EAB2B3C7B57934270C496CCD
SRR11362876	2020-03-21 11:38:27	2020-03-21 11:35:17	19000683	950034150	0	50	508		https://sra-download.ncbi.nlm.nih.gov/traces/sra61/SRR/011096/SRR11362876	SRX7964301	MPR-10-h	RNA-Seq	RANDOM	TRANSCRIPTOMIC	SINGLE	0	0	ILLUMINA	HiSeq X Ten	SRP253558	PRJNA613577		613577	SRS6350221	SAMN14409617	simple	3847	Glycine max	MPR-10-h							no					CHINESE ACADEMY OF AGRICULTURAL SCIENCES	SRA699103		public	1D84DB3066C58B19305E1C6A1A4B2C47	A629CC58A371D6F7337AAE2CEBBB0C42
SRR11362877	2020-03-21 11:39:15	2020-03-21 11:37:07	32985400	1649270000	0	50	883		https://sra-download.ncbi.nlm.nih.gov/traces/sra60/SRR/011096/SRR11362877	SRX7964300	MPR-4-h	RNA-Seq	RANDOM	TRANSCRIPTOMIC	SINGLE	0	0	ILLUMINA	HiSeq X Ten	SRP253558	PRJNA613577		613577	SRS6350220	SAMN14409616	simple	3847	Glycine max	MPR-4-h							no					CHINESE ACADEMY OF AGRICULTURAL SCIENCES	SRA699103		public	D38796411F681D0D7D3645BB3D902532	C328D087706823AA18A5947DA7E1D5DE
SRR11362875	2020-03-21 11:38:27	2020-03-21 11:35:28	25687592	1284379600	0	50	671		https://sra-download.ncbi.nlm.nih.gov/traces/sra56/SRR/011096/SRR11362875	SRX7964302	WPL-0-h	RNA-Seq	RANDOM	TRANSCRIPTOMIC	SINGLE	0	0	ILLUMINA	HiSeq X Ten	SRP253558	PRJNA613577		613577	SRS6350222	SAMN14409618	simple	3847	Glycine max	WPL-0-h							no					CHINESE ACADEMY OF AGRICULTURAL SCIENCES	SRA699103		public	4C5C72039700FB757F1C22CDE49FAFB4	37BC45787DC129231C49A95CA23D3D49
SRR11362873	2020-03-21 12:09:37	2020-03-21 12:05:42	22399005	1119950250	0	50	599		https://sra-download.ncbi.nlm.nih.gov/traces/sra60/SRR/011096/SRR11362873	SRX7964304	WPL-10-h	RNA-Seq	RANDOM	TRANSCRIPTOMIC	SINGLE	0	0	ILLUMINA	HiSeq X Ten	SRP253558	PRJNA613577		613577	SRS6350224	SAMN14409620	simple	3847	Glycine max	WPL-10-h							no					CHINESE ACADEMY OF AGRICULTURAL SCIENCES	SRA699103		public	0C65BDF5E21558CF8EF70AA609168C56	EAC50A4D76F153EF9CFB7930566E745D
SRR11362874	2020-03-21 11:38:27	2020-03-21 11:36:08	28729200	1436460000	0	50	752		https://sra-download.ncbi.nlm.nih.gov/traces/sra61/SRR/011096/SRR11362874	SRX7964303	WPL-4-h	RNA-Seq	RANDOM	TRANSCRIPTOMIC	SINGLE	0	0	ILLUMINA	HiSeq X Ten	SRP253558	PRJNA613577		613577	SRS6350223	SAMN14409619	simple	3847	Glycine max	WPL-4-h							no					CHINESE ACADEMY OF AGRICULTURAL SCIENCES	SRA699103		public	31E0FA96258987DEBB729336D4B4FAA9	95629093A4B34C3B8475F44D52DAF5EB
SRR11362872	2020-03-21 11:38:27	2020-03-21 11:35:47	28774895	1438744750	0	50	766		https://sra-download.ncbi.nlm.nih.gov/traces/sra56/SRR/011096/SRR11362872	SRX7964305	WPR-0-h	RNA-Seq	RANDOM	TRANSCRIPTOMIC	SINGLE	0	0	ILLUMINA	HiSeq X Ten	SRP253558	PRJNA613577		613577	SRS6350225	SAMN14409621	simple	3847	Glycine max	WPR-0-h							no					CHINESE ACADEMY OF AGRICULTURAL SCIENCES	SRA699103		public	A6044AFB842288B328377D464A6C1C7C	465E2084AD677DD02BE2E28657FD151D
SRR11362880	2020-03-21 11:38:27	2020-03-21 11:35:31	22137838	1106891900	0	50	573		https://sra-download.ncbi.nlm.nih.gov/traces/sra56/SRR/011096/SRR11362880	SRX7964297	WPR-10-h	RNA-Seq	RANDOM	TRANSCRIPTOMIC	SINGLE	0	0	ILLUMINA	HiSeq X Ten	SRP253558	PRJNA613577		613577	SRS6350217	SAMN14409623	simple	3847	Glycine max	WPR-10-h							no					CHINESE ACADEMY OF AGRICULTURAL SCIENCES	SRA699103		public	4C575A976EEC9F90B0D024FF00927C6E	7140CD629BF3AF7B23B0A55E68299CD1
SRR11362881	2020-03-21 11:38:27	2020-03-21 11:35:42	21709490	1085474500	0	50	561		https://sra-download.ncbi.nlm.nih.gov/traces/sra61/SRR/011096/SRR11362881	SRX7964296	WPR-4-h	RNA-Seq	RANDOM	TRANSCRIPTOMIC	SINGLE	0	0	ILLUMINA	HiSeq X Ten	SRP253558	PRJNA613577		613577	SRS6350216	SAMN14409622	simple	3847	Glycine max	WPR-4-h							no					CHINESE ACADEMY OF AGRICULTURAL SCIENCES	SRA699103		public	AB13865886EFEA5C11309000E8478B7F	9E477FEBA6DD4137D4602C81C9B28CE5
SRR11047182	2020-02-20 19:55:27	2020-02-08 07:53:29	23542862	6619160307	23542862	281	2080		https://sra-download.ncbi.nlm.nih.gov/traces/sra54/SRR/010788/SRR11047182	SRX7697685	CK1	RNA-Seq	cDNA	TRANSCRIPTOMIC	PAIRED	0	0	ILLUMINA	Illumina NovaSeq 6000	SRP247753	PRJNA605520		605520	SRS6122327	SAMN14070094	simple	3847	Glycine max	CK1							no					CHINESE ACADEMY OF AGRICULTURAL SCIENCES	SRA699103		public	94603182E173289BA936FB480AC4C0A3	E915632CC607CAAC80C8398884C2277A
SRR11047181	2020-02-20 19:55:27	2020-02-08 07:49:13	20164067	5669589543	20164067	281	1772		https://sra-download.ncbi.nlm.nih.gov/traces/sra46/SRR/010788/SRR11047181	SRX7697686	CK2	RNA-Seq	cDNA	TRANSCRIPTOMIC	PAIRED	0	0	ILLUMINA	Illumina NovaSeq 6000	SRP247753	PRJNA605520		605520	SRS6122328	SAMN14070095	simple	3847	Glycine max	CK2							no					CHINESE ACADEMY OF AGRICULTURAL SCIENCES	SRA699103		public	471F4BC77699E01D91999AC2B74EA306	671A1EEEF7B0CD4E65D160EF38334A5B
SRR11047180	2020-02-20 19:55:26	2020-02-08 07:51:03	21218655	5959678589	21218655	280	1867		https://sra-download.ncbi.nlm.nih.gov/traces/sra54/SRR/010788/SRR11047180	SRX7697687	CK3	RNA-Seq	cDNA	TRANSCRIPTOMIC	PAIRED	0	0	ILLUMINA	Illumina NovaSeq 6000	SRP247753	PRJNA605520		605520	SRS6122329	SAMN14070096	simple	3847	Glycine max	CK3							no					CHINESE ACADEMY OF AGRICULTURAL SCIENCES	SRA699103		public	455F3ED5D7B7EBD635A3CC85CDF63A67	72484C1C84B9E968D4DC22C21EFAAC7E
SRR11047179	2020-02-20 19:55:27	2020-02-08 07:57:00	21660705	6085537122	21660705	280	1904		https://sra-download.ncbi.nlm.nih.gov/traces/sra45/SRR/010788/SRR11047179	SRX7697688	Cd1	RNA-Seq	cDNA	TRANSCRIPTOMIC	PAIRED	0	0	ILLUMINA	Illumina NovaSeq 6000	SRP247753	PRJNA605520		605520	SRS6122330	SAMN14070097	simple	3847	Glycine max	Cd1							no					CHINESE ACADEMY OF AGRICULTURAL SCIENCES	SRA699103		public	64B15F2AA9C444FDFED0995B6D3C74D9	2DF09F0553E93E513FC89FFE216680BA
SRR11047178	2020-02-20 19:55:27	2020-02-08 08:32:40	21650404	6085028054	21650404	281	1910		https://sra-download.ncbi.nlm.nih.gov/traces/sra49/SRR/010788/SRR11047178	SRX7697689	Cd2	RNA-Seq	cDNA	TRANSCRIPTOMIC	PAIRED	0	0	ILLUMINA	Illumina NovaSeq 6000	SRP247753	PRJNA605520		605520	SRS6122331	SAMN14070098	simple	3847	Glycine max	Cd2							no					CHINESE ACADEMY OF AGRICULTURAL SCIENCES	SRA699103		public	913BE0BD071D5311C5D4BDAB3D61F4C8	2A31E09C8E13FF24AAC25F85CEF6434D
SRR11047177	2020-02-20 19:55:27	2020-02-08 07:50:24	21389822	6008479120	21389822	280	1885		https://sra-download.ncbi.nlm.nih.gov/traces/sra51/SRR/010788/SRR11047177	SRX7697690	Cd3	RNA-Seq	cDNA	TRANSCRIPTOMIC	PAIRED	0	0	ILLUMINA	Illumina NovaSeq 6000	SRP247753	PRJNA605520		605520	SRS6122332	SAMN14070099	simple	3847	Glycine max	Cd3							no					CHINESE ACADEMY OF AGRICULTURAL SCIENCES	SRA699103		public	E166E21605603CE5B92D69573DDCDCBC	4B085B5950256832B444DF8CE4041ECB
SRR11051787	2020-02-13 20:56:43	2020-02-10 13:10:52	28537926	8537150548	28537926	299	2554		https://sra-download.ncbi.nlm.nih.gov/traces/sra48/SRR/010792/SRR11051787	SRX7701696	T1	RNA-Seq	other	TRANSCRIPTOMIC	PAIRED	0	0	ILLUMINA	Illumina HiSeq 2500	SRP247952	PRJNA605480		605480	SRS6125898	SAMN14069575	simple	3847	Glycine max	PA1							no					CHINESE ACADEMY OF AGRICULTURAL SCIENCES	SRA699103		public	95A8161247EF2C42FEFACAF8FC2832FA	D0DCA50A48B8FED2BA3C8FBDE8675171
SRR11051786	2020-02-13 20:56:43	2020-02-10 13:11:41	27741365	8300937056	27741365	299	2477		https://sra-download.ncbi.nlm.nih.gov/traces/sra50/SRR/010792/SRR11051786	SRX7701697	T2	RNA-Seq	other	TRANSCRIPTOMIC	PAIRED	0	0	ILLUMINA	Illumina HiSeq 2500	SRP247952	PRJNA605480		605480	SRS6125900	SAMN14069576	simple	3847	Glycine max	PA2							no					CHINESE ACADEMY OF AGRICULTURAL SCIENCES	SRA699103		public	52544F16105E8DFC0831074231E2B94F	9763E3D34FD526B5C5A5CDB0EAED9447
SRR11051785	2020-02-13 20:56:43	2020-02-10 12:55:30	26296009	7863406420	26296009	299	2351		https://sra-download.ncbi.nlm.nih.gov/traces/sra48/SRR/010792/SRR11051785	SRX7701698	T3	RNA-Seq	other	TRANSCRIPTOMIC	PAIRED	0	0	ILLUMINA	Illumina HiSeq 2500	SRP247952	PRJNA605480		605480	SRS6125899	SAMN14069577	simple	3847	Glycine max	PA3							no					CHINESE ACADEMY OF AGRICULTURAL SCIENCES	SRA699103		public	4647714AFFBEAA12FBD095A9A1034AD3	66739DA6E2A3DE8AF87DD665B6EE04AC
SRR11051784	2020-02-13 20:56:43	2020-02-10 13:39:43	32489417	9703986070	32489417	298	2890		https://sra-download.ncbi.nlm.nih.gov/traces/sra52/SRR/010792/SRR11051784	SRX7701699	T4	RNA-Seq	other	TRANSCRIPTOMIC	PAIRED	0	0	ILLUMINA	Illumina HiSeq 2500	SRP247952	PRJNA605480		605480	SRS6125901	SAMN14069578	simple	3847	Glycine max	PG1							no					CHINESE ACADEMY OF AGRICULTURAL SCIENCES	SRA699103		public	6EA1F762DFA2CFFB8F2449B0C5F8ED2A	E0BAA41A23F32B266F99D7CBBF887AD8
SRR11051783	2020-02-13 20:56:43	2020-02-10 12:56:48	26139648	7814738828	26139648	298	2327		https://sra-download.ncbi.nlm.nih.gov/traces/sra52/SRR/010792/SRR11051783	SRX7701700	T5	RNA-Seq	other	TRANSCRIPTOMIC	PAIRED	0	0	ILLUMINA	Illumina HiSeq 2500	SRP247952	PRJNA605480		605480	SRS6125902	SAMN14069579	simple	3847	Glycine max	PG2							no					CHINESE ACADEMY OF AGRICULTURAL SCIENCES	SRA699103		public	F6FBC16E580AFA86EB51F35AD2101578	3EC63520162442AA8B3B55FD28735B2B
SRR11051782	2020-02-13 20:56:43	2020-02-10 13:11:18	27906144	8353220000	27906144	299	2492		https://sra-download.ncbi.nlm.nih.gov/traces/sra45/SRR/010792/SRR11051782	SRX7701701	T6	RNA-Seq	other	TRANSCRIPTOMIC	PAIRED	0	0	ILLUMINA	Illumina HiSeq 2500	SRP247952	PRJNA605480		605480	SRS6125903	SAMN14069580	simple	3847	Glycine max	PG3							no					CHINESE ACADEMY OF AGRICULTURAL SCIENCES	SRA699103		public	207D0F849612F1CDB7950D0CCFE8E412	BE5F05BA05444D9D83C8B487D592E039
SRR10849016	2020-01-08 04:07:12	2020-01-08 04:04:20	43429494	13028848200	43429494	300	3835		https://sra-download.ncbi.nlm.nih.gov/traces/sra68/SRR/010594/SRR10849016	SRX7519616	AF1	RNA-Seq	PCR	TRANSCRIPTOMIC	PAIRED	0	0	ILLUMINA	Illumina HiSeq 4000	SRP240183	PRJNA599037		599037	SRS5959174	SAMN13743071	simple	3847	Glycine max	AF1							no					CHINESE ACADEMY OF AGRICULTURAL SCIENCES	SRA699103		public	E3E101C0FA00897C6BC92CD411971C28	4D01557E265B9CFBBF1DE9C5AFBEBC77
SRR10849015	2020-01-08 04:07:12	2020-01-08 04:01:15	36794395	11038318500	36794395	300	3356		https://sra-download.ncbi.nlm.nih.gov/traces/sra41/SRR/010594/SRR10849015	SRX7519617	AF2	RNA-Seq	PCR	TRANSCRIPTOMIC	PAIRED	0	0	ILLUMINA	Illumina HiSeq 4000	SRP240183	PRJNA599037		599037	SRS5959175	SAMN13743072	simple	3847	Glycine max	AF2							no					CHINESE ACADEMY OF AGRICULTURAL SCIENCES	SRA699103		public	5B8C3AF6CB3EC8D4D7D1FFD5B8A66F33	0928D872D8A042432A13AF9F31864E04
SRR10849014	2020-01-08 04:07:12	2020-01-08 04:04:26	43111278	12933383400	43111278	300	3867		https://sra-download.ncbi.nlm.nih.gov/traces/sra33/SRR/010594/SRR10849014	SRX7519618	AF3	RNA-Seq	PCR	TRANSCRIPTOMIC	PAIRED	0	0	ILLUMINA	Illumina HiSeq 4000	SRP240183	PRJNA599037		599037	SRS5959176	SAMN13743073	simple	3847	Glycine max	AF3							no					CHINESE ACADEMY OF AGRICULTURAL SCIENCES	SRA699103		public	3642BE268FAB333E5DF5DA4EEB645BF1	E27ADE661DD3ED583D33FE11E9F3DA6D
SRR10530614	2019-11-27 06:32:12	2019-11-26 06:26:23	43438629	13031588700	43438629	300	5145		https://sra-download.ncbi.nlm.nih.gov/traces/sra79/SRR/010283/SRR10530614	SRX7214586	BG_HP_RS_R1	RNA-Seq	RANDOM PCR	TRANSCRIPTOMIC	PAIRED	0	0	ILLUMINA	Illumina HiSeq 4000	SRP233239	PRJNA591736		591736	SRS5717383	SAMN13386937	simple	3847	Glycine max	BG_HP_RS_R1							no					CHINESE ACADEMY OF AGRICULTURAL SCIENCES	SRA699103		public	9E819094CEE94EAE4154FA9F8552ABC2	3C7AF8E9750A771FD845E22ADB395AB5
SRR10530613	2019-11-27 06:32:12	2019-11-26 06:24:04	41664803	12499440900	41664803	300	4903		https://sra-download.ncbi.nlm.nih.gov/traces/sra79/SRR/010283/SRR10530613	SRX7214587	BG_HP_RS_R2	RNA-Seq	RANDOM PCR	TRANSCRIPTOMIC	PAIRED	0	0	ILLUMINA	Illumina HiSeq 4000	SRP233239	PRJNA591736		591736	SRS5717384	SAMN13386938	simple	3847	Glycine max	BG_HP_RS_R2							no					CHINESE ACADEMY OF AGRICULTURAL SCIENCES	SRA699103		public	3BF39C33426E2A0B24532FF57C9C6A7A	B3733FB1B0BBD24A934EFEDF519AD3C5
SRR10530612	2019-11-27 06:32:12	2019-11-26 06:24:36	39040385	11712115500	39040385	300	4651		https://sra-download.ncbi.nlm.nih.gov/traces/sra79/SRR/010283/SRR10530612	SRX7214588	BG_HP_RS_R3	RNA-Seq	RANDOM PCR	TRANSCRIPTOMIC	PAIRED	0	0	ILLUMINA	Illumina HiSeq 4000	SRP233239	PRJNA591736		591736	SRS5717385	SAMN13386939	simple	3847	Glycine max	BG_HP_RS_R3							no					CHINESE ACADEMY OF AGRICULTURAL SCIENCES	SRA699103		public	875EEBF2B74EFBE480DE6E8E4B267015	43EAD1A26AB973D5D012293F62D7E79C
SRR10530611	2019-11-27 06:32:12	2019-11-26 06:19:30	39090687	11727206100	39090687	300	4498		https://sra-download.ncbi.nlm.nih.gov/traces/sra79/SRR/010283/SRR10530611	SRX7214589	BG_LP_RS_R1	RNA-Seq	RANDOM PCR	TRANSCRIPTOMIC	PAIRED	0	0	ILLUMINA	Illumina HiSeq 4000	SRP233239	PRJNA591736		591736	SRS5717386	SAMN13386940	simple	3847	Glycine max	BG_LP_RS_R1							no					CHINESE ACADEMY OF AGRICULTURAL SCIENCES	SRA699103		public	6419F38D536150C9AF50A353A46DF218	280E90A022880E07C74B1A9B615791DE
SRR10530620	2019-11-27 19:37:10	2019-11-26 06:36:05	44214699	13264409700	44214699	300	5214		https://sra-download.ncbi.nlm.nih.gov/traces/sra79/SRR/010283/SRR10530620	SRX7214580	BG_LP_RS_R2	RNA-Seq	RANDOM PCR	TRANSCRIPTOMIC	PAIRED	0	0	ILLUMINA	Illumina HiSeq 4000	SRP233239	PRJNA591736		591736	SRS5717377	SAMN13386941	simple	3847	Glycine max	BG_LP_RS_R2							no					CHINESE ACADEMY OF AGRICULTURAL SCIENCES	SRA699103		public	FB7FF2EA204941407B9B730BE5A3D0C7	3B2B827FE1ED30E641E37630306CAB9E
SRR10530619	2019-11-27 06:32:12	2019-11-26 06:20:17	42598863	12779658900	42598863	300	5083		https://sra-download.ncbi.nlm.nih.gov/traces/sra79/SRR/010283/SRR10530619	SRX7214581	BG_LP_RS_R3	RNA-Seq	RANDOM PCR	TRANSCRIPTOMIC	PAIRED	0	0	ILLUMINA	Illumina HiSeq 4000	SRP233239	PRJNA591736		591736	SRS5717378	SAMN13386942	simple	3847	Glycine max	BG_LP_RS_R3							no					CHINESE ACADEMY OF AGRICULTURAL SCIENCES	SRA699103		public	CE2B0F916E20B6965D7B4F555B05F14E	88D4972D6B440500ED2FFAF9CB221F7B
SRR10849022	2020-01-08 04:21:12	2020-01-08 04:18:46	32595765	9778729500	32595765	300	2878		https://sra-download.ncbi.nlm.nih.gov/traces/sra7/SRR/010594/SRR10849022	SRX7519610	CK1	RNA-Seq	PCR	TRANSCRIPTOMIC	PAIRED	0	0	ILLUMINA	Illumina HiSeq 4000	SRP240183	PRJNA599037		599037	SRS5959168	SAMN13743065	simple	3847	Glycine max	CK1							no					CHINESE ACADEMY OF AGRICULTURAL SCIENCES	SRA699103		public	F26866183C031D666A40E943F758EAAA	69B9AADBD0F87A5CA0E64D1D0F641C5C
SRR10849021	2020-01-08 04:11:11	2020-01-08 04:07:32	39330193	11799057900	39330193	300	3508		https://sra-download.ncbi.nlm.nih.gov/traces/sra45/SRR/010594/SRR10849021	SRX7519611	CK2	RNA-Seq	PCR	TRANSCRIPTOMIC	PAIRED	0	0	ILLUMINA	Illumina HiSeq 4000	SRP240183	PRJNA599037		599037	SRS5959169	SAMN13743066	simple	3847	Glycine max	CK2							no					CHINESE ACADEMY OF AGRICULTURAL SCIENCES	SRA699103		public	437CE56FD10A29F23668D7DDD4054A40	82A51814EC17620999A501F205241C04
SRR10849020	2020-01-08 04:07:12	2020-01-08 04:01:24	35997001	10799100300	35997001	300	3236		https://sra-download.ncbi.nlm.nih.gov/traces/sra26/SRR/010594/SRR10849020	SRX7519612	CK3	RNA-Seq	PCR	TRANSCRIPTOMIC	PAIRED	0	0	ILLUMINA	Illumina HiSeq 4000	SRP240183	PRJNA599037		599037	SRS5959170	SAMN13743067	simple	3847	Glycine max	CK3							no					CHINESE ACADEMY OF AGRICULTURAL SCIENCES	SRA699103		public	6B3B8AFEA9047359391AB5EAF9CCE8E3	9BCA3DF3F9AD0D0704C0A8BBF92A00AF
SRR10849019	2020-01-08 04:17:13	2020-01-08 04:10:00	42691217	12807365100	42691217	300	3783		https://sra-download.ncbi.nlm.nih.gov/traces/sra78/SRR/010594/SRR10849019	SRX7519613	F1	RNA-Seq	PCR	TRANSCRIPTOMIC	PAIRED	0	0	ILLUMINA	Illumina HiSeq 4000	SRP240183	PRJNA599037		599037	SRS5959171	SAMN13743068	simple	3847	Glycine max	F1							no					CHINESE ACADEMY OF AGRICULTURAL SCIENCES	SRA699103		public	793A65431957EE0830AB7B275BB84C87	FB3FB6065A4E82F51D54206EFD4D3BFB
SRR10849018	2020-01-08 04:07:12	2020-01-08 04:02:07	38413084	11523925200	38413084	300	3403		https://sra-download.ncbi.nlm.nih.gov/traces/sra18/SRR/010594/SRR10849018	SRX7519614	F2	RNA-Seq	PCR	TRANSCRIPTOMIC	PAIRED	0	0	ILLUMINA	Illumina HiSeq 4000	SRP240183	PRJNA599037		599037	SRS5959172	SAMN13743069	simple	3847	Glycine max	F2							no					CHINESE ACADEMY OF AGRICULTURAL SCIENCES	SRA699103		public	191A8EBEAA08D16EA8200CB9F1FC2AC4	E43DF3C123167A0433442884DA3B86E7
SRR10849017	2020-01-08 04:07:12	2020-01-08 04:04:18	40909857	12272957100	40909857	300	3614		https://sra-download.ncbi.nlm.nih.gov/traces/sra61/SRR/010594/SRR10849017	SRX7519615	F3	RNA-Seq	PCR	TRANSCRIPTOMIC	PAIRED	0	0	ILLUMINA	Illumina HiSeq 4000	SRP240183	PRJNA599037		599037	SRS5959173	SAMN13743070	simple	3847	Glycine max	F3							no					CHINESE ACADEMY OF AGRICULTURAL SCIENCES	SRA699103		public	1F0D416A86EECB0D1B323B5E35D10A3E	EA83359AB061E129B26D68BD2D08DFBA
SRR10717565	2020-02-16 15:16:12	2020-02-16 15:13:50	573	274480	0	479	0		https://sra-download.ncbi.nlm.nih.gov/traces/sra50/SRR/010466/SRR10717565	SRX7394395	LTSAMN1234428	RNA-Seq	PCR	TRANSCRIPTOMIC	SINGLE	0	0	ILLUMINA	Illumina HiSeq 1000	SRP237884	PRJNA596048		596048	SRS5842200	SAMN13611594	simple	3847	Glycine max	LT_123							no					CHINESE ACADEMY OF AGRICULTURAL SCIENCES	SRA699103		public	37F61DFFD0A8D86BEC718DB65975669A	71D4F76358F0EDE092E5C6194551B0C8
SRR10530622	2019-11-27 06:32:12	2019-11-26 06:29:19	52864625	15859387500	52864625	300	6249		https://sra-download.ncbi.nlm.nih.gov/traces/sra79/SRR/010283/SRR10530622	SRX7214578	NN_HP_RS_R1	RNA-Seq	RANDOM PCR	TRANSCRIPTOMIC	PAIRED	0	0	ILLUMINA	Illumina HiSeq 4000	SRP233239	PRJNA591736		591736	SRS5717375	SAMN13386931	simple	3847	Glycine max	NN_HP_RS_R1							no					CHINESE ACADEMY OF AGRICULTURAL SCIENCES	SRA699103		public	988488BA8917A2BFB9D47406B57448CB	9AFD159D8C6B1D7D3ED0076B30DE39FC
SRR10530621	2019-11-27 06:32:12	2019-11-26 06:50:07	50342961	15102888300	50342961	300	5770		https://sra-download.ncbi.nlm.nih.gov/traces/sra79/SRR/010283/SRR10530621	SRX7214579	NN_HP_RS_R2	RNA-Seq	RANDOM PCR	TRANSCRIPTOMIC	PAIRED	0	0	ILLUMINA	Illumina HiSeq 4000	SRP233239	PRJNA591736		591736	SRS5717376	SAMN13386932	simple	3847	Glycine max	NN_HP_RS_R2							no					CHINESE ACADEMY OF AGRICULTURAL SCIENCES	SRA699103		public	9D54EF575C6CFBC19021092340551B9A	CB0D0ECADCA31EABAB1ADAD4CC40B47A
SRR10530618	2019-11-27 06:32:12	2019-11-26 06:25:28	53278996	15983698800	53278996	300	6320		https://sra-download.ncbi.nlm.nih.gov/traces/sra79/SRR/010283/SRR10530618	SRX7214582	NN_HP_RS_R3	RNA-Seq	RANDOM PCR	TRANSCRIPTOMIC	PAIRED	0	0	ILLUMINA	Illumina HiSeq 4000	SRP233239	PRJNA591736		591736	SRS5717379	SAMN13386933	simple	3847	Glycine max	NN_HP_RS_R3							no					CHINESE ACADEMY OF AGRICULTURAL SCIENCES	SRA699103		public	A5422061A049FCAB6EE5011170F3790D	CFEDDEF9C3DF1A4FDDD3AC69438DDB68
SRR10530617	2019-11-27 06:32:12	2019-11-26 06:30:54	49676957	14903087100	49676957	300	5828		https://sra-download.ncbi.nlm.nih.gov/traces/sra79/SRR/010283/SRR10530617	SRX7214583	NN_LP_RS_R1	RNA-Seq	RANDOM PCR	TRANSCRIPTOMIC	PAIRED	0	0	ILLUMINA	Illumina HiSeq 4000	SRP233239	PRJNA591736		591736	SRS5717380	SAMN13386934	simple	3847	Glycine max	NN_LP_RS_R1							no					CHINESE ACADEMY OF AGRICULTURAL SCIENCES	SRA699103		public	050C611526BFAAE511567E34FB649301	26A71FB1F19E34A1C2B2C68427930A73
SRR10530616	2019-11-27 06:32:12	2019-11-26 06:24:08	37751627	11325488100	37751627	300	4475		https://sra-download.ncbi.nlm.nih.gov/traces/sra79/SRR/010283/SRR10530616	SRX7214584	NN_LP_RS_R2	RNA-Seq	RANDOM PCR	TRANSCRIPTOMIC	PAIRED	0	0	ILLUMINA	Illumina HiSeq 4000	SRP233239	PRJNA591736		591736	SRS5717381	SAMN13386935	simple	3847	Glycine max	NN_LP_RS_R2							no					CHINESE ACADEMY OF AGRICULTURAL SCIENCES	SRA699103		public	60B8CDE9F09D3C89C039ACF81599C247	A0D0F44EA7419B600BAB51A9B04E7121
SRR10530615	2019-11-27 06:32:12	2019-11-26 06:39:08	49797346	14939203800	49797346	300	5741		https://sra-download.ncbi.nlm.nih.gov/traces/sra79/SRR/010283/SRR10530615	SRX7214585	NN_LP_RS_R3	RNA-Seq	RANDOM PCR	TRANSCRIPTOMIC	PAIRED	0	0	ILLUMINA	Illumina HiSeq 4000	SRP233239	PRJNA591736		591736	SRS5717382	SAMN13386936	simple	3847	Glycine max	NN_LP_RS_R3							no					CHINESE ACADEMY OF AGRICULTURAL SCIENCES	SRA699103		public	F52B6320709D0C1B4B7B0893172CBFEA	A48DA82B3391713E6BA27F5E58169D64
SRR10249829	2019-10-09 08:21:12	2019-10-09 08:15:40	27863455	8359036500	27863455	300	2695		https://sra-download.ncbi.nlm.nih.gov/traces/sra36/SRR/010009/SRR10249829	SRX6967880	library_4	RNA-Seq	cDNA	TRANSCRIPTOMIC	PAIRED	0	0	ILLUMINA	Illumina HiSeq 2500	SRP224918	PRJNA576585		576585	SRS5493616	SAMN12989340	simple	3847	Glycine max	D1							no					CHINESE ACADEMY OF AGRICULTURAL SCIENCES	SRA699103		public	A7CD2C390682E1B23FA2298C5CF85D82	782D3A9A4A4A85E44A3EBC01214FD2C0
SRR10249828	2019-10-09 08:23:12	2019-10-09 08:20:52	28179007	8453702100	28179007	300	2735		https://sra-download.ncbi.nlm.nih.gov/traces/sra45/SRR/010009/SRR10249828	SRX6967881	library_5	RNA-Seq	cDNA	TRANSCRIPTOMIC	PAIRED	0	0	ILLUMINA	Illumina HiSeq 2500	SRP224918	PRJNA576585		576585	SRS5493617	SAMN12989341	simple	3847	Glycine max	D2							no					CHINESE ACADEMY OF AGRICULTURAL SCIENCES	SRA699103		public	D63CAD610FD28A8C317CFE35A23F6787	3F5F7C0302E4699FCE8C25870F3DA4BD
SRR10249827	2019-10-09 08:20:14	2019-10-09 08:11:43	28179506	8453851800	28179506	300	2789		https://sra-download.ncbi.nlm.nih.gov/traces/sra28/SRR/010009/SRR10249827	SRX6967882	library_6	RNA-Seq	cDNA	TRANSCRIPTOMIC	PAIRED	0	0	ILLUMINA	Illumina HiSeq 2500	SRP224918	PRJNA576585		576585	SRS5493618	SAMN12989342	simple	3847	Glycine max	D3							no					CHINESE ACADEMY OF AGRICULTURAL SCIENCES	SRA699103		public	7CBD592955CBD0EC048148A046613340	60F3A88D1D2FF68582F6C791BB223E28
SRR10249826	2019-10-09 08:30:12	2019-10-09 08:16:11	25183582	7555074600	25183582	300	2438		https://sra-download.ncbi.nlm.nih.gov/traces/sra4/SRR/010009/SRR10249826	SRX6967883	library_7	RNA-Seq	cDNA	TRANSCRIPTOMIC	PAIRED	0	0	ILLUMINA	Illumina HiSeq 2500	SRP224918	PRJNA576585		576585	SRS5493619	SAMN12989343	simple	3847	Glycine max	DM1							no					CHINESE ACADEMY OF AGRICULTURAL SCIENCES	SRA699103		public	5D1DB10B9379F5ED6EE163AAA32B765A	F1DBEE88B4503629D8846B0D37370597
SRR10249825	2019-10-09 08:20:14	2019-10-09 08:13:57	27803284	8340985200	27803284	300	2704		https://sra-download.ncbi.nlm.nih.gov/traces/sra25/SRR/010009/SRR10249825	SRX6967884	library_8	RNA-Seq	cDNA	TRANSCRIPTOMIC	PAIRED	0	0	ILLUMINA	Illumina HiSeq 2500	SRP224918	PRJNA576585		576585	SRS5493621	SAMN12989344	simple	3847	Glycine max	DM2							no					CHINESE ACADEMY OF AGRICULTURAL SCIENCES	SRA699103		public	327FF16B8ABE72B3CC5AE4CB86E70086	EAECA4D6F9A1460917C35768C96D9DEA
SRR10249824	2019-10-09 08:20:15	2019-10-09 08:13:16	26659852	7997955600	26659852	300	2563		https://sra-download.ncbi.nlm.nih.gov/traces/sra35/SRR/010009/SRR10249824	SRX6967885	library_9	RNA-Seq	cDNA	TRANSCRIPTOMIC	PAIRED	0	0	ILLUMINA	Illumina HiSeq 2500	SRP224918	PRJNA576585		576585	SRS5493620	SAMN12989345	simple	3847	Glycine max	DM3							no					CHINESE ACADEMY OF AGRICULTURAL SCIENCES	SRA699103		public	23488261518AEAD946FEA4578D2467C9	44DC68FA3D965F7525D334A82AD39DD3
SRR10337249	2019-10-29 17:16:12	2019-10-24 05:08:59	40037438	7949166662	40037438	198	2965		https://sra-download.ncbi.nlm.nih.gov/traces/sra26/SRR/010094/SRR10337249	SRX7047325		RNA-Seq	cDNA	TRANSCRIPTOMIC	PAIRED	0	0	ILLUMINA	Illumina HiSeq 3000	SRP226744	PRJNA579169	3	579169	SRS5565378	SAMN13104244	simple	3847	Glycine max	GSM4137628							no					CHINESE ACADEMY OF AGRICULTURAL SCIENCES	SRA699103		public	D312F26F1367CFA1C13332BD5326FB53	0FDA46870B0649948373DE67952F0D87
SRR10337250	2019-10-29 17:16:12	2019-10-24 05:01:43	28102464	5569493841	28102464	198	2099		https://sra-download.ncbi.nlm.nih.gov/traces/sra8/SRR/010094/SRR10337250	SRX7047326		RNA-Seq	cDNA	TRANSCRIPTOMIC	PAIRED	0	0	ILLUMINA	Illumina HiSeq 3000	SRP226744	PRJNA579169	3	579169	SRS5565379	SAMN13104243	simple	3847	Glycine max	GSM4137629							no					CHINESE ACADEMY OF AGRICULTURAL SCIENCES	SRA699103		public	D6CD72B6F40F4E4158F739060B8C3B89	A4C7F70218E6CF49C203CAD58BECE317
SRR10337251	2019-10-29 17:16:12	2019-10-24 05:11:28	43003384	8544020400	43003384	198	3170		https://sra-download.ncbi.nlm.nih.gov/traces/sra33/SRR/010094/SRR10337251	SRX7047327		RNA-Seq	cDNA	TRANSCRIPTOMIC	PAIRED	0	0	ILLUMINA	Illumina HiSeq 3000	SRP226744	PRJNA579169	3	579169	SRS5565380	SAMN13104242	simple	3847	Glycine max	GSM4137630							no					CHINESE ACADEMY OF AGRICULTURAL SCIENCES	SRA699103		public	3D9557DB6F5C11874A21AE30D9E873C5	4E622488BD7A4574705EF96D00C6119C
SRR10337252	2019-10-29 17:16:12	2019-10-24 05:12:03	43168960	8573843509	43168960	198	3183		https://sra-download.ncbi.nlm.nih.gov/traces/sra8/SRR/010094/SRR10337252	SRX7047328		RNA-Seq	cDNA	TRANSCRIPTOMIC	PAIRED	0	0	ILLUMINA	Illumina HiSeq 3000	SRP226744	PRJNA579169	3	579169	SRS5565381	SAMN13104241	simple	3847	Glycine max	GSM4137631							no					CHINESE ACADEMY OF AGRICULTURAL SCIENCES	SRA699103		public	9EE368BE7EFC2A8FFF904004107317E2	1E04762A3E210FE49C6537AB2E84B38F
SRR10337253	2019-10-29 17:16:12	2019-10-24 05:10:35	42584435	8455506443	42584435	198	3134		https://sra-download.ncbi.nlm.nih.gov/traces/sra18/SRR/010094/SRR10337253	SRX7047329		RNA-Seq	cDNA	TRANSCRIPTOMIC	PAIRED	0	0	ILLUMINA	Illumina HiSeq 3000	SRP226744	PRJNA579169	3	579169	SRS5565382	SAMN13104240	simple	3847	Glycine max	GSM4137632							no					CHINESE ACADEMY OF AGRICULTURAL SCIENCES	SRA699103		public	DB11DB46C97C104022818438854598B1	8E0A2B391AE575772B83DC2EF0C0B650
SRR10337254	2019-10-29 17:16:12	2019-10-24 05:12:28	45972581	9124360269	45972581	198	3361		https://sra-download.ncbi.nlm.nih.gov/traces/sra28/SRR/010094/SRR10337254	SRX7047330		RNA-Seq	cDNA	TRANSCRIPTOMIC	PAIRED	0	0	ILLUMINA	Illumina HiSeq 3000	SRP226744	PRJNA579169	3	579169	SRS5565383	SAMN13104239	simple	3847	Glycine max	GSM4137633							no					CHINESE ACADEMY OF AGRICULTURAL SCIENCES	SRA699103		public	79033FCFF7E78636838FEF3AE0B1918A	D78A6C93EBB773D23268CDA7500B5C1C
SRR10337255	2019-10-29 17:16:12	2019-10-24 05:14:17	48902822	9700261546	48902822	198	3561		https://sra-download.ncbi.nlm.nih.gov/traces/sra22/SRR/010094/SRR10337255	SRX7047331		RNA-Seq	cDNA	TRANSCRIPTOMIC	PAIRED	0	0	ILLUMINA	Illumina HiSeq 3000	SRP226744	PRJNA579169	3	579169	SRS5565384	SAMN13104260	simple	3847	Glycine max	GSM4137634							no					CHINESE ACADEMY OF AGRICULTURAL SCIENCES	SRA699103		public	F7B164E281CC7880103B8F7292F69B75	55967677DEB12BAEC68182A1D7BDDD9E
SRR10337256	2019-10-29 17:16:12	2019-10-24 05:09:45	39239103	7780382170	39239103	198	2867		https://sra-download.ncbi.nlm.nih.gov/traces/sra21/SRR/010094/SRR10337256	SRX7047332		RNA-Seq	cDNA	TRANSCRIPTOMIC	PAIRED	0	0	ILLUMINA	Illumina HiSeq 3000	SRP226744	PRJNA579169	3	579169	SRS5565385	SAMN13104259	simple	3847	Glycine max	GSM4137635							no					CHINESE ACADEMY OF AGRICULTURAL SCIENCES	SRA699103		public	7CA6FF1C70A1F434FFEC5F2CA1BAA531	6392D83AB4D4F0C2DA4117C7412FAFA1
SRR10337257	2019-10-29 17:16:13	2019-10-24 05:07:20	36732217	7281301967	36732217	198	2691		https://sra-download.ncbi.nlm.nih.gov/traces/sra36/SRR/010094/SRR10337257	SRX7047333		RNA-Seq	cDNA	TRANSCRIPTOMIC	PAIRED	0	0	ILLUMINA	Illumina HiSeq 3000	SRP226744	PRJNA579169	3	579169	SRS5565386	SAMN13104258	simple	3847	Glycine max	GSM4137636							no					CHINESE ACADEMY OF AGRICULTURAL SCIENCES	SRA699103		public	2EAD64821A645EC038D0A76298C59F8F	DF3381A28C99F97B5649FB93814AC8F1
SRR10343480	2019-10-25 03:01:17	2019-10-24 22:11:32	21762714	6494558534	21762714	298	2556		https://sra-download.ncbi.nlm.nih.gov/traces/sra18/SRR/010101/SRR10343480	SRX7053356	Mag(+)1	RNA-Seq	PCR	TRANSCRIPTOMIC	PAIRED	0	0	ILLUMINA	HiSeq X Ten	SRP226904	PRJNA579241		579241	SRS5570184	SAMN13107057	simple	3847	Glycine max	Mag(+)1							no					CHINESE ACADEMY OF AGRICULTURAL SCIENCES	SRA699103		public	C4B9B119C8727A18B85E8226DD97FF3A	8FF5C1F4B103409286E7AE0E9AA96849
SRR10343489	2019-10-25 03:02:14	2019-10-24 22:20:40	31098578	9283175234	31098578	298	3641		https://sra-download.ncbi.nlm.nih.gov/traces/sra37/SRR/010101/SRR10343489	SRX7053347	Mag(+)2	RNA-Seq	PCR	TRANSCRIPTOMIC	PAIRED	0	0	ILLUMINA	HiSeq X Ten	SRP226904	PRJNA579241		579241	SRS5570175	SAMN13107059	simple	3847	Glycine max	Mag(+)2							no					CHINESE ACADEMY OF AGRICULTURAL SCIENCES	SRA699103		public	CF14049D922EB7B2076BA7F85EB0D342	BF496058AB99D02327E33D2E346926B5
SRR10343488	2019-10-25 03:02:14	2019-10-24 22:16:52	22359746	6676087436	22359746	298	2614		https://sra-download.ncbi.nlm.nih.gov/traces/sra29/SRR/010101/SRR10343488	SRX7053348	Mag(+)3	RNA-Seq	PCR	TRANSCRIPTOMIC	PAIRED	0	0	ILLUMINA	HiSeq X Ten	SRP226904	PRJNA579241		579241	SRS5570176	SAMN13107060	simple	3847	Glycine max	Mag(+)3							no					CHINESE ACADEMY OF AGRICULTURAL SCIENCES	SRA699103		public	7FCF2CDDEB812EC10E92F759F3CFEBE2	478791DF8FDD04919A7CA75CCAE4D9CB
SRR10343483	2019-10-25 03:01:17	2019-10-24 22:16:25	22129339	6608382776	22129339	298	2612		https://sra-download.ncbi.nlm.nih.gov/traces/sra11/SRR/010101/SRR10343483	SRX7053353	Mag(-)1	RNA-Seq	PCR	TRANSCRIPTOMIC	PAIRED	0	0	ILLUMINA	HiSeq X Ten	SRP226904	PRJNA579241		579241	SRS5570181	SAMN13107052	simple	3847	Glycine max	Mag(-)1							no					CHINESE ACADEMY OF AGRICULTURAL SCIENCES	SRA699103		public	A3E957684CDC8751F89F3D828974980E	A75C1ADD08AECD09886D4984BE3DB297
SRR10343482	2019-10-25 03:01:17	2019-10-24 22:14:28	22874453	6828645328	22874453	298	2670		https://sra-download.ncbi.nlm.nih.gov/traces/sra12/SRR/010101/SRR10343482	SRX7053354	Mag(-)2	RNA-Seq	PCR	TRANSCRIPTOMIC	PAIRED	0	0	ILLUMINA	HiSeq X Ten	SRP226904	PRJNA579241		579241	SRS5570182	SAMN13107053	simple	3847	Glycine max	Mag(-)2							no					CHINESE ACADEMY OF AGRICULTURAL SCIENCES	SRA699103		public	AD0E343144C6ABA7DA8954E3A747EE15	C71D9F678F56ED8CA0CEDACE0F02B3B0
SRR10343481	2019-10-25 08:08:16	2019-10-24 22:17:57	26032165	7780099126	26032165	298	3042		https://sra-download.ncbi.nlm.nih.gov/traces/sra30/SRR/010101/SRR10343481	SRX7053355	Mag(-)3	RNA-Seq	PCR	TRANSCRIPTOMIC	PAIRED	0	0	ILLUMINA	HiSeq X Ten	SRP226904	PRJNA579241		579241	SRS5570183	SAMN13107054	simple	3847	Glycine max	Mag(-)3							no					CHINESE ACADEMY OF AGRICULTURAL SCIENCES	SRA699103		public	9767B7AECEBA53C56F78E9FCDE6B7247	300550482F19968E4A73273308FF5FD0
SRR10343486	2019-10-25 03:02:14	2019-10-24 22:17:31	24268347	7248654660	24268347	298	2844		https://sra-download.ncbi.nlm.nih.gov/traces/sra59/SRR/010101/SRR10343486	SRX7053350	PI(+)1	RNA-Seq	PCR	TRANSCRIPTOMIC	PAIRED	0	0	ILLUMINA	HiSeq X Ten	SRP226904	PRJNA579241		579241	SRS5570178	SAMN13107049	simple	3847	Glycine max	PI(+)1							no					CHINESE ACADEMY OF AGRICULTURAL SCIENCES	SRA699103		public	713A4D0018B26C6E62C38306A97393A7	5BB0AF1EF9182C3479C437BC0D3536B7
SRR10343485	2019-10-25 03:04:13	2019-10-24 22:19:56	22060302	6593143422	22060302	298	2591		https://sra-download.ncbi.nlm.nih.gov/traces/sra30/SRR/010101/SRR10343485	SRX7053351	PI(+)2	RNA-Seq	PCR	TRANSCRIPTOMIC	PAIRED	0	0	ILLUMINA	HiSeq X Ten	SRP226904	PRJNA579241		579241	SRS5570179	SAMN13107050	simple	3847	Glycine max	PI(+)2							no					CHINESE ACADEMY OF AGRICULTURAL SCIENCES	SRA699103		public	7059BC86877A4B278E09BDCFA0DC817F	CDB74A2AF3B7BC909981E1D346139486
SRR10343484	2019-10-25 03:01:17	2019-10-24 22:15:22	22460027	6704630006	22460027	298	2639		https://sra-download.ncbi.nlm.nih.gov/traces/sra68/SRR/010101/SRR10343484	SRX7053352	PI(+)3	RNA-Seq	PCR	TRANSCRIPTOMIC	PAIRED	0	0	ILLUMINA	HiSeq X Ten	SRP226904	PRJNA579241		579241	SRS5570180	SAMN13107051	simple	3847	Glycine max	PI(+)3							no					CHINESE ACADEMY OF AGRICULTURAL SCIENCES	SRA699103		public	4D612DD268CF45C622F44F6255CBD6CE	76EC25FDEDC9E6A61623F24B0F910AF9
SRR10343491	2019-10-25 03:01:17	2019-10-24 22:23:09	25465992	7608966186	25465992	298	2965		https://sra-download.ncbi.nlm.nih.gov/traces/sra68/SRR/010101/SRR10343491	SRX7053345	PI(-)1	RNA-Seq	PCR	TRANSCRIPTOMIC	PAIRED	0	0	ILLUMINA	HiSeq X Ten	SRP226904	PRJNA579241		579241	SRS5570173	SAMN13107028	simple	3847	Glycine max	PI(-)1							no					CHINESE ACADEMY OF AGRICULTURAL SCIENCES	SRA699103		public	A45AE88BA29B97F1528A05DBE4E3703C	347BF850BF0B2A29123D9BB62655E32F
SRR10343490	2019-10-25 03:01:17	2019-10-24 22:21:40	22823485	6811858176	22823485	298	2680		https://sra-download.ncbi.nlm.nih.gov/traces/sra18/SRR/010101/SRR10343490	SRX7053346	PI(-)2	RNA-Seq	PCR	TRANSCRIPTOMIC	PAIRED	0	0	ILLUMINA	HiSeq X Ten	SRP226904	PRJNA579241		579241	SRS5570174	SAMN13107039	simple	3847	Glycine max	PI(-)2							no					CHINESE ACADEMY OF AGRICULTURAL SCIENCES	SRA699103		public	A909FA592D2965615B9677E04E38FC82	D56BE471193C642D4EC3DA30A55E791C
SRR10343487	2019-10-25 03:01:17	2019-10-24 22:17:14	23789148	7103947044	23789148	298	2777		https://sra-download.ncbi.nlm.nih.gov/traces/sra36/SRR/010101/SRR10343487	SRX7053349	PI(-)3	RNA-Seq	PCR	TRANSCRIPTOMIC	PAIRED	0	0	ILLUMINA	HiSeq X Ten	SRP226904	PRJNA579241		579241	SRS5570177	SAMN13107048	simple	3847	Glycine max	PI(-)3							no					CHINESE ACADEMY OF AGRICULTURAL SCIENCES	SRA699103		public	659F55AD14F641281AFEE0C0CF988718	C098F7CD97C0D3E5EFE66320B5F93500
SRR10249831	2019-10-09 08:21:12	2019-10-09 08:18:12	26854581	8056374300	26854581	300	2723		https://sra-download.ncbi.nlm.nih.gov/traces/sra23/SRR/010009/SRR10249831	SRX6967878	library_2	RNA-Seq	cDNA	TRANSCRIPTOMIC	PAIRED	0	0	ILLUMINA	Illumina HiSeq 2500	SRP224918	PRJNA576585		576585	SRS5493614	SAMN12989338	simple	3847	Glycine max	WW2							no					CHINESE ACADEMY OF AGRICULTURAL SCIENCES	SRA699103		public	5682918F6A7E2180D0C790A740AC2768	4FD1FB7E2712ECB574DCF6CADF8B3607
SRR10249830	2019-10-09 08:31:17	2019-10-09 08:24:12	31950081	9585024300	31950081	300	3119		https://sra-download.ncbi.nlm.nih.gov/traces/sra17/SRR/010009/SRR10249830	SRX6967879	library_3	RNA-Seq	cDNA	TRANSCRIPTOMIC	PAIRED	0	0	ILLUMINA	Illumina HiSeq 2500	SRP224918	PRJNA576585		576585	SRS5493615	SAMN12989339	simple	3847	Glycine max	WW3							no					CHINESE ACADEMY OF AGRICULTURAL SCIENCES	SRA699103		public	02499438A39770BD8EFF3FCFCFC94CE6	6A1605FC0565EF7B6E7BA5B25C07E9E7
SRR8848027	2019-04-26 14:05:25	2019-04-04 10:53:45	25252863	1905003151	0	75	682		https://sra-download.ncbi.nlm.nih.gov/traces/sra61/SRR/008640/SRR8848027	SRX5635786	1	RNA-Seq	RANDOM	TRANSCRIPTOMIC	SINGLE	0	0	ILLUMINA	NextSeq 500	SRP190833	PRJNA530958		530958	SRS4581555	SAMN11340094	simple	3847	Glycine max	11A_Control_ Susceptible_Day1							no					CHINESE ACADEMY OF AGRICULTURAL SCIENCES	SRA699103		public	F2026D11579D66996C2701CB627FC1E8	BB12106710FFF52DC869A740247B7EF4
SRR8848028	2019-04-26 14:05:25	2019-04-04 10:55:14	27576285	2081036724	0	75	743		https://sra-download.ncbi.nlm.nih.gov/traces/sra11/SRR/008640/SRR8848028	SRX5635785	2	RNA-Seq	RANDOM	TRANSCRIPTOMIC	SINGLE	0	0	ILLUMINA	NextSeq 500	SRP190833	PRJNA530958		530958	SRS4581554	SAMN11340095	simple	3847	Glycine max	11C_Control_ Susceptible_Day11							no					CHINESE ACADEMY OF AGRICULTURAL SCIENCES	SRA699103		public	EFFF2C82F3D20ACED65C57FA37AAE25C	03D04385AEE21FEA377EAEDFA49D88AC
SRR8848025	2019-04-26 14:05:25	2019-04-04 10:54:24	26009250	1962443672	0	75	706		https://sra-download.ncbi.nlm.nih.gov/traces/sra28/SRR/008640/SRR8848025	SRX5635788	3	RNA-Seq	RANDOM	TRANSCRIPTOMIC	SINGLE	0	0	ILLUMINA	NextSeq 500	SRP190833	PRJNA530958		530958	SRS4581557	SAMN11340096	simple	3847	Glycine max	12A_Control_ Resistant_Day1							no					CHINESE ACADEMY OF AGRICULTURAL SCIENCES	SRA699103		public	43613FC5DCD0F0615D74542C9DFC9ADC	13A969CF74D7AE3C32454EE0E50E0C1F
SRR8848026	2019-04-26 14:05:25	2019-04-04 10:55:17	27852647	2102023897	0	75	751		https://sra-download.ncbi.nlm.nih.gov/traces/sra42/SRR/008640/SRR8848026	SRX5635787	4	RNA-Seq	RANDOM	TRANSCRIPTOMIC	SINGLE	0	0	ILLUMINA	NextSeq 500	SRP190833	PRJNA530958		530958	SRS4581556	SAMN11340097	simple	3847	Glycine max	12C_Control_ Resistant_Day11							no					CHINESE ACADEMY OF AGRICULTURAL SCIENCES	SRA699103		public	9E6B4E385121136982F442665E1C0E82	64FF96EDEBB96B1C4E5710C864B072E4
SRR8848031	2019-04-26 14:05:25	2019-04-04 10:54:35	26191613	1976046028	0	75	703		https://sra-download.ncbi.nlm.nih.gov/traces/sra23/SRR/008640/SRR8848031	SRX5635782	5	RNA-Seq	RANDOM	TRANSCRIPTOMIC	SINGLE	0	0	ILLUMINA	NextSeq 500	SRP190833	PRJNA530958		530958	SRS4581551	SAMN11340098	simple	3847	Glycine max	1C_No Inducer_ 15 biotype1_Day11							no					CHINESE ACADEMY OF AGRICULTURAL SCIENCES	SRA699103		public	77056B20384BB1F3A2614F86C00298A2	66D4971F4079BAF4638498E389E4F5CF
SRR8848032	2019-04-26 14:05:25	2019-04-04 10:55:41	26008870	1962709188	0	75	703		https://sra-download.ncbi.nlm.nih.gov/traces/sra32/SRR/008640/SRR8848032	SRX5635781	6	RNA-Seq	RANDOM	TRANSCRIPTOMIC	SINGLE	0	0	ILLUMINA	NextSeq 500	SRP190833	PRJNA530958		530958	SRS4581550	SAMN11340099	simple	3847	Glycine max	4A_50 biotype 2_ 15 biotype1_Day1							no					CHINESE ACADEMY OF AGRICULTURAL SCIENCES	SRA699103		public	4249686D010CD6D732F156F31150AD5A	A34B91DB62A4BB403E7A7C3FC4AB8218
SRR8848029	2019-04-26 14:05:25	2019-04-04 10:54:57	27213494	2053483822	0	75	735		https://sra-download.ncbi.nlm.nih.gov/traces/sra47/SRR/008640/SRR8848029	SRX5635784	7	RNA-Seq	RANDOM	TRANSCRIPTOMIC	SINGLE	0	0	ILLUMINA	NextSeq 500	SRP190833	PRJNA530958		530958	SRS4581553	SAMN11340100	simple	3847	Glycine max	4C_50 biotype 2_ 15 biotype1_Day11							no					CHINESE ACADEMY OF AGRICULTURAL SCIENCES	SRA699103		public	6880E0A9C7E541668D485C06301AF2BF	343D277CF4834B7338A5EBFBA4D761A6
SRR8848030	2019-04-26 14:05:25	2019-04-04 10:53:35	26274980	1981686094	0	75	717		https://sra-download.ncbi.nlm.nih.gov/traces/sra12/SRR/008640/SRR8848030	SRX5635783	8	RNA-Seq	RANDOM	TRANSCRIPTOMIC	SINGLE	0	0	ILLUMINA	NextSeq 500	SRP190833	PRJNA530958		530958	SRS4581552	SAMN11340101	simple	3847	Glycine max	5C_No Inducer_ 15 biotype1_Day11							no					CHINESE ACADEMY OF AGRICULTURAL SCIENCES	SRA699103		public	0D39EA4633FFCCA0D9EED3049931267F	4BDE771CADE7673BDF5201AAAC0CE93F
SRR8848023	2019-04-26 14:05:25	2019-04-04 10:52:46	26424818	1994081211	0	75	720		https://sra-download.ncbi.nlm.nih.gov/traces/sra17/SRR/008640/SRR8848023	SRX5635790	9	RNA-Seq	RANDOM	TRANSCRIPTOMIC	SINGLE	0	0	ILLUMINA	NextSeq 500	SRP190833	PRJNA530958		530958	SRS4581559	SAMN11340102	simple	3847	Glycine max	8A_50 biotype 2_ 15 biotype1_Day1							no					CHINESE ACADEMY OF AGRICULTURAL SCIENCES	SRA699103		public	3A55395F744FF69987F59F6B4D86C514	1A194251B0DCA640A22ADCBC9E1CF076
SRR8848024	2019-04-26 14:05:25	2019-04-04 10:56:06	27730834	2091919070	0	75	745		https://sra-download.ncbi.nlm.nih.gov/traces/sra12/SRR/008640/SRR8848024	SRX5635789	10	RNA-Seq	RANDOM	TRANSCRIPTOMIC	SINGLE	0	0	ILLUMINA	NextSeq 500	SRP190833	PRJNA530958		530958	SRS4581558	SAMN11340103	simple	3847	Glycine max	8C_50 biotype 2_ 15 biotype1_Day11							no					CHINESE ACADEMY OF AGRICULTURAL SCIENCES	SRA699103		public	2FD786E295D4193750DEE04F03B31C39	A3B81673F389A2B24F845C356F2F52B6
SRR10054980	2019-09-05 00:28:23	2019-09-02 08:59:58	65208340	19562502000	65208340	300	8012		https://sra-download.ncbi.nlm.nih.gov/traces/sra76/SRR/009819/SRR10054980	SRX6788896	gmicc1	RNA-Seq	PCR	TRANSCRIPTOMIC	PAIRED	0	0	ILLUMINA	HiSeq X Ten	SRP220323	PRJNA563259		563259	SRS5344353	SAMN12671272	simple	3847	Glycine max	GmICC1							no					CHINESE ACADEMY OF AGRICULTURAL SCIENCES	SRA699103		public	84ADCA750D6C50E38424BBD5273E2675	D712526A4841CA44AE319B495E5483AD
SRR10054981	2019-09-05 00:28:23	2019-09-02 09:07:35	66321773	19896531900	66321773	300	8238		https://sra-download.ncbi.nlm.nih.gov/traces/sra45/SRR/009819/SRR10054981	SRX6788895	Williams 82	RNA-Seq	PCR	TRANSCRIPTOMIC	PAIRED	0	0	ILLUMINA	HiSeq X Ten	SRP220323	PRJNA563259		563259	SRS5344353	SAMN12671272	simple	3847	Glycine max	GmICC1							no					CHINESE ACADEMY OF AGRICULTURAL SCIENCES	SRA699103		public	D13877C09FE4834071BB33235F36BE2A	A80CC45A7D6CEF2E4E8122ABEA32A021
SRR10150567	2019-09-20 04:50:13	2019-09-20 04:32:38	20712548	6213764400	20712548	300	2367		https://sra-download.ncbi.nlm.nih.gov/traces/sra10/SRR/009912/SRR10150567	SRX6875992	TL1-SA-1	RNA-Seq	PolyA	TRANSCRIPTOMIC	PAIRED	0	0	ILLUMINA	HiSeq X Ten	SRP222678	PRJNA571970		571970	SRS5411827	SAMN12792924	simple	3847	Glycine max	TL1-SA-1							no					CHINESE ACADEMY OF AGRICULTURAL SCIENCES	SRA699103		public	39517DD5A90B3F9E05243C006760F89A	EFB635DE7804BD05D40A37BF09DD043E
SRR10150566	2019-09-20 04:50:13	2019-09-20 04:31:40	20086139	6025841700	20086139	300	2305		https://sra-download.ncbi.nlm.nih.gov/traces/sra10/SRR/009912/SRR10150566	SRX6875993	TL1-SA-2	RNA-Seq	PolyA	TRANSCRIPTOMIC	PAIRED	0	0	ILLUMINA	HiSeq X Ten	SRP222678	PRJNA571970		571970	SRS5411828	SAMN12792925	simple	3847	Glycine max	TL1-SA-2							no					CHINESE ACADEMY OF AGRICULTURAL SCIENCES	SRA699103		public	EC516D07AEFF5825597370B83856CD6B	AF80CA31438A52D70BE633660A3BE34E
SRR10150565	2019-09-20 04:40:15	2019-09-20 04:30:41	20159441	6047832300	20159441	300	2327		https://sra-download.ncbi.nlm.nih.gov/traces/sra4/SRR/009912/SRR10150565	SRX6875994	TL1-SA-3	RNA-Seq	PolyA	TRANSCRIPTOMIC	PAIRED	0	0	ILLUMINA	HiSeq X Ten	SRP222678	PRJNA571970		571970	SRS5411829	SAMN12792926	simple	3847	Glycine max	TL1-SA-3							no					CHINESE ACADEMY OF AGRICULTURAL SCIENCES	SRA699103		public	135EEE044AEC3D255459C8632625557F	E08EC63EA3CEDAA5B002627D59A36B30
SRR10150564	2019-09-20 04:40:15	2019-09-20 04:30:43	20528598	6158579400	20528598	300	2383		https://sra-download.ncbi.nlm.nih.gov/traces/sra59/SRR/009912/SRR10150564	SRX6875995	WRI-SA-1	RNA-Seq	PolyA	TRANSCRIPTOMIC	PAIRED	0	0	ILLUMINA	HiSeq X Ten	SRP222678	PRJNA571970		571970	SRS5411830	SAMN12792927	simple	3847	Glycine max	WRI-SA-1							no					CHINESE ACADEMY OF AGRICULTURAL SCIENCES	SRA699103		public	25B0E2F783E72A322F47BAEB52D1F029	BB1697B04D8E418CE972D0861535DA33
SRR10150563	2019-09-20 04:30:12	2019-09-20 04:27:12	20094984	6028495200	20094984	300	2326		https://sra-download.ncbi.nlm.nih.gov/traces/sra10/SRR/009912/SRR10150563	SRX6875996	WRI-SA-2	RNA-Seq	PolyA	TRANSCRIPTOMIC	PAIRED	0	0	ILLUMINA	HiSeq X Ten	SRP222678	PRJNA571970		571970	SRS5411831	SAMN12792928	simple	3847	Glycine max	WRI-SA-2							no					CHINESE ACADEMY OF AGRICULTURAL SCIENCES	SRA699103		public	472D64B6508C9C296F09E4BFBE9B98BF	FD46755AFDAC4EAA94E72F6027D465DC
SRR10150562	2019-09-20 04:32:18	2019-09-20 04:28:51	20249911	6074973300	20249911	300	2374		https://sra-download.ncbi.nlm.nih.gov/traces/sra17/SRR/009912/SRR10150562	SRX6875997	WRI-SA-3	RNA-Seq	PolyA	TRANSCRIPTOMIC	PAIRED	0	0	ILLUMINA	HiSeq X Ten	SRP222678	PRJNA571970		571970	SRS5411832	SAMN12792929	simple	3847	Glycine max	WRI-SA-3							no					CHINESE ACADEMY OF AGRICULTURAL SCIENCES	SRA699103		public	F6FDCBEFC22B6FD7818022EA2D8B28CD	AABC3CC0947278FFF72A7343808E066A
SRR10249832	2019-10-09 08:21:12	2019-10-09 08:18:33	26862568	8058770400	26862568	300	2584		https://sra-download.ncbi.nlm.nih.gov/traces/sra61/SRR/010009/SRR10249832	SRX6967877	library_1	RNA-Seq	cDNA	TRANSCRIPTOMIC	PAIRED	0	0	ILLUMINA	Illumina HiSeq 2500	SRP224918	PRJNA576585		576585	SRS5493613	SAMN12989337	simple	3847	Glycine max	WW1							no					CHINESE ACADEMY OF AGRICULTURAL SCIENCES	SRA699103		public	3EC3F145D43F6A3827F253E25387AF3E	0DDFE5F1E73BA02355396160274B6E02
SRR9613711	2019-06-29 21:48:12	2019-06-29 21:32:11	27811195	8308658826	27811195	298	3018		https://sra-download.ncbi.nlm.nih.gov/traces/sra23/SRR/009388/SRR9613711	SRX6376782	OE_20DPF_R1	RNA-Seq	RANDOM PCR	TRANSCRIPTOMIC	PAIRED	0	0	ILLUMINA	Illumina HiSeq 2500	SRP212336	PRJNA551573		551573	SRS5037535	SAMN12157997	simple	3847	Glycine max	OE_20DPF_R1							no					CHINESE ACADEMY OF AGRICULTURAL SCIENCES	SRA699103		public	7B0237E46A0C71D213D605EC359CB617	88F1A395C658EED240511E1EF4E3E4C0
SRR9613710	2019-06-29 21:48:12	2019-06-29 21:33:59	23600939	7062280628	23600939	299	2589		https://sra-download.ncbi.nlm.nih.gov/traces/sra25/SRR/009388/SRR9613710	SRX6376783	OE_20DPF_R2	RNA-Seq	RANDOM PCR	TRANSCRIPTOMIC	PAIRED	0	0	ILLUMINA	Illumina HiSeq 2500	SRP212336	PRJNA551573		551573	SRS5037536	SAMN12157998	simple	3847	Glycine max	OE_20DPF_R2							no					CHINESE ACADEMY OF AGRICULTURAL SCIENCES	SRA699103		public	A7CFD881917582F01E545E9980CC3482	E983B3A6460DBC4E53A1D46E40047D80
SRR9613713	2019-06-29 21:48:12	2019-06-29 21:34:33	24353937	7284947470	24353937	299	2674		https://sra-download.ncbi.nlm.nih.gov/traces/sra75/SRR/009388/SRR9613713	SRX6376780	OE_20DPF_R3	RNA-Seq	RANDOM PCR	TRANSCRIPTOMIC	PAIRED	0	0	ILLUMINA	Illumina HiSeq 2500	SRP212336	PRJNA551573		551573	SRS5037533	SAMN12157999	simple	3847	Glycine max	OE_20DPF_R3							no					CHINESE ACADEMY OF AGRICULTURAL SCIENCES	SRA699103		public	08845D8E6F0972CAF951C2BB9C998D3D	D385338C950F33FF9A4B5AE187B2769B
SRR9613712	2019-06-29 21:48:12	2019-06-29 21:33:54	23801468	7113715842	23801468	298	2587		https://sra-download.ncbi.nlm.nih.gov/traces/sra70/SRR/009388/SRR9613712	SRX6376781	OE_25DPF_R1	RNA-Seq	RANDOM PCR	TRANSCRIPTOMIC	PAIRED	0	0	ILLUMINA	Illumina HiSeq 2500	SRP212336	PRJNA551573		551573	SRS5037534	SAMN12158000	simple	3847	Glycine max	OE_25DPF_R1							no					CHINESE ACADEMY OF AGRICULTURAL SCIENCES	SRA699103		public	B1BFD17D4C3844DA3F952A2FA466231E	76F328359ED907CD6D4B9C1850F1C2DE
SRR9613707	2019-06-29 21:48:12	2019-06-29 21:32:16	22333118	6679985212	22333118	299	2446		https://sra-download.ncbi.nlm.nih.gov/traces/sra45/SRR/009388/SRR9613707	SRX6376786	OE_25DPF_R2	RNA-Seq	RANDOM PCR	TRANSCRIPTOMIC	PAIRED	0	0	ILLUMINA	Illumina HiSeq 2500	SRP212336	PRJNA551573		551573	SRS5037539	SAMN12158001	simple	3847	Glycine max	OE_25DPF_R2							no					CHINESE ACADEMY OF AGRICULTURAL SCIENCES	SRA699103		public	3833CA2BF8DAD3DE8B5A031491245A82	33B8B08E4CFCA9217FCDC27D7FAC23FF
[truncated: 3,734 more rows]

## Sheet: microarray GEOid
Platform	Series	Sample Accession	Source name
GPL4592	GSE102749	GSM2746048	root tip region 2 after 48 h water-stress
GPL4592	GSE102749	GSM2746047	root tip region 2 after 48 h water-stress
GPL4592	GSE102749	GSM2746046	root tip region 2 after 48 h water-stress
GPL4592	GSE102749	GSM2746045	root tip region 1 after 48 h water-stress
[truncated: 3,815 more rows]

## Sheet: In-house data
library	org	tissue	condition	group	replicate	group.replicate
[truncated: 208 more rows]
