# Supplementary material for: Large-Scale Integrative Analysis of Soybean Transcriptome Using an Unsupervised Autoencoder Model
Source: Front Plant Sci. 2022 Mar 3;13:831204. doi: 10.3389/fpls.2022.831204 (PMC8927983; doi:10.3389/fpls.2022.831204)
Supplement: Supplementary File 1 — Detailed information of all samples used in this study. Microarray_Control shows all microarray samples in control condition. Microarray_Case shows all microarray samples with various treatments. RNA-seq_Control shows all RNA-seq samples in the control condition. RNA-seq_Case shows all RNA-seq samples with various treatments. RNA-seq SRAruninfo shows all the SRA IDs in the RNA-seq raw sequencing data that we used. Microarray GEOid shows all the GEO IDs in the microarray raw sequencing data that we used. In-house sample data show all the sample information provided by our collaborators. [file Data_Sheet_1.ZIP › Supplemental Files/File S2.xlsx]

## Sheet: Top20 Gene
Top ranked top20 genes specifically high expressed in each tissue or condtion
RNAseq_control_top20
	Pfam	Pfam annot	GO	Best-hit-arabi-name	arabi-defline
Glyma.09G164000					;
Glyma.11G117300	PF00076	RRM_1: RNA recognition motif. (a.k.a. RRM, RBD, or RNP domain);	GO:0003676	AT2G21660.1	cold, circadian rhythm, and rna binding 2;
Glyma.12G043000	PF00076	RRM_1: RNA recognition motif. (a.k.a. RRM, RBD, or RNP domain);	GO:0003676	AT4G39260.3	cold, circadian rhythm, and RNA binding 1;
Glyma.11G117600	PF00076	RRM_1: RNA recognition motif. (a.k.a. RRM, RBD, or RNP domain);	GO:0003676	AT2G21660.1	cold, circadian rhythm, and rna binding 2;
Glyma.17G186600	PF03144,PF03143,PF00009	GTP_EFTU_D2: Elongation factor Tu domain 2; GTP_EFTU_D2: Elongation factor Tu domain 2; GTP_EFTU_D2: Elongation factor Tu domain 2;	GO:0005525	AT1G07930.1	GTP binding Elongation factor Tu family protein;
Glyma.09G044200	PF00838	TCTP: Translationally controlled tumour protein;		AT3G16640.1	translationally controlled tumor protein;
Glyma.05G110200	PF03953,PF00091	Tubulin_C: Tubulin C-terminal domain; Tubulin_C: Tubulin C-terminal domain;	GO:0003924,GO:0007017,GO:0005874	AT1G04820.1	tubulin alpha-4 chain;
Glyma.18G180800	PF01439		GO:0046872	AT3G09390.1	metallothionein 2A;
Glyma.18G015200	PF00125	Histone: Core histone H2A/H2B/H3/H4;	GO:0003677,GO:0000786	AT4G40030.2	Histone superfamily protein;
Glyma.18G119100	PF01199	Ribosomal_L34e: Ribosomal protein L34e;	GO:0006412,GO:0005840,GO:0005622,GO:0003735	AT1G26880.1	Ribosomal protein L34e superfamily protein;
Glyma.18G015300	PF00125	Histone: Core histone H2A/H2B/H3/H4;	GO:0003677,GO:0000786	AT4G40030.2	Histone superfamily protein;
Glyma.20G169900	PF00416	Ribosomal_S13: Ribosomal protein S13/S18;	GO:0006412,GO:0005840,GO:0005622,GO:0003735,GO:0003723	AT1G22780.1	Ribosomal protein S13/S18 family;
Glyma.03G086400	PF01201	Ribosomal_S8e: Ribosomal protein S8e;	GO:0006412,GO:0005840,GO:0005622,GO:0003735	AT5G59240.1	Ribosomal protein S8e family protein;
Glyma.01G004300	PF01198		GO:0006412,GO:0005840,GO:0005622,GO:0003735	AT2G19740.1	Ribosomal protein L31e family protein;
Glyma.09G198300	PF00505	HMG_box: HMG (high mobility group) box;		AT1G20693.2	high mobility group B2;
Glyma.11G098700	PF00160	Pro_isomerase: Cyclophilin type peptidyl-prolyl cis-trans isomerase/CLD;	GO:0006457,GO:0003755,GO:0000413	AT2G16600.1	rotamase CYP 3;
Glyma.05G182300					;
Glyma.12G030800	PF00098,PF00313	zf-CCHC: Zinc knuckle; zf-CCHC: Zinc knuckle;	GO:0008270,GO:0003676,GO:0006355,GO:0003677	AT2G21060.1	glycine-rich protein 2B;
Glyma.10G251900	PF11976	Rad60-SLD: Ubiquitin-2 like Rad60 SUMO-like;		AT4G05320.1	polyubiquitin 10;
Glyma.07G127500	PF01198		GO:0006412,GO:0005840,GO:0005622,GO:0003735	AT2G19740.1	Ribosomal protein L31e family protein;
RNAseq_leaf_top20
	Pfam	Pfam annot	GO	Best-hit-arabi-name	arabi-defline
Glyma.13G046200	PF12338,PF00101	RbcS: Ribulose-1,5-bisphosphate carboxylase small subunit; RbcS: Ribulose-1,5-bisphosphate carboxylase small subunit;		AT5G38410.1	Ribulose bisphosphate carboxylase (small chain) family protein;
Glyma.11G221000	PF00004	AAA: ATPase family associated with various cellular activities (AAA);	GO:0005524	AT2G39730.3	rubisco activase;
Glyma.18G036400	PF00004	AAA: ATPase family associated with various cellular activities (AAA);	GO:0005524	AT2G39730.2	rubisco activase;
Glyma.05G128000	PF00504	Chloroa_b-bind: Chlorophyll A-B binding protein;	GO:0016020,GO:0009765	AT1G29930.1	chlorophyll A/B binding protein 1;
Glyma.19G106800	PF00044,PF02800	Gp_dh_N: Glyceraldehyde 3-phosphate dehydrogenase, NAD binding domain; Gp_dh_N: Glyceraldehyde 3-phosphate dehydrogenase, NAD binding domain;	GO:0055114,GO:0016620	AT1G12900.1	glyceraldehyde 3-phosphate dehydrogenase A subunit 2;
Glyma.08G082900	PF00504	Chloroa_b-bind: Chlorophyll A-B binding protein;	GO:0016020,GO:0009765	AT1G29930.1	chlorophyll A/B binding protein 1;
Glyma.14G008000	PF00504	Chloroa_b-bind: Chlorophyll A-B binding protein;	GO:0016020,GO:0009765	AT2G05100.1	photosystem II light harvesting complex gene 2.1;
Glyma.19G007700	PF00484	Pro_CA: Carbonic anhydrase;	GO:0008270,GO:0004089	AT3G01500.2	carbonic anhydrase 1;
Glyma.19G046800	PF12338,PF00101	RbcS: Ribulose-1,5-bisphosphate carboxylase small subunit; RbcS: Ribulose-1,5-bisphosphate carboxylase small subunit;		AT5G38410.1	Ribulose bisphosphate carboxylase (small chain) family protein;
Glyma.12G037400	PF00274	Glycolytic: Fructose-bisphosphate aldolase class-I;	GO:0006096,GO:0004332	AT4G38970.1	fructose-bisphosphate aldolase 2;
Glyma.19G046600	PF12338,PF00101	RbcS: Ribulose-1,5-bisphosphate carboxylase small subunit; RbcS: Ribulose-1,5-bisphosphate carboxylase small subunit;		AT5G38410.1	Ribulose bisphosphate carboxylase (small chain) family protein;
Glyma.16G044900	PF00044,PF02800	Gp_dh_N: Glyceraldehyde 3-phosphate dehydrogenase, NAD binding domain; Gp_dh_N: Glyceraldehyde 3-phosphate dehydrogenase, NAD binding domain;	GO:0055114,GO:0016620	AT1G12900.1	glyceraldehyde 3-phosphate dehydrogenase A subunit 2;
Glyma.05G007100	PF00484	Pro_CA: Carbonic anhydrase;	GO:0008270,GO:0004089	AT3G01500.2	carbonic anhydrase 1;
Glyma.08G173700	PF04725	PsbR: Photosystem II 10 kDa polypeptide PsbR;	GO:0042651,GO:0015979,GO:0009654,GO:0009523	AT1G79040.1	photosystem II subunit R;
Glyma.04G020300	PF13473			AT1G20340.1	Cupredoxin superfamily protein;
Glyma.05G022900	PF02507	PSI_PsaF: Photosystem I reaction centre subunit III;	GO:0015979,GO:0009538,GO:0009522	AT1G31330.1	photosystem I subunit F;
Glyma.08G126800	PF00111	Fer2: 2Fe-2S iron-sulfur cluster binding domain;	GO:0051536,GO:0009055	AT1G60950.1	2Fe-2S ferredoxin-like superfamily protein;
Glyma.07G014500	PF03767	Acid_phosphat_B: HAD superfamily, subfamily IIIB (Acid phosphatase);	GO:0003993	AT4G25150.1	HAD superfamily, subfamily IIIB acid phosphatase ;
Glyma.06G150300	PF05479		GO:0042651,GO:0015979,GO:0009522,GO:0005516	AT5G64040.1	photosystem I reaction center subunit PSI-N, chloroplast, putative / PSI-N, putative (PSAN);
Glyma.08G274400	PF00464	SHMT: Serine hydroxymethyltransferase;	GO:0016740	AT4G37930.1	serine transhydroxymethyltransferase 1;
RNAseq_root_top20
	Pfam	Pfam annot	GO	Best-hit-arabi-name	arabi-defline
Glyma.09G092700	PF02095	Extensin_1: Extensin-like protein repeat;	GO:0005199		;
Glyma.17G186600	PF03144,PF03143,PF00009	GTP_EFTU_D2: Elongation factor Tu domain 2; GTP_EFTU_D2: Elongation factor Tu domain 2; GTP_EFTU_D2: Elongation factor Tu domain 2;	GO:0005525	AT1G07930.1	GTP binding Elongation factor Tu family protein;
Glyma.08G230500	PF00407	Bet_v_1: Pathogenesis-related protein Bet v 1 family;	GO:0009607,GO:0006952	AT1G70890.1	MLP-like protein 43;
Glyma.01G083300	PF02265		GO:0006308,GO:0004519,GO:0003676	AT1G68290.1	endonuclease 2;
Glyma.09G023000	PF00141	peroxidase: Peroxidase;	GO:0055114,GO:0020037,GO:0006979,GO:0004601	AT2G38380.1	Peroxidase superfamily protein;
Glyma.08G125800	PF07714,PF01453	PK_Tyr_Ser-Thr: Protein tyrosine and serine/threonine kinase; PK_Tyr_Ser-Thr: Protein tyrosine and serine/threonine kinase;	GO:0006468,GO:0004672	AT4G21390.1	S-locus lectin protein kinase family protein;
Glyma.12G073100	PF00141	peroxidase: Peroxidase;	GO:0055114,GO:0020037,GO:0006979,GO:0004601	AT1G07890.4	ascorbate peroxidase 1;
Glyma.05G114900	PF03144,PF03143,PF00009	GTP_EFTU_D2: Elongation factor Tu domain 2; GTP_EFTU_D2: Elongation factor Tu domain 2; GTP_EFTU_D2: Elongation factor Tu domain 2;	GO:0005525	AT1G07930.1	GTP binding Elongation factor Tu family protein;
Glyma.17G030200	PF00407	Bet_v_1: Pathogenesis-related protein Bet v 1 family;	GO:0009607,GO:0006952		;
Glyma.06G186300	PF00171	Aldedh: Aldehyde dehydrogenase family;	GO:0055114,GO:0016491,GO:0008152	AT1G74920.1	aldehyde dehydrogenase 10A8;
Glyma.01G213100	PF03479	PCC: Plants and Prokaryotes Conserved (PCC) domain;		AT2G45430.1	AT-hook motif nuclear-localized protein 22;
Glyma.15G019200	PF14510,PF08370,PF00005,PF01061	ABC_trans_N: ABC-transporter N-terminal; ABC_trans_N: ABC-transporter N-terminal; ABC_trans_N: ABC-transporter N-terminal; ABC_trans_N: ABC-transporter N-terminal;	GO:0016887,GO:0005524,GO:0016020	AT1G59870.1	ABC-2 and Plant PDR ABC-type transporter family protein;
Glyma.15G052000	PF01740,PF00916	STAS: STAS domain; STAS: STAS domain;	GO:0016021,GO:0015116,GO:0008272,GO:0055085,GO:0016020,GO:0008271,GO:0005886	AT1G22150.1	sulfate transporter 1;3;
Glyma.15G131400	PF07712	SURNod19: Stress up-regulated Nod 19;		AT5G61820.1	;
Glyma.10G070500	PF00657	Lipase_GDSL: GDSL-like Lipase/Acylhydrolase;	GO:0016788	AT5G03610.1	GDSL-like Lipase/Acylhydrolase superfamily protein;
Glyma.09G055600	PF00403,PF00702,PF00122	HMA: Heavy-metal-associated domain; HMA: Heavy-metal-associated domain; HMA: Heavy-metal-associated domain;	GO:0046872,GO:0030001,GO:0000166	AT4G30110.1	heavy metal atpase 2;
Glyma.09G119900					;
Glyma.09G120000	PF00403	HMA: Heavy-metal-associated domain;	GO:0046872,GO:0030001	AT1G22990.1	Heavy metal transport/detoxification superfamily protein ;
Glyma.20G010900	PF14226,PF03171	DIOX_N: non-haem dioxygenase in morphine synthesis N-terminal; DIOX_N: non-haem dioxygenase in morphine synthesis N-terminal;	GO:0055114,GO:0016491	AT1G17020.1	senescence-related gene 1;
Glyma.08G036100				AT4G28840.1	;
RNAseq_seed_top20
	Pfam	Pfam annot	GO	Best-hit-arabi-name	arabi-defline
Glyma.10G207100	PF08246,PF00112	Inhibitor_I29: Cathepsin propeptide inhibitor domain (I29); Inhibitor_I29: Cathepsin propeptide inhibitor domain (I29);	GO:0008234,GO:0006508	AT3G54940.2	Papain family cysteine protease;
Glyma.09G044200	PF00838	TCTP: Translationally controlled tumour protein;		AT3G16640.1	translationally controlled tumor protein;
Glyma.15G026300	PF01477,PF00305	PLAT: PLAT/LH2 domain; PLAT: PLAT/LH2 domain;	GO:0005515,GO:0055114,GO:0046872,GO:0016702	AT1G55020.1	lipoxygenase 1;
Glyma.13G363300				AT1G52690.2	Late embryogenesis abundant protein (LEA) family protein;
Glyma.17G186600	PF03144,PF03143,PF00009	GTP_EFTU_D2: Elongation factor Tu domain 2; GTP_EFTU_D2: Elongation factor Tu domain 2; GTP_EFTU_D2: Elongation factor Tu domain 2;	GO:0005525	AT1G07930.1	GTP binding Elongation factor Tu family protein;
Glyma.07G132000	PF01439		GO:0046872	AT3G09390.1	metallothionein 2A;
Glyma.09G185500	PF00257	Dehydrin: Dehydrin;	GO:0009415,GO:0006950		;
Glyma.19G006400	PF09439	SRPRB: Signal recognition particle receptor beta subunit;		AT1G10630.1	ADP-ribosylation factor A1F;
Glyma.10G246300	PF00190	Cupin_1: Cupin;	GO:0045735	AT3G22640.1	cupin family protein;
Glyma.03G144400	PF03760	LEA_1: Late embryogenesis abundant (LEA) group 1;	GO:0009790	AT5G06760.1	Late Embryogenesis Abundant 4-5;
Glyma.16G071800	PF01277	Oleosin: Oleosin;	GO:0016021,GO:0012511	AT3G01570.1	Oleosin family protein;
Glyma.05G089000	PF03144,PF03143,PF00009	GTP_EFTU_D2: Elongation factor Tu domain 2; GTP_EFTU_D2: Elongation factor Tu domain 2; GTP_EFTU_D2: Elongation factor Tu domain 2;	GO:0005525	AT1G07930.1	GTP binding Elongation factor Tu family protein;
Glyma.14G061500	PF00230	MIP: Major intrinsic protein;	GO:0016020,GO:0006810,GO:0005215	AT4G00430.1	plasma membrane intrinsic protein 1;4;
Glyma.17G027400	PF03242	LEA_3: Late embryogenesis abundant protein;	GO:0006950	AT4G15910.1	drought-induced 21;
Glyma.12G095700	PF00684,PF00226,PF01556	DnaJ_CXXCXGXG: DnaJ central domain; DnaJ_CXXCXGXG: DnaJ central domain; DnaJ_CXXCXGXG: DnaJ central domain;	GO:0051082,GO:0031072	AT5G22060.1	DNAJ homologue 2;
Glyma.05G198000	PF00304	Gamma-thionin: Gamma-thionin family;		AT2G02100.1	low-molecular-weight cysteine-rich 69;
Glyma.04G009900	PF00257	Dehydrin: Dehydrin;	GO:0009415,GO:0006950	AT2G21490.1	dehydrin LEA;
Glyma.19G147200	PF03760	LEA_1: Late embryogenesis abundant (LEA) group 1;	GO:0009790	AT5G06760.1	Late Embryogenesis Abundant 4-5;
Glyma.05G166600	PF04146	YTH: YT521-B-like domain;		AT3G13460.1	evolutionarily conserved C-terminal region 2;
Glyma.10G064400	PF02987	LEA_4: Late embryogenesis abundant protein;		AT2G36640.1	embryonic cell protein 63;
RNAseq_nodule_top20
	Pfam	Pfam annot	GO	Best-hit-arabi-name	arabi-defline
Glyma.13G364400	PF02451	Nodulin: Nodulin;			haemoglobin 2;
Glyma.10G198800	PF00042	Globin: Globin;	GO:0020037,GO:0019825	AT3G10520.1	haemoglobin 2;
Glyma.10G199100	PF00042	Globin: Globin;	GO:0020037,GO:0019825	AT3G10520.1	;
Glyma.15G045000	PF02451	Nodulin: Nodulin;			;
Glyma.20G024200	PF02451	Nodulin: Nodulin;			haemoglobin 2;
Glyma.10G199000	PF00042	Globin: Globin;	GO:0020037,GO:0019825	AT3G10520.1	haemoglobin 2;
Glyma.20G191200	PF00042	Globin: Globin;	GO:0020037,GO:0019825	AT3G10520.1	;
Glyma.14G052400					;
Glyma.13G328800	PF02451	Nodulin: Nodulin;			BURP domain-containing protein;
Glyma.12G217400	PF03181	BURP: BURP domain;		AT5G25610.1	;
Glyma.19G074000	PF02451	Nodulin: Nodulin;			;
Glyma.02G265200					B12D protein;
Glyma.08G250300	PF06522	B12D: NADH-ubiquinone reductase complex 1 MLRQ subunit;		AT3G29970.1	NOD26-like intrinsic protein 1;2;
Glyma.08G120100	PF00230	MIP: Major intrinsic protein;	GO:0016020,GO:0006810,GO:0005215	AT4G18910.1	Haloacid dehalogenase-like hydrolase (HAD) superfamily protein;
Glyma.10G248900	PF13419	HAD_2: Haloacid dehalogenase-like hydrolase;		AT2G32150.1	Haloacid dehalogenase-like hydrolase (HAD) superfamily protein;
Glyma.20G144800	PF13419	HAD_2: Haloacid dehalogenase-like hydrolase;		AT2G32150.1	hemoglobin 3;
Glyma.04G079200	PF01152	Bac_globin: Bacterial-like globin;	GO:0019825	AT4G32690.1	BURP domain-containing protein;
Glyma.12G217300	PF03181	BURP: BURP domain;		AT5G25610.1	;
Glyma.01G028500					myo-inositol-1-phosphate synthase 2;
Glyma.11G238800	PF01658,PF07994	Inos-1-P_synth: Myo-inositol-1-phosphate synthase; Inos-1-P_synth: Myo-inositol-1-phosphate synthase;	GO:0008654,GO:0006021,GO:0004512	AT2G22240.1
GEO_control_top20
	Pfam	Pfam annot	GO	Best-hit-arabi-name	arabi-defline
Glyma.14G061500	PF00230	MIP: Major intrinsic protein;	GO:0016020,GO:0006810,GO:0005215	AT4G00430.1	plasma membrane intrinsic protein 1;4;
Glyma.02G255000	PF00230	MIP: Major intrinsic protein;	GO:0016020,GO:0006810,GO:0005215	AT4G00430.1	plasma membrane intrinsic protein 1;4;
Glyma.09G044200	PF00838	TCTP: Translationally controlled tumour protein;		AT3G16640.1	translationally controlled tumor protein;
Glyma.10G214500					;
Glyma.17G186600	PF03144,PF03143,PF00009	GTP_EFTU_D2: Elongation factor Tu domain 2; GTP_EFTU_D2: Elongation factor Tu domain 2; GTP_EFTU_D2: Elongation factor Tu domain 2;	GO:0005525	AT1G07930.1	GTP binding Elongation factor Tu family protein;
Glyma.10G251900	PF11976	Rad60-SLD: Ubiquitin-2 like Rad60 SUMO-like;		AT4G05320.1	polyubiquitin 10;
Glyma.20G141600	PF11976	Rad60-SLD: Ubiquitin-2 like Rad60 SUMO-like;		AT4G05320.2	polyubiquitin 10;
Glyma.04G165500	PF01287	eIF-5a: Eukaryotic elongation factor 5A hypusine, DNA-binding OB fold;	GO:0045905,GO:0045901,GO:0043022,GO:0006452,GO:0003746,GO:0003723	AT1G13950.1	eukaryotic elongation factor 5A-1;
Glyma.06G197300	PF01287	eIF-5a: Eukaryotic elongation factor 5A hypusine, DNA-binding OB fold;	GO:0045905,GO:0045901,GO:0043022,GO:0006452,GO:0003746,GO:0003723	AT1G13950.1	eukaryotic elongation factor 5A-1;
Glyma.13G347700	PF01477,PF00305	PLAT: PLAT/LH2 domain; PLAT: PLAT/LH2 domain;	GO:0005515,GO:0055114,GO:0046872,GO:0016702	AT1G55020.1	lipoxygenase 1;
Glyma.09G019200	PF00241	Cofilin_ADF: Cofilin/tropomyosin-type actin-binding protein;	GO:0005622,GO:0003779,GO:0030042,GO:0015629	AT5G59880.1	actin depolymerizing factor 3;
Glyma.10G044000	PF00241	Cofilin_ADF: Cofilin/tropomyosin-type actin-binding protein;	GO:0005622,GO:0003779,GO:0030042,GO:0015629	AT3G46010.2	actin depolymerizing factor 1;
Glyma.13G131700	PF00241	Cofilin_ADF: Cofilin/tropomyosin-type actin-binding protein;	GO:0005622,GO:0003779,GO:0030042,GO:0015629	AT5G59890.1	actin depolymerizing factor 4;
Glyma.15G125300	PF00241	Cofilin_ADF: Cofilin/tropomyosin-type actin-binding protein;	GO:0005622,GO:0003779,GO:0030042,GO:0015629	AT5G59880.1	actin depolymerizing factor 3;
Glyma.15G076500	PF05564	Auxin_repressed: Dormancy/auxin associated protein;		AT1G28330.1	dormancy-associated protein-like 1;
Glyma.17G103100	PF01287	eIF-5a: Eukaryotic elongation factor 5A hypusine, DNA-binding OB fold;	GO:0045905,GO:0045901,GO:0043022,GO:0006452,GO:0003746,GO:0003723	AT1G13950.1	eukaryotic elongation factor 5A-1;
Glyma.06G269500	PF01253	SUI1: Translation initiation factor SUI1;	GO:0006413,GO:0003743	AT4G27130.1	Translation initiation factor SUI1 family protein;
Glyma.06G269600	PF01253	SUI1: Translation initiation factor SUI1;	GO:0006413,GO:0003743	AT4G27130.1	Translation initiation factor SUI1 family protein;
Glyma.12G135100	PF01253	SUI1: Translation initiation factor SUI1;	GO:0006413,GO:0003743	AT4G27130.1	Translation initiation factor SUI1 family protein;
Glyma.19G186100	PF00230	MIP: Major intrinsic protein;	GO:0016020,GO:0006810,GO:0005215	AT2G36830.1	gamma tonoplast intrinsic protein;
GEO_leaf_top20
	Pfam	Pfam annot	GO	Best-hit-arabi-name	arabi-defline
Glyma.13G046200	PF12338,PF00101	RbcS: Ribulose-1,5-bisphosphate carboxylase small subunit; RbcS: Ribulose-1,5-bisphosphate carboxylase small subunit;		AT5G38410.1	Ribulose bisphosphate carboxylase (small chain) family protein;
Glyma.19G046600	PF12338,PF00101	RbcS: Ribulose-1,5-bisphosphate carboxylase small subunit; RbcS: Ribulose-1,5-bisphosphate carboxylase small subunit;		AT5G38410.1	Ribulose bisphosphate carboxylase (small chain) family protein;
Glyma.19G046800	PF12338,PF00101	RbcS: Ribulose-1,5-bisphosphate carboxylase small subunit; RbcS: Ribulose-1,5-bisphosphate carboxylase small subunit;		AT5G38410.1	Ribulose bisphosphate carboxylase (small chain) family protein;
Glyma.04G167900	PF00504	Chloroa_b-bind: Chlorophyll A-B binding protein;	GO:0016020,GO:0009765	AT3G47470.1	light-harvesting chlorophyll-protein complex I subunit A4;
Glyma.11G221000	PF00004	AAA: ATPase family associated with various cellular activities (AAA);	GO:0005524	AT2G39730.3	rubisco activase;
Glyma.18G036400	PF00004	AAA: ATPase family associated with various cellular activities (AAA);	GO:0005524	AT2G39730.2	rubisco activase;
Glyma.08G173700	PF04725	PsbR: Photosystem II 10 kDa polypeptide PsbR;	GO:0042651,GO:0015979,GO:0009654,GO:0009523	AT1G79040.1	photosystem II subunit R;
Glyma.15G253700	PF04725	PsbR: Photosystem II 10 kDa polypeptide PsbR;	GO:0042651,GO:0015979,GO:0009654,GO:0009523	AT1G79040.1	photosystem II subunit R;
Glyma.07G019700	PF03244		GO:0015979,GO:0009538,GO:0009522	AT1G52230.1	photosystem I subunit H2;
Glyma.08G204800	PF03244		GO:0015979,GO:0009538,GO:0009522	AT1G52230.1	photosystem I subunit H2;
Glyma.12G232000	PF02874,PF00306,PF00006	ATP-synt_ab_N: ATP synthase alpha/beta family, beta-barrel domain; ATP-synt_ab_N: ATP synthase alpha/beta family, beta-barrel domain; ATP-synt_ab_N: ATP synthase alpha/beta family, beta-barrel domain;	GO:0046034,GO:0015992,GO:0033178,GO:0016820,GO:0015991,GO:0005524	ATCG00120.1	ATP synthase subunit alpha;
Glyma.04G017500	PF06628,PF00199	Catalase-rel: Catalase-related immune-responsive; Catalase-rel: Catalase-related immune-responsive;	GO:0055114,GO:0020037,GO:0004096,GO:0006979	AT4G35090.1	catalase 2;
Glyma.06G017900	PF06628,PF00199	Catalase-rel: Catalase-related immune-responsive; Catalase-rel: Catalase-related immune-responsive;	GO:0055114,GO:0020037,GO:0004096,GO:0006979	AT4G35090.1	catalase 2;
Glyma.10G243800	PF00504	Chloroa_b-bind: Chlorophyll A-B binding protein;		AT3G22840.1	Chlorophyll A-B binding family protein;
Glyma.20G150600	PF00504	Chloroa_b-bind: Chlorophyll A-B binding protein;		AT3G22840.1	Chlorophyll A-B binding family protein;
Glyma.11G111100	PF00274	Glycolytic: Fructose-bisphosphate aldolase class-I;	GO:0006096,GO:0004332	AT4G38970.1	fructose-bisphosphate aldolase 2;
Glyma.11G111400	PF00274	Glycolytic: Fructose-bisphosphate aldolase class-I;	GO:0006096,GO:0004332	AT4G38970.1	fructose-bisphosphate aldolase 2;
Glyma.12G037400	PF00274	Glycolytic: Fructose-bisphosphate aldolase class-I;	GO:0006096,GO:0004332	AT4G38970.1	fructose-bisphosphate aldolase 2;
Glyma.02G309500	PF00504	Chloroa_b-bind: Chlorophyll A-B binding protein;	GO:0016020,GO:0009765	AT1G61520.3	photosystem I light harvesting complex gene 3;
Glyma.14G003400	PF00504	Chloroa_b-bind: Chlorophyll A-B binding protein;	GO:0016020,GO:0009765	AT1G61520.1	photosystem I light harvesting complex gene 3;
GEO_root_top20
	Pfam	Pfam annot	GO	Best-hit-arabi-name	arabi-defline
Glyma.09G092700	PF02095	Extensin_1: Extensin-like protein repeat;	GO:0005199		;
Glyma.15G199700	PF02095	Extensin_1: Extensin-like protein repeat;	GO:0005199		;
Glyma.10G214500					;
Glyma.13G347700	PF01477,PF00305	PLAT: PLAT/LH2 domain; PLAT: PLAT/LH2 domain;	GO:0005515,GO:0055114,GO:0046872,GO:0016702	AT1G55020.1	lipoxygenase 1;
Glyma.10G251900	PF11976	Rad60-SLD: Ubiquitin-2 like Rad60 SUMO-like;		AT4G05320.1	polyubiquitin 10;
Glyma.20G141600	PF11976	Rad60-SLD: Ubiquitin-2 like Rad60 SUMO-like;		AT4G05320.2	polyubiquitin 10;
Glyma.02G255000	PF00230	MIP: Major intrinsic protein;	GO:0016020,GO:0006810,GO:0005215	AT4G00430.1	plasma membrane intrinsic protein 1;4;
Glyma.14G061500	PF00230	MIP: Major intrinsic protein;	GO:0016020,GO:0006810,GO:0005215	AT4G00430.1	plasma membrane intrinsic protein 1;4;
Glyma.12G172500	PF00230	MIP: Major intrinsic protein;	GO:0016020,GO:0006810,GO:0005215	AT2G37170.1	plasma membrane intrinsic protein 2;
Glyma.13G325900	PF00230	MIP: Major intrinsic protein;	GO:0016020,GO:0006810,GO:0005215	AT2G37170.1	plasma membrane intrinsic protein 2;
Glyma.08G271600					;
Glyma.17G030200	PF00407	Bet_v_1: Pathogenesis-related protein Bet v 1 family;	GO:0009607,GO:0006952		;
Glyma.12G217300	PF03181	BURP: BURP domain;		AT5G25610.1	BURP domain-containing protein;
Glyma.09G044200	PF00838	TCTP: Translationally controlled tumour protein;		AT3G16640.1	translationally controlled tumor protein;
Glyma.09G019200	PF00241	Cofilin_ADF: Cofilin/tropomyosin-type actin-binding protein;	GO:0005622,GO:0003779,GO:0030042,GO:0015629	AT5G59880.1	actin depolymerizing factor 3;
Glyma.10G044000	PF00241	Cofilin_ADF: Cofilin/tropomyosin-type actin-binding protein;	GO:0005622,GO:0003779,GO:0030042,GO:0015629	AT3G46010.2	actin depolymerizing factor 1;
Glyma.13G131700	PF00241	Cofilin_ADF: Cofilin/tropomyosin-type actin-binding protein;	GO:0005622,GO:0003779,GO:0030042,GO:0015629	AT5G59890.1	actin depolymerizing factor 4;
Glyma.15G125300	PF00241	Cofilin_ADF: Cofilin/tropomyosin-type actin-binding protein;	GO:0005622,GO:0003779,GO:0030042,GO:0015629	AT5G59880.1	actin depolymerizing factor 3;
Glyma.17G186600	PF03144,PF03143,PF00009	GTP_EFTU_D2: Elongation factor Tu domain 2; GTP_EFTU_D2: Elongation factor Tu domain 2; GTP_EFTU_D2: Elongation factor Tu domain 2;	GO:0005525	AT1G07930.1	GTP binding Elongation factor Tu family protein;
Glyma.19G186100	PF00230	MIP: Major intrinsic protein;	GO:0016020,GO:0006810,GO:0005215	AT2G36830.1	gamma tonoplast intrinsic protein;
GEO_seed_top20
	Pfam	Pfam annot	GO	Best-hit-arabi-name	arabi-defline
Glyma.08G341500	PF00197	Kunitz_legume: Trypsin and protease inhibitor;	GO:0004866	AT1G73260.1	kunitz trypsin inhibitor 1;
Glyma.19G063400	PF01277	Oleosin: Oleosin;	GO:0016021,GO:0012511	AT3G01570.1	Oleosin family protein;
Glyma.13G194400	PF08027,PF16720	Albumin_I: Albumin I chain b; Albumin_I: Albumin I chain b;	GO:0045735,GO:0009405		;
Glyma.13G363300				AT1G52690.2	Late embryogenesis abundant protein (LEA) family protein;
Glyma.10G246300	PF00190	Cupin_1: Cupin;	GO:0045735	AT3G22640.1	cupin family protein;
Glyma.20G148400	PF00190	Cupin_1: Cupin;	GO:0045735	AT3G22640.1	cupin family protein;
Glyma.20G148300	PF00190	Cupin_1: Cupin;	GO:0045735	AT3G22640.1	cupin family protein;
Glyma.10G207100	PF08246,PF00112	Inhibitor_I29: Cathepsin propeptide inhibitor domain (I29); Inhibitor_I29: Cathepsin propeptide inhibitor domain (I29);	GO:0008234,GO:0006508	AT3G54940.2	Papain family cysteine protease;
Glyma.06G275300	PF08246,PF00112	Inhibitor_I29: Cathepsin propeptide inhibitor domain (I29); Inhibitor_I29: Cathepsin propeptide inhibitor domain (I29);	GO:0008234,GO:0006508	AT5G45890.1	senescence-associated gene 12;
Glyma.03G238700				AT1G54860.1	Glycoprotein membrane precursor GPI-anchored;
Glyma.17G186600	PF03144,PF03143,PF00009	GTP_EFTU_D2: Elongation factor Tu domain 2; GTP_EFTU_D2: Elongation factor Tu domain 2; GTP_EFTU_D2: Elongation factor Tu domain 2;	GO:0005525	AT1G07930.1	GTP binding Elongation factor Tu family protein;
Glyma.09G044200	PF00838	TCTP: Translationally controlled tumour protein;		AT3G16640.1	translationally controlled tumor protein;
Glyma.19G227000	PF00892	EamA: EamA-like transporter family;	GO:0016021,GO:0016020,GO:0022857	AT1G09380.1	nodulin MtN21 /EamA-like transporter family protein;
Glyma.19G227900	PF00892	EamA: EamA-like transporter family;	GO:0016021,GO:0016020,GO:0022857	AT1G09380.1	nodulin MtN21 /EamA-like transporter family protein;
Glyma.13G168700	PF00389,PF02826	2-Hacid_dh: D-isomer specific 2-hydroxyacid dehydrogenase, catalytic domain; 2-Hacid_dh: D-isomer specific 2-hydroxyacid dehydrogenase, catalytic domain;	GO:0055114,GO:0051287,GO:0016616,GO:0008152	AT5G14780.1	formate dehydrogenase;
Glyma.19G009100	PF00389,PF02826	2-Hacid_dh: D-isomer specific 2-hydroxyacid dehydrogenase, catalytic domain; 2-Hacid_dh: D-isomer specific 2-hydroxyacid dehydrogenase, catalytic domain;	GO:0055114,GO:0051287,GO:0016616,GO:0008152	AT5G14780.1	formate dehydrogenase;
Glyma.02G220000	PF00252	Ribosomal_L16: Ribosomal protein L16p/L10e;	GO:0006412,GO:0005840,GO:0003735	AT1G26910.1	Ribosomal protein L16p/L10e family protein;
Glyma.14G187800	PF00252	Ribosomal_L16: Ribosomal protein L16p/L10e;	GO:0006412,GO:0005840,GO:0003735	AT1G26910.1	Ribosomal protein L16p/L10e family protein;
Glyma.04G165500	PF01287	eIF-5a: Eukaryotic elongation factor 5A hypusine, DNA-binding OB fold;	GO:0045905,GO:0045901,GO:0043022,GO:0006452,GO:0003746,GO:0003723	AT1G13950.1	eukaryotic elongation factor 5A-1;
Glyma.06G197300	PF01287	eIF-5a: Eukaryotic elongation factor 5A hypusine, DNA-binding OB fold;	GO:0045905,GO:0045901,GO:0043022,GO:0006452,GO:0003746,GO:0003723	AT1G13950.1	eukaryotic elongation factor 5A-1;

## Sheet: Top100 nodule gene annotation
Top 100 highly expressed nodule genes
ID	Pfam	Pfam annot	GO	Best-hit-arabi-name	arabi-defline
Glyma.13G364400	PF02451	Nodulin: Nodulin;			;
Glyma.10G198800	PF00042	Globin: Globin;	GO:0020037,GO:0019825	AT3G10520.1	haemoglobin 2;
Glyma.10G199100	PF00042	Globin: Globin;	GO:0020037,GO:0019825	AT3G10520.1	haemoglobin 2;
Glyma.15G045000	PF02451	Nodulin: Nodulin;			;
Glyma.20G024200	PF02451	Nodulin: Nodulin;			;
Glyma.10G199000	PF00042	Globin: Globin;	GO:0020037,GO:0019825	AT3G10520.1	haemoglobin 2;
Glyma.20G191200	PF00042	Globin: Globin;	GO:0020037,GO:0019825	AT3G10520.1	haemoglobin 2;
Glyma.14G052400					;
Glyma.13G328800	PF02451	Nodulin: Nodulin;			;
Glyma.12G217400	PF03181	BURP: BURP domain;		AT5G25610.1	BURP domain-containing protein;
Glyma.19G074000	PF02451	Nodulin: Nodulin;			;
Glyma.02G265200					;
Glyma.08G250300	PF06522	B12D: NADH-ubiquinone reductase complex 1 MLRQ subunit;		AT3G29970.1	B12D protein;
Glyma.08G120100	PF00230	MIP: Major intrinsic protein;	GO:0016020,GO:0006810,GO:0005215	AT4G18910.1	NOD26-like intrinsic protein 1;2;
Glyma.10G248900	PF13419	HAD_2: Haloacid dehalogenase-like hydrolase;		AT2G32150.1	Haloacid dehalogenase-like hydrolase (HAD) superfamily protein;
Glyma.20G144800	PF13419	HAD_2: Haloacid dehalogenase-like hydrolase;		AT2G32150.1	Haloacid dehalogenase-like hydrolase (HAD) superfamily protein;
Glyma.04G079200	PF01152	Bac_globin: Bacterial-like globin;	GO:0019825	AT4G32690.1	hemoglobin 3;
Glyma.12G217300	PF03181	BURP: BURP domain;		AT5G25610.1	BURP domain-containing protein;
Glyma.01G028500					;
Glyma.11G238800	PF01658,PF07994	Inos-1-P_synth: Myo-inositol-1-phosphate synthase; Inos-1-P_synth: Myo-inositol-1-phosphate synthase;	GO:0008654,GO:0006021,GO:0004512	AT2G22240.1	myo-inositol-1-phosphate synthase 2;
Glyma.09G187000	PF04749	PLAC8: PLAC8 family;		AT1G68630.1	PLAC8 family protein;
Glyma.02G017100	PF03242	LEA_3: Late embryogenesis abundant protein;	GO:0006950	AT4G02380.1	senescence-associated gene 21;
Glyma.10G214500					;
Glyma.17G045800	PF00534,PF00862	Glycos_transf_1: Glycosyl transferases group 1; Glycos_transf_1: Glycosyl transferases group 1;	GO:0016157,GO:0005985	AT3G43190.1	sucrose synthase 4;
Glyma.09G044200	PF00838	TCTP: Translationally controlled tumour protein;		AT3G16640.1	translationally controlled tumor protein;
Glyma.16G195200					;
Glyma.06G216500	PF03386	ENOD93: Early nodulin 93 ENOD93 protein;		AT5G25940.1	early nodulin-related;
Glyma.03G115300	PF00067	p450: Cytochrome P450;	GO:0055114,GO:0020037,GO:0016705,GO:0005506	AT1G11680.1	CYTOCHROME P450 51G1;
Glyma.05G029800	PF01145	Band_7: SPFH domain / Band 7 family;	GO:0016020	AT5G62740.1	SPFH/Band 7/PHB domain-containing membrane-associated protein family;
Glyma.11G250200	PF00067	p450: Cytochrome P450;	GO:0055114,GO:0020037,GO:0016705,GO:0005506	AT1G13710.1	cytochrome P450, family 78, subfamily A, polypeptide 5;
Glyma.18G041100	PF03951,PF00120	Gln-synt_N: Glutamine synthetase, beta-Grasp domain; Gln-synt_N: Glutamine synthetase, beta-Grasp domain;	GO:0006807,GO:0006542,GO:0004356	AT5G16570.1	glutamine synthetase 1;4;
Glyma.08G196900	PF07687,PF01546		GO:0016787,GO:0008152	AT1G51760.1	peptidase M20/M25/M40 family protein;
Glyma.18G164200	PF04419	4F5: 4F5 protein related disordered region;		AT3G24100.1	Uncharacterised protein family SERF;
Glyma.01G078300	PF00067	p450: Cytochrome P450;	GO:0055114,GO:0020037,GO:0016705,GO:0005506	AT4G31500.1	cytochrome P450, family 83, subfamily B, polypeptide 1;
Glyma.13G191600	PF00685	Sulfotransfer_1: Sulfotransferase domain;	GO:0008146	AT5G07010.1	sulfotransferase 2A;
Glyma.08G076500					;
Glyma.12G135000	PF01946	Thi4: Thi4 family;		AT5G54770.1	thiazole biosynthetic enzyme, chloroplast (ARA6) (THI1) (THI4);
Glyma.05G121600	PF01988			AT3G43660.1	Vacuolar iron transporter (VIT) family protein;
Glyma.10G251900	PF11976	Rad60-SLD: Ubiquitin-2 like Rad60 SUMO-like;		AT4G05320.1	polyubiquitin 10;
Glyma.17G186600	PF03144,PF03143,PF00009	GTP_EFTU_D2: Elongation factor Tu domain 2; GTP_EFTU_D2: Elongation factor Tu domain 2; GTP_EFTU_D2: Elongation factor Tu domain 2;	GO:0005525	AT1G07930.1	GTP binding Elongation factor Tu family protein;
Glyma.02G265500					;
Glyma.08G108000	PF05694	SBP56: 56kDa selenium binding protein (SBP56);	GO:0008430	AT4G14030.2	selenium-binding protein 1;
Glyma.02G204500	PF02298	Cu_bind_like: Plastocyanin-like domain;	GO:0009055	AT5G57920.1	early nodulin-like protein 10;
Glyma.13G222300	PF00464	SHMT: Serine hydroxymethyltransferase;	GO:0016740	AT4G32520.1	serine hydroxymethyltransferase 3;
Glyma.11G222300	PF13561	adh_short_C2: Enoyl-(Acyl carrier protein) reductase;		AT5G06060.1	NAD(P)-binding Rossmann-fold superfamily protein;
Glyma.02G155600	PF00582	Usp: Universal stress protein family;	GO:0006950	AT2G47710.1	Adenine nucleotide alpha hydrolases-like superfamily protein;
Glyma.11G215500	PF03951,PF00120	Gln-synt_N: Glutamine synthetase, beta-Grasp domain; Gln-synt_N: Glutamine synthetase, beta-Grasp domain;	GO:0006807,GO:0006542,GO:0004356	AT5G37600.1	glutamine synthase clone R1;
Glyma.10G012800				AT5G61310.1	Cytochrome c oxidase subunit Vc family protein;
Glyma.02G282300					;
Glyma.10G060100	PF04909	Amidohydro_2: Amidohydrolase;	GO:0016787	AT3G53180.1	glutamate-ammonia ligases;catalytics;glutamate-ammonia ligases;
Glyma.19G020500	PF07847		GO:0055114,GO:0016702	AT5G39890.1	Protein of unknown function (DUF1637);
Glyma.07G007000	PF01477,PF00305	PLAT: PLAT/LH2 domain; PLAT: PLAT/LH2 domain;	GO:0005515,GO:0055114,GO:0046872,GO:0016702	AT1G55020.1	lipoxygenase 1;
Glyma.09G040100	PF02790,PF00116	COX2_TM: Cytochrome C oxidase subunit II, transmembrane domain; COX2_TM: Cytochrome C oxidase subunit II, transmembrane domain;	GO:0022900,GO:0016021,GO:0016020,GO:0005507,GO:0004129	ATMG00160.1	cytochrome oxidase 2;
Glyma.01G128000	PF04535	DUF588: Domain of unknown function (DUF588);		AT2G38480.1	Uncharacterised protein family (UPF0497);
Glyma.02G259700	PF04588	HIG_1_N: Hypoxia induced protein conserved region;		AT3G05550.1	Hypoxia-responsive family protein;
Glyma.15G105100	PF13537	GATase_7: Glutamine amidotransferase domain;		AT5G19140.1	Aluminium induced protein with YGL and LRDR motifs;
Glyma.13G348500				AT5G57010.1	calmodulin-binding family protein;
Glyma.14G052300					;
Glyma.17G195900	PF00069	Pkinase: Protein kinase domain;	GO:0006468,GO:0005524,GO:0004672	AT4G28880.1	casein kinase I-like 3;
Glyma.04G180400	PF03181	BURP: BURP domain;		AT5G25610.1	BURP domain-containing protein;
Glyma.13G347700	PF01477,PF00305	PLAT: PLAT/LH2 domain; PLAT: PLAT/LH2 domain;	GO:0005515,GO:0055114,GO:0046872,GO:0016702	AT1G55020.1	lipoxygenase 1;
Glyma.18G180800	PF01439		GO:0046872	AT3G09390.1	metallothionein 2A;
Glyma.09G240100	PF07847		GO:0055114,GO:0016702	AT5G39890.1	Protein of unknown function (DUF1637);
Glyma.10G142500				AT3G05900.1	neurofilament protein-related;
Glyma.20G203800				AT1G54970.1	proline-rich protein 1;
Glyma.09G080100	PF00383	dCMP_cyt_deam_1: Cytidine and deoxycytidylate deaminase zinc-binding region;	GO:0008270	AT5G28050.1	Cytidine/deoxycytidylate deaminase family protein;
Glyma.14G032000					;
Glyma.13G331200	PF00582	Usp: Universal stress protein family;	GO:0006950	AT2G47710.1	Adenine nucleotide alpha hydrolases-like superfamily protein;
Glyma.05G051500	PF05922,PF02225,PF00082		GO:0006508,GO:0004252	AT1G04110.1	Subtilase family protein;
Glyma.20G141600	PF11976	Rad60-SLD: Ubiquitin-2 like Rad60 SUMO-like;		AT4G05320.2	polyubiquitin 10;
Glyma.05G181500	PF00403	HMA: Heavy-metal-associated domain;	GO:0046872,GO:0030001	AT4G39700.1	Heavy metal transport/detoxification superfamily protein ;
Glyma.14G064400	PF05922,PF00082		GO:0006508,GO:0004252	AT3G46850.1	Subtilase family protein;
Glyma.17G073400	PF02298	Cu_bind_like: Plastocyanin-like domain;	GO:0009055	AT4G31840.1	early nodulin-like protein 15;
Glyma.07G128700				AT5G56780.1	effector of transcription2;
Glyma.07G260300	PF00141	peroxidase: Peroxidase;	GO:0055114,GO:0020037,GO:0006979,GO:0004601	AT4G21960.1	Peroxidase superfamily protein;
Glyma.18G289800	PF04535	DUF588: Domain of unknown function (DUF588);		AT2G39518.1	Uncharacterised protein family (UPF0497);
Glyma.15G260700	PF14541		GO:0006508,GO:0004190	AT2G35615.1	Eukaryotic aspartyl protease family protein;
Glyma.02G090100	PF01554	MatE: MatE;	GO:0055085,GO:0016020,GO:0015297,GO:0015238,GO:0006855	AT1G71140.1	MATE efflux family protein;
Glyma.18G018900	PF01740,PF00916	STAS: STAS domain; STAS: STAS domain;	GO:0016021,GO:0015116,GO:0008272,GO:0055085,GO:0016020,GO:0008271	AT5G10180.1	slufate transporter 2;1;
Glyma.08G097300	PF01070	FMN_dh: FMN-dependent dehydrogenase;	GO:0016491	AT4G18360.1	Aldolase-type TIM barrel family protein;
Glyma.01G175700					;
Glyma.08G021100	PF06376	AGP: Arabinogalactan peptide;		AT2G46330.1	arabinogalactan protein 16;
Glyma.11G187900	PF02238	COX7a: Cytochrome c oxidase subunit VII;		AT4G21105.1	cytochrome-c oxidases;electron carriers;
Glyma.16G121700	PF03171	2OG-FeII_Oxy: 2OG-Fe(II) oxygenase superfamily;	GO:0055114,GO:0016491	AT1G20270.1	2-oxoglutarate (2OG) and Fe(II)-dependent oxygenase superfamily protein;
Glyma.02G226000	PF00201	UDPGT: UDP-glucoronosyl and UDP-glucosyl transferase;	GO:0016758,GO:0008152	AT2G29730.1	UDP-glucosyl transferase 71D1;
Glyma.02G157900				AT4G39235.1	;
Glyma.08G076800	PF00892	EamA: EamA-like transporter family;	GO:0016021,GO:0016020,GO:0022857	AT1G25270.1	nodulin MtN21 /EamA-like transporter family protein;
Glyma.02G092600	PF04535	DUF588: Domain of unknown function (DUF588);		AT2G39530.1	Uncharacterised protein family (UPF0497);
Glyma.05G121700					;
Glyma.10G186700				AT1G54970.1	proline-rich protein 1;
Glyma.08G344300	PF14368	LTP_2: Probable lipid transfer;		AT5G48490.1	Bifunctional inhibitor/lipid-transfer protein/seed storage 2S albumin superfamily protein;
Glyma.14G003200	PF01218	Coprogen_oxidas: Coproporphyrinogen III oxidase;	GO:0055114,GO:0006779,GO:0004109	AT1G03475.1	Coproporphyrinogen III oxidase;
Glyma.01G071300	PF01536	SAM_decarbox: Adenosylmethionine decarboxylase;	GO:0008295,GO:0006597,GO:0004014	AT3G25570.1	Adenosylmethionine decarboxylase family protein;
Glyma.08G012800	PF03763	Remorin_C: Remorin, C-terminal region;		AT5G23750.2	Remorin family protein;
Glyma.18G256400	PF07847		GO:0055114,GO:0016702	AT5G39890.1	Protein of unknown function (DUF1637);
Glyma.18G253100				AT5G47340.1	alpha/beta-Hydrolases superfamily protein;
Glyma.05G146400	PF16923,PF03200	Glyco_hydro_63N: Glycosyl hydrolase family 63 N-terminal domain; Glyco_hydro_63N: Glycosyl hydrolase family 63 N-terminal domain;		AT1G67490.1	glucosidase 1;
Glyma.02G044200	PF13640	2OG-FeII_Oxy_3: 2OG-Fe(II) oxygenase superfamily;	GO:0055114,GO:0016491	AT5G66060.1	2-oxoglutarate (2OG) and Fe(II)-dependent oxygenase superfamily protein;
Glyma.03G244800	PF00291	PALP: Pyridoxal-phosphate dependent enzyme;		AT4G14880.3	O-acetylserine (thiol) lyase (OAS-TL) isoform A1;
Glyma.04G220300					;

## Sheet: top61 TFs in nodule GRN
top61 TFs in nodule GRN
ID	Pfam	Pfam annot	GO	Best-hit-arabi-name	arabi-defline	Family
Glyma.01G009600	PF00249,PF14379	Myb_DNA-binding: Myb-like DNA-binding domain; Myb_DNA-binding: Myb-like DNA-binding domain;		AT5G45580.1	Homeodomain-like superfamily protein;	G2-like
Glyma.01G056800	PF03106	WRKY: WRKY DNA -binding domain;	GO:0043565,GO:0006355,GO:0003700	AT1G69310.2	WRKY DNA-binding protein 57;	WRKY
Glyma.01G084200	PF00170,PF14144	bZIP_1: bZIP transcription factor; bZIP_1: bZIP transcription factor;	GO:0043565,GO:0006355,GO:0003700,GO:0006351	AT1G68640.1	bZIP transcription factor family protein;	bZIP
Glyma.01G088200	PF02365	NAM: No apical meristem (NAM) protein;	GO:0006355,GO:0003677	AT1G25580.1	NAC (No Apical Meristem) domain transcriptional regulator superfamily protein;	NAC
Glyma.01G101800				AT2G37740.1	zinc-finger protein 10;	C2H2
Glyma.01G159200	PF02042	RWP-RK: RWP-RK domain;		AT4G35590.1	RWP-RK domain-containing protein;	Nin-like
Glyma.02G051900	PF05142	DUF702: Domain of unknown function (DUF702);		AT5G66350.1	Lateral root primordium (LRP) protein-related;	SRS
Glyma.02G098800	PF00249	Myb_DNA-binding: Myb-like DNA-binding domain;		AT1G25550.1	myb-like transcription factor family protein;	G2-like
Glyma.02G108500	PF00249,PF14379	Myb_DNA-binding: Myb-like DNA-binding domain; Myb_DNA-binding: Myb-like DNA-binding domain;		AT1G69580.1	Homeodomain-like superfamily protein;	G2-like
Glyma.02G115200	PF03106	WRKY: WRKY DNA -binding domain;	GO:0043565,GO:0006355,GO:0003700	AT1G69310.1	WRKY DNA-binding protein 57;	WRKY
Glyma.02G144400	PF12171	zf-C2H2_jaz: Zinc-finger double-stranded RNA-binding;	GO:0006355,GO:0003676	AT4G02670.1	indeterminate(ID)-domain 12;	C2H2
Glyma.02G200500	PF02362	B3: B3 DNA binding domain;	GO:0003677	AT2G36080.1	AP2/B3-like transcriptional factor family protein;	B3
Glyma.02G306300	PF03106	WRKY: WRKY DNA -binding domain;	GO:0043565,GO:0006355,GO:0003700	AT2G04880.2	zinc-dependent activator protein-1;	WRKY
Glyma.03G112000	PF00847		GO:0006355,GO:0003700	AT2G44840.1	ethylene-responsive element binding factor 13;	ERF
Glyma.03G199000	PF02362	B3: B3 DNA binding domain;	GO:0003677	AT5G06250.2	AP2/B3-like transcriptional factor family protein;	B3
Glyma.04G029600	PF00170	bZIP_1: bZIP transcription factor;	GO:0043565,GO:0006355,GO:0003700	AT1G75390.1	basic leucine-zipper 44;	bZIP
Glyma.05G050400	PF03634	TCP: TCP family transcription factor;		AT2G45680.1	TCP family transcription factor ;	TCP
Glyma.05G106000	PF00249,PF00538	Myb_DNA-binding: Myb-like DNA-binding domain; Myb_DNA-binding: Myb-like DNA-binding domain;	GO:0006334,GO:0005634,GO:0003677,GO:0000786	AT5G67580.1	Homeodomain-like/winged-helix DNA-binding family protein;	MYB_related
Glyma.06G029600	PF00170	bZIP_1: bZIP transcription factor;	GO:0043565,GO:0006355,GO:0003700	AT1G75390.1	basic leucine-zipper 44;	bZIP
Glyma.06G065200	PF03789,PF05920,PF03790,PF03791	ELK: ELK domain; ELK: ELK domain; ELK: ELK domain; ELK: ELK domain;	GO:0003677,GO:0006355,GO:0005634	AT5G25220.2	KNOTTED1-like homeobox gene 3;	TALE
Glyma.06G283300	PF00010	HLH: Helix-loop-helix DNA-binding domain;	GO:0046983	AT1G68810.1	basic helix-loop-helix (bHLH) DNA-binding superfamily protein;	bHLH
Glyma.06G303100	PF00249	Myb_DNA-binding: Myb-like DNA-binding domain;		AT2G46410.1	Homeodomain-like superfamily protein;	MYB_related
Glyma.06G307700	PF03106	WRKY: WRKY DNA -binding domain;	GO:0043565,GO:0006355,GO:0003700	AT1G62300.1	WRKY family transcription factor;	WRKY
Glyma.07G114000	PF00847		GO:0006355,GO:0003700	AT2G44840.1	ethylene-responsive element binding factor 13;	ERF
Glyma.07G128700				AT5G56780.1	effector of transcription2;	HRT-like
Glyma.07G154300	PF03514	GRAS: GRAS domain family;		AT5G66770.1	GRAS family transcription factor;	GRAS
Glyma.07G213100	PF00170	bZIP_1: bZIP transcription factor;	GO:0043565,GO:0006355,GO:0003700	AT1G49720.1	abscisic acid responsive element-binding factor 1;	bZIP
Glyma.09G014100	PF00808	CBFD_NFYB_HMF: Histone-like transcription factor (CBF/NF-Y) and archaeal histone;		AT4G14540.1	nuclear factor Y, subunit B3;	NF-YB
Glyma.09G072000	PF00847		GO:0006355,GO:0003700	AT1G19210.1	Integrase-type DNA-binding superfamily protein;	ERF
Glyma.09G117200	PF02362	B3: B3 DNA binding domain;	GO:0003677	AT3G18990.1	AP2/B3-like transcriptional factor family protein;	B3
Glyma.09G211400	PF00249,PF14379	Myb_DNA-binding: Myb-like DNA-binding domain; Myb_DNA-binding: Myb-like DNA-binding domain;		AT5G45580.1	Homeodomain-like superfamily protein;	G2-like
Glyma.09G233800	PF00847		GO:0006355,GO:0003700	AT5G11590.1	Integrase-type DNA-binding superfamily protein;	ERF
Glyma.09G270000	PF03514	GRAS: GRAS domain family;		AT3G54220.1	GRAS family transcription factor;	GRAS
Glyma.10G020700	PF00642	zf-CCCH: Zinc finger C-x8-C-x5-C-x3-H type (and similar);	GO:0046872	AT2G47850.1	Zinc finger C-x8-C-x5-C-x3-H type family protein;	C3H
Glyma.10G092100	PF00170,PF14144	bZIP_1: bZIP transcription factor; bZIP_1: bZIP transcription factor;	GO:0043565,GO:0006355,GO:0003700,GO:0006351	AT5G06839.3	bZIP transcription factor family protein;	bZIP
Glyma.10G204200	PF00249	Myb_DNA-binding: Myb-like DNA-binding domain;		AT1G25550.1	myb-like transcription factor family protein;	G2-like
Glyma.10G289900	PF00046	Homeodomain: Homeodomain;	GO:0003677	AT4G35550.1	WUSCHEL related homeobox 13;	WOX
Glyma.11G037900	PF13919,PF00320	ASXH: Asx homology domain; ASXH: Asx homology domain;	GO:0043565,GO:0008270,GO:0006355,GO:0003700	AT4G17570.3	GATA transcription factor 26;	GATA
Glyma.11G124200	PF02362	B3: B3 DNA binding domain;	GO:0003677	AT3G18990.1	AP2/B3-like transcriptional factor family protein;	B3
Glyma.12G100600	PF00249	Myb_DNA-binding: Myb-like DNA-binding domain;		AT2G46410.1	Homeodomain-like superfamily protein;	MYB_related
Glyma.13G094400	PF00249	Myb_DNA-binding: Myb-like DNA-binding domain;		AT5G57620.1	myb domain protein 36;	MYB
Glyma.13G197300	PF05142	DUF702: Domain of unknown function (DUF702);		AT5G12330.4	Lateral root primordium (LRP) protein-related;	SRS
Glyma.13G236800	PF00642	zf-CCCH: Zinc finger C-x8-C-x5-C-x3-H type (and similar);	GO:0046872	AT2G33835.1	Zinc finger C-x8-C-x5-C-x3-H type family protein;	C3H
Glyma.13G305500	PF00010	HLH: Helix-loop-helix DNA-binding domain;	GO:0046983	AT1G51070.1	basic helix-loop-helix (bHLH) DNA-binding superfamily protein;	bHLH
Glyma.14G110900				AT5G10970.1	C2H2 and C2HC zinc fingers superfamily protein;	C2H2
Glyma.15G069300	PF00249,PF00439	Myb_DNA-binding: Myb-like DNA-binding domain; Myb_DNA-binding: Myb-like DNA-binding domain;	GO:0005515	AT1G61215.1	bromodomain 4;	MYB_related
Glyma.15G083600	PF00249	Myb_DNA-binding: Myb-like DNA-binding domain;		AT2G38300.1	myb-like HTH transcriptional regulator family protein;	G2-like
Glyma.15G095500	PF00642	zf-CCCH: Zinc finger C-x8-C-x5-C-x3-H type (and similar);	GO:0046872	AT5G18550.1	Zinc finger C-x8-C-x5-C-x3-H type family protein;	C3H
Glyma.15G173300	PF02045	CBFB_NFYA: CCAAT-binding transcription factor (CBF-B/NF-YA) subunit B;	GO:0006355,GO:0003700	AT1G72830.1	nuclear factor Y, subunit A3;	NF-YA
Glyma.15G234100	PF13837	Myb_DNA-bind_4: Myb/SANT-like DNA-binding domain;		AT3G54390.1	sequence-specific DNA binding transcription factors;	Trihelix
Glyma.15G235000	PF05142	DUF702: Domain of unknown function (DUF702);		AT5G12330.4	Lateral root primordium (LRP) protein-related;	SRS
Glyma.15G258100	PF03195	LOB: Lateral organ boundaries (LOB) domain;		AT1G31320.1	LOB domain-containing protein 4;	LBD
Glyma.17G038800	PF01833,PF00612,PF03859	TIG: IPT/TIG domain; TIG: IPT/TIG domain; TIG: IPT/TIG domain;	GO:0005515,GO:0005634,GO:0003677	AT5G64220.1	Calmodulin-binding transcription activator protein with CG-1 and Ankyrin domains;	CAMTA
Glyma.17G039600	PF03110	SBP: SBP domain;	GO:0005634,GO:0003677	AT2G47070.1	squamosa promoter binding protein-like 1;	SBP
Glyma.17G051400	PF02045	CBFB_NFYA: CCAAT-binding transcription factor (CBF-B/NF-YA) subunit B;	GO:0006355,GO:0003700	AT1G17590.4	nuclear factor Y, subunit A8;	NF-YA
Glyma.17G065800	PF00249	Myb_DNA-binding: Myb-like DNA-binding domain;		AT5G57620.1	myb domain protein 36;	MYB
Glyma.17G160500	PF00249,PF00538	Myb_DNA-binding: Myb-like DNA-binding domain; Myb_DNA-binding: Myb-like DNA-binding domain;	GO:0006334,GO:0005634,GO:0003677,GO:0000786	AT5G67580.2	Homeodomain-like/winged-helix DNA-binding family protein;	MYB_related
Glyma.17G217100	PF00249,PF00072	Myb_DNA-binding: Myb-like DNA-binding domain; Myb_DNA-binding: Myb-like DNA-binding domain;	GO:0000160	AT2G25180.1	response regulator 12;	ARR-B
Glyma.18G042300				AT1G66140.1	zinc finger protein 4;	C2H2
Glyma.18G281800	PF13837	Myb_DNA-bind_4: Myb/SANT-like DNA-binding domain;		AT2G33550.1	Homeodomain-like superfamily protein;	Trihelix
Glyma.20G216600	PF02701	zf-Dof: Dof domain, zinc finger;	GO:0006355,GO:0003677	AT4G24060.1	Dof-type zinc finger DNA-binding family protein;	Dof

## Sheet: Control specific genes
Genes specificially high express in control condition
GLYMA_18G000500
GLYMA_18G005300
GLYMA_18G007100
GLYMA_18G016700
GLYMA_18G027400
GLYMA_18G030600
GLYMA_18G031800
GLYMA_18G041500
GLYMA_18G046800
GLYMA_18G048000
GLYMA_18G048300
GLYMA_18G048400
GLYMA_18G050200
GLYMA_18G057300
GLYMA_18G061200
GLYMA_18G064700
GLYMA_18G071400
GLYMA_18G077000
GLYMA_18G078800
GLYMA_18G096200
GLYMA_18G106400
GLYMA_18G112900
GLYMA_18G135800
GLYMA_18G155300
GLYMA_18G164900
GLYMA_18G175500
GLYMA_18G175700
GLYMA_18G180300
GLYMA_18G207900
GLYMA_18G221900
GLYMA_18G228100
GLYMA_18G238400
GLYMA_18G238500
GLYMA_18G244800
GLYMA_18G252800
GLYMA_18G259300
GLYMA_18G265200
GLYMA_18G282100
GLYMA_18G285000
GLYMA_18G289300
GLYMA_18G289500
GLYMA_18G295700
GLYMA_01G004600
GLYMA_01G013800
GLYMA_01G014600
GLYMA_01G021200
GLYMA_01G024700
GLYMA_01G058100
GLYMA_01G058600
GLYMA_01G076000
GLYMA_01G080400
GLYMA_01G087800
GLYMA_01G107100
GLYMA_01G107500
GLYMA_01G109200
GLYMA_01G110200
GLYMA_01G110600
GLYMA_01G111900
GLYMA_01G125800
GLYMA_01G127500
GLYMA_01G131300
GLYMA_01G132600
GLYMA_01G144500
GLYMA_01G151700
GLYMA_01G153400
GLYMA_01G153500
GLYMA_01G154600
GLYMA_01G157600
GLYMA_01G160300
GLYMA_01G163800
GLYMA_01G164500
GLYMA_01G166300
GLYMA_01G167600
GLYMA_01G169400
GLYMA_01G172200
GLYMA_01G174800
GLYMA_01G175300
GLYMA_01G176900
GLYMA_01G181000
GLYMA_01G187300
GLYMA_01G187400
GLYMA_01G187600
GLYMA_01G188000
GLYMA_01G190000
GLYMA_01G199600
GLYMA_01G204600
GLYMA_01G208700
GLYMA_01G213400
GLYMA_01G216400
GLYMA_01G224000
GLYMA_01G228300
GLYMA_01G229600
GLYMA_01G234400
GLYMA_01G243800
GLYMA_04G001100
GLYMA_04G016300
GLYMA_04G017800
GLYMA_04G019300
GLYMA_04G024100
GLYMA_04G027100
GLYMA_04G033800
GLYMA_04G034000
GLYMA_04G041400
GLYMA_04G042000
GLYMA_04G046100
GLYMA_04G048100
GLYMA_04G049800
GLYMA_04G054300
GLYMA_04G068500
GLYMA_04G071700
GLYMA_04G072700
GLYMA_04G074000
GLYMA_04G080600
GLYMA_04G086100
GLYMA_04G091500
GLYMA_04G097800
GLYMA_04G098800
GLYMA_04G115500
GLYMA_04G122600
GLYMA_04G154000
GLYMA_04G172300
GLYMA_04G187800
GLYMA_04G191800
GLYMA_04G196600
GLYMA_04G204000
GLYMA_04G206200
GLYMA_04G223600
GLYMA_04G223900
GLYMA_04G235100
GLYMA_04G235500
GLYMA_04G246600
GLYMA_04G250100
GLYMA_04G252600
GLYMA_04G252700
GLYMA_04G256700
GLYMA_04G256800
GLYMA_15G000800
GLYMA_15G009700
GLYMA_15G013200
GLYMA_15G024900
GLYMA_15G025400
GLYMA_15G028500
GLYMA_15G032000
GLYMA_15G034700
GLYMA_15G059100
GLYMA_15G063200
GLYMA_15G076800
GLYMA_15G077400
GLYMA_15G081200
GLYMA_15G087400
GLYMA_15G093500
GLYMA_15G096100
GLYMA_15G096900
GLYMA_15G103200
GLYMA_15G107200
GLYMA_15G130700
GLYMA_15G130900
GLYMA_15G142700
GLYMA_15G144100
GLYMA_15G148300
GLYMA_15G148700
GLYMA_15G150100
GLYMA_15G201700
GLYMA_15G211400
GLYMA_15G231700
GLYMA_15G233700
GLYMA_15G236800
GLYMA_15G240300
GLYMA_15G243000
GLYMA_15G244700
GLYMA_15G244800
GLYMA_15G252800
GLYMA_15G255700
GLYMA_10G004700
GLYMA_10G006000
GLYMA_10G007400
GLYMA_10G007900
GLYMA_10G008300
GLYMA_10G011800
GLYMA_10G012700
GLYMA_10G017800
GLYMA_10G018600
GLYMA_10G025100
GLYMA_10G030100
GLYMA_10G032300
GLYMA_10G032800
GLYMA_10G034100
GLYMA_10G039500
GLYMA_10G043100
GLYMA_10G045500
GLYMA_10G048000
GLYMA_10G049600
GLYMA_10G051000
GLYMA_10G053300
GLYMA_10G069400
GLYMA_10G078900
GLYMA_10G088700
GLYMA_10G090000
GLYMA_10G091800
GLYMA_10G096600
GLYMA_10G096800
GLYMA_10G098500
GLYMA_10G098600
GLYMA_10G111100
GLYMA_10G124300
GLYMA_10G144200
GLYMA_10G144400
GLYMA_10G144700
GLYMA_10G148100
GLYMA_10G149000
GLYMA_10G163000
GLYMA_10G166800
GLYMA_10G167200
GLYMA_10G178100
GLYMA_10G178200
GLYMA_10G182800
GLYMA_10G189700
GLYMA_10G190500
GLYMA_10G191500
GLYMA_10G192600
GLYMA_10G194400
GLYMA_10G196400
GLYMA_10G218900
GLYMA_10G220600
GLYMA_10G223700
GLYMA_10G231900
GLYMA_10G235300
GLYMA_10G237700
GLYMA_10G241600
GLYMA_10G242200
GLYMA_10G244400
GLYMA_10G244600
GLYMA_10G245500
GLYMA_10G247100
GLYMA_10G263500
GLYMA_10G264000
GLYMA_10G264300
GLYMA_10G267100
GLYMA_10G270600
GLYMA_10G271900
GLYMA_10G277200
GLYMA_10G278800
GLYMA_10G284300
GLYMA_10G288300
GLYMA_10G289200
GLYMA_10G290900
GLYMA_10G297600
GLYMA_06G000600
GLYMA_06G001700
GLYMA_06G002300
GLYMA_06G013600
GLYMA_06G013900
GLYMA_06G018100
GLYMA_06G019200
GLYMA_06G024300
GLYMA_06G025600
GLYMA_06G034000
GLYMA_06G039800
GLYMA_06G042900
GLYMA_06G046900
GLYMA_06G052600
GLYMA_06G056400
GLYMA_06G073000
GLYMA_06G075100
GLYMA_06G078200
GLYMA_06G093300
GLYMA_06G096600
GLYMA_06G100100
GLYMA_06G103600
GLYMA_06G112700
GLYMA_06G116000
GLYMA_06G116100
GLYMA_06G129500
GLYMA_06G139100
GLYMA_06G141300
GLYMA_06G143400
GLYMA_06G145500
GLYMA_06G148500
GLYMA_06G173200
GLYMA_06G179500
GLYMA_06G180900
GLYMA_06G183200
GLYMA_06G191000
GLYMA_06G215900
GLYMA_06G224900
GLYMA_06G228800
GLYMA_06G231100
GLYMA_06G247200
GLYMA_06G247300
GLYMA_06G271400
GLYMA_06G276100
GLYMA_06G290300
GLYMA_06G291000
GLYMA_19G003000
GLYMA_19G005600
GLYMA_19G006600
GLYMA_19G013000
GLYMA_19G018200
GLYMA_19G019000
GLYMA_19G022800
GLYMA_19G032100
GLYMA_19G045500
GLYMA_19G051900
GLYMA_19G062400
GLYMA_19G064700
GLYMA_19G067100
GLYMA_19G067900
GLYMA_19G069200
GLYMA_19G075000
GLYMA_19G077600
GLYMA_19G079600
GLYMA_19G082000
GLYMA_19G084400
GLYMA_19G100500
GLYMA_19G105400
GLYMA_19G107500
GLYMA_19G110200
GLYMA_19G112300
GLYMA_19G115100
GLYMA_19G116200
GLYMA_19G118200
GLYMA_19G119800
GLYMA_19G122400
GLYMA_19G122800
GLYMA_19G125700
GLYMA_19G131700
GLYMA_19G134500
GLYMA_19G143100
GLYMA_19G144100
GLYMA_19G144400
GLYMA_19G146200
GLYMA_19G147700
GLYMA_19G161300
GLYMA_19G167200
GLYMA_19G178700
GLYMA_19G178900
GLYMA_19G195300
GLYMA_19G197600
GLYMA_19G199400
GLYMA_19G206300
GLYMA_19G214100
GLYMA_19G214200
GLYMA_19G218900
GLYMA_19G229200
GLYMA_19G234200
GLYMA_19G234600
GLYMA_19G243800
GLYMA_19G246600
GLYMA_19G258900
GLYMA_19G259900
GLYMA_09G009500
GLYMA_09G009800
GLYMA_09G012900
GLYMA_09G014700
GLYMA_09G016100
GLYMA_09G016200
GLYMA_09G017200
GLYMA_09G042500
GLYMA_09G044400
GLYMA_09G044600
GLYMA_09G045300
GLYMA_09G047300
GLYMA_09G071300
GLYMA_09G072500
GLYMA_09G082300
GLYMA_09G089900
GLYMA_09G090100
GLYMA_09G109700
GLYMA_09G119700
GLYMA_09G148700
GLYMA_09G154600
GLYMA_09G155400
GLYMA_09G157400
GLYMA_09G162100
GLYMA_09G164100
GLYMA_09G166300
GLYMA_09G173700
GLYMA_09G178600
GLYMA_09G185800
GLYMA_09G188400
GLYMA_09G190400
GLYMA_09G192300
GLYMA_09G192600
GLYMA_09G196100
GLYMA_09G200100
GLYMA_09G200800
GLYMA_09G206100
GLYMA_09G207500
GLYMA_09G210300
GLYMA_09G216900
GLYMA_09G238400
GLYMA_09G245100
GLYMA_09G248000
GLYMA_09G255700
GLYMA_09G273700
GLYMA_09G273800
GLYMA_09G274400
GLYMA_09G274700
GLYMA_09G274800
GLYMA_09G280600
GLYMA_14G003500
GLYMA_14G003700
GLYMA_14G004700
GLYMA_14G004800
GLYMA_14G010000
GLYMA_14G022800
GLYMA_14G024100
GLYMA_14G024200
GLYMA_14G026000
GLYMA_14G028000
GLYMA_14G032500
GLYMA_14G034100
GLYMA_14G034400
GLYMA_14G034500
GLYMA_14G065300
GLYMA_14G066600
GLYMA_14G078500
GLYMA_14G084400
GLYMA_14G090300
GLYMA_14G093500
GLYMA_14G094600
GLYMA_14G095400
GLYMA_14G101800
GLYMA_14G103300
GLYMA_14G108900
GLYMA_14G116100
GLYMA_14G117500
GLYMA_14G126600
GLYMA_14G132600
GLYMA_14G133100
GLYMA_14G138000
GLYMA_14G151700
GLYMA_14G159500
GLYMA_14G181600
GLYMA_14G181800
GLYMA_14G187300
GLYMA_14G189000
GLYMA_14G197800
GLYMA_14G205600
GLYMA_14G209200
GLYMA_14G213000
GLYMA_14G213500
GLYMA_14G217700
GLYMA_14G221100
GLYMA_14G224500
GLYMA_02G002500
GLYMA_02G003800
GLYMA_02G008100
GLYMA_02G011200
GLYMA_02G014100
GLYMA_02G018200
GLYMA_02G026000
GLYMA_02G033400
GLYMA_02G036400
GLYMA_02G040500
GLYMA_02G045400
GLYMA_02G046200
GLYMA_02G047500
GLYMA_02G049600
GLYMA_02G051400
GLYMA_02G055100
GLYMA_02G057000
GLYMA_02G057600
GLYMA_02G069700
GLYMA_02G076100
GLYMA_02G093700
GLYMA_02G099700
GLYMA_02G101300
GLYMA_02G112000
GLYMA_02G120400
GLYMA_02G123100
GLYMA_02G131900
GLYMA_02G143000
GLYMA_02G143400
GLYMA_02G143500
GLYMA_02G147200
GLYMA_02G151800
GLYMA_02G161900
GLYMA_02G168400
GLYMA_02G171100
GLYMA_02G188500
GLYMA_02G206900
GLYMA_02G207300
GLYMA_02G207900
GLYMA_02G215600
GLYMA_02G221700
GLYMA_02G225500
GLYMA_02G230700
GLYMA_02G239000
GLYMA_02G243800
GLYMA_02G252600
GLYMA_02G263600
GLYMA_02G273800
GLYMA_02G276400
GLYMA_02G277600
GLYMA_02G279000
GLYMA_02G286000
GLYMA_02G286600
GLYMA_02G290700
GLYMA_02G293500
GLYMA_02G296000
GLYMA_02G305800
GLYMA_02G308300
GLYMA_02G309100
GLYMA_20G000400
GLYMA_20G012100
GLYMA_20G048700
GLYMA_20G049000
GLYMA_20G050500
GLYMA_20G077700
GLYMA_20G083600
GLYMA_20G086000
GLYMA_20G089500
GLYMA_20G093100
GLYMA_20G095500
GLYMA_20G095900
GLYMA_20G100800
GLYMA_20G104800
GLYMA_20G105600
GLYMA_20G105700
GLYMA_20G106000
GLYMA_20G108900
GLYMA_20G115200
GLYMA_20G126300
GLYMA_20G128900
GLYMA_20G162200
GLYMA_20G163100
GLYMA_20G165200
GLYMA_20G167000
GLYMA_20G173000
GLYMA_20G176000
GLYMA_20G176900
GLYMA_20G186700
GLYMA_20G190100
GLYMA_20G191600
GLYMA_20G193600
GLYMA_20G199900
GLYMA_20G200200
GLYMA_20G201200
GLYMA_20G207200
GLYMA_20G211000
GLYMA_20G212100
GLYMA_20G212800
GLYMA_20G214700
GLYMA_20G215800
GLYMA_20G222300
GLYMA_20G224000
GLYMA_20G225600
GLYMA_20G231400
GLYMA_20G239500
GLYMA_08G009200
GLYMA_08G010600
GLYMA_08G012500
GLYMA_08G014000
GLYMA_08G035000
GLYMA_08G039900
GLYMA_08G042800
GLYMA_08G046300
GLYMA_08G046500
GLYMA_08G050600
GLYMA_08G052400
GLYMA_08G053300
GLYMA_08G055900
GLYMA_08G059600
GLYMA_08G077400
GLYMA_08G079500
GLYMA_08G084400
GLYMA_08G091700
GLYMA_08G105400
GLYMA_08G106300
GLYMA_08G107100
GLYMA_08G113800
GLYMA_08G117100
GLYMA_08G117300
GLYMA_08G119300
GLYMA_08G121300
GLYMA_08G124500
GLYMA_08G130400
GLYMA_08G136500
GLYMA_08G156200
GLYMA_08G159600
GLYMA_08G181600
GLYMA_08G199100
GLYMA_08G200000
GLYMA_08G205300
GLYMA_08G218900
GLYMA_08G231000
GLYMA_08G237000
GLYMA_08G238300
GLYMA_08G242700
GLYMA_08G243100
GLYMA_08G245500
GLYMA_08G255500
GLYMA_08G256200
GLYMA_08G257700
GLYMA_08G260400
GLYMA_08G262800
GLYMA_08G263300
GLYMA_08G284600
GLYMA_08G288800
GLYMA_08G300900
GLYMA_08G301000
GLYMA_08G309700
GLYMA_08G322800
GLYMA_08G325700
GLYMA_08G329600
GLYMA_08G336300
GLYMA_08G344800
GLYMA_08G349400
GLYMA_08G351100
GLYMA_08G366700
GLYMA_13G004000
GLYMA_13G011200
GLYMA_13G012600
GLYMA_13G025800
GLYMA_13G030100
GLYMA_13G046500
GLYMA_13G050800
GLYMA_13G055300
GLYMA_13G056500
GLYMA_13G062400
GLYMA_13G062800
GLYMA_13G063700
GLYMA_13G068500
GLYMA_13G068600
GLYMA_13G078500
GLYMA_13G080500
GLYMA_13G089800
GLYMA_13G090800
GLYMA_13G092300
GLYMA_13G096800
GLYMA_13G105000
GLYMA_13G107700
GLYMA_13G113300
GLYMA_13G122100
GLYMA_13G123300
GLYMA_13G125500
GLYMA_13G126600
GLYMA_13G130600
GLYMA_13G131900
GLYMA_13G133400
GLYMA_13G140700
GLYMA_13G143400
GLYMA_13G146300
GLYMA_13G148600
GLYMA_13G150600
GLYMA_13G150900
GLYMA_13G153700
GLYMA_13G154900
GLYMA_13G156400
GLYMA_13G158300
GLYMA_13G165800
GLYMA_13G174400
GLYMA_13G175500
GLYMA_13G194000
GLYMA_13G196300
GLYMA_13G198000
GLYMA_13G199600
GLYMA_13G202100
GLYMA_13G203300
GLYMA_13G208900
GLYMA_13G211800
GLYMA_13G216000
GLYMA_13G224100
GLYMA_13G232400
GLYMA_13G244200
GLYMA_13G245200
GLYMA_13G251100
GLYMA_13G255600
GLYMA_13G257100
GLYMA_13G265100
GLYMA_13G269800
GLYMA_13G271100
GLYMA_13G273300
GLYMA_13G273600
GLYMA_13G278800
GLYMA_13G279300
GLYMA_13G296700
GLYMA_13G301300
GLYMA_13G302300
GLYMA_13G307300
GLYMA_13G314800
GLYMA_13G318900
GLYMA_13G320300
GLYMA_13G320900
GLYMA_13G333000
GLYMA_13G340100
GLYMA_13G344100
GLYMA_13G346600
GLYMA_13G347100
GLYMA_13G348300
GLYMA_13G350300
GLYMA_13G360700
GLYMA_13G368700
GLYMA_13G371500
GLYMA_13G371600
GLYMA_03G000900
GLYMA_03G021900
GLYMA_03G035600
GLYMA_03G048000
GLYMA_03G058200
GLYMA_03G065400
GLYMA_03G077200
GLYMA_03G081400
GLYMA_03G084500
GLYMA_03G094200
GLYMA_03G094400
GLYMA_03G104400
GLYMA_03G117300
GLYMA_03G123400
GLYMA_03G141600
GLYMA_03G141800
GLYMA_03G143200
GLYMA_03G153600
GLYMA_03G161300
GLYMA_03G166000
GLYMA_03G169200
GLYMA_03G170900
GLYMA_03G175000
GLYMA_03G175900
GLYMA_03G178100
GLYMA_03G178900
GLYMA_03G182900
GLYMA_03G190000
GLYMA_03G195600
GLYMA_03G195900
GLYMA_03G196400
GLYMA_03G197300
GLYMA_03G210600
GLYMA_03G215400
GLYMA_03G217500
GLYMA_03G219200
GLYMA_03G232000
GLYMA_03G233300
GLYMA_03G239500
GLYMA_03G240700
GLYMA_03G243500
GLYMA_03G261200
GLYMA_07G002000
GLYMA_07G008600
GLYMA_07G009600
GLYMA_07G015400
GLYMA_07G022900
GLYMA_07G024100
GLYMA_07G029600
GLYMA_07G031300
GLYMA_07G036900
GLYMA_07G050800
GLYMA_07G054700
GLYMA_07G054800
GLYMA_07G066400
GLYMA_07G067500
GLYMA_07G068200
GLYMA_07G070200
GLYMA_07G078400
GLYMA_07G082000
GLYMA_07G084200
GLYMA_07G086500
GLYMA_07G092200
GLYMA_07G099700
GLYMA_07G100900
GLYMA_07G106200
GLYMA_07G107800
GLYMA_07G122200
GLYMA_07G122500
GLYMA_07G128200
GLYMA_07G130600
GLYMA_07G143800
GLYMA_07G145700
GLYMA_07G150900
GLYMA_07G165800
GLYMA_07G166800
GLYMA_07G185900
GLYMA_07G201900
GLYMA_07G205100
GLYMA_07G206100
GLYMA_07G214800
GLYMA_07G224100
GLYMA_07G228500
GLYMA_07G241200
GLYMA_07G244800
GLYMA_07G246500
GLYMA_07G247200
GLYMA_07G247300
GLYMA_07G249300
GLYMA_07G254200
GLYMA_07G258300
GLYMA_07G260600
GLYMA_07G264300
GLYMA_07G271600
GLYMA_07G273400
GLYMA_05G002400
GLYMA_05G002800
GLYMA_05G006200
GLYMA_05G008000
GLYMA_05G012700
GLYMA_05G016300
GLYMA_05G016600
GLYMA_05G019500
GLYMA_05G024300
GLYMA_05G026600
GLYMA_05G031700
GLYMA_05G043600
GLYMA_05G049300
GLYMA_05G054900
GLYMA_05G059000
GLYMA_05G066200
GLYMA_05G070700
GLYMA_05G092000
GLYMA_05G097300
GLYMA_05G105500
GLYMA_05G111800
GLYMA_05G114700
GLYMA_05G122400
GLYMA_05G126000
GLYMA_05G129700
GLYMA_05G132200
GLYMA_05G144000
GLYMA_05G145700
GLYMA_05G149600
GLYMA_05G157600
GLYMA_05G169000
GLYMA_05G173100
GLYMA_05G179000
GLYMA_05G180200
GLYMA_05G184400
GLYMA_05G185600
GLYMA_05G190800
GLYMA_05G199600
GLYMA_05G201800
GLYMA_05G205600
GLYMA_05G207300
GLYMA_05G208100
GLYMA_05G209500
GLYMA_05G210400
GLYMA_05G213000
GLYMA_05G215500
GLYMA_05G232000
GLYMA_05G241700
GLYMA_17G008700
GLYMA_17G013400
GLYMA_17G019800
GLYMA_17G022400
GLYMA_17G027500
GLYMA_17G032300
GLYMA_17G035000
GLYMA_17G036000
GLYMA_17G038500
GLYMA_17G041700
GLYMA_17G042900
GLYMA_17G054400
GLYMA_17G060700
GLYMA_17G067500
GLYMA_17G068100
GLYMA_17G069700
GLYMA_17G071100
GLYMA_17G074600
GLYMA_17G082500
GLYMA_17G089000
GLYMA_17G093600
GLYMA_17G095600
GLYMA_17G100300
GLYMA_17G104000
GLYMA_17G105400
GLYMA_17G112800
GLYMA_17G115700
GLYMA_17G119500
GLYMA_17G123400
GLYMA_17G129500
GLYMA_17G131200
GLYMA_17G135700
GLYMA_17G148000
GLYMA_17G151800
GLYMA_17G153400
GLYMA_17G159100
GLYMA_17G165800
GLYMA_17G185300
GLYMA_17G185400
GLYMA_17G185500
GLYMA_17G185600
GLYMA_17G186000
GLYMA_17G186100
GLYMA_17G187500
GLYMA_17G204800
GLYMA_17G206500
GLYMA_17G221200
GLYMA_17G228900
GLYMA_17G237200
GLYMA_17G238600
GLYMA_17G240500
GLYMA_17G240700
GLYMA_17G249600
GLYMA_12G015900
GLYMA_12G018900
GLYMA_12G021800
GLYMA_12G023400
GLYMA_12G026400
GLYMA_12G048600
GLYMA_12G065900
GLYMA_12G071100
GLYMA_12G073700
GLYMA_12G080700
GLYMA_12G081000
GLYMA_12G087800
GLYMA_12G092200
GLYMA_12G107100
GLYMA_12G107600
GLYMA_12G114500
GLYMA_12G115600
GLYMA_12G116700
GLYMA_12G121200
GLYMA_12G127600
GLYMA_12G146700
GLYMA_12G152600
GLYMA_12G155100
GLYMA_12G155200
GLYMA_12G164000
GLYMA_12G172100
GLYMA_12G179100
GLYMA_12G181900
GLYMA_12G186700
GLYMA_12G193700
GLYMA_12G198500
GLYMA_12G198700
GLYMA_12G203800
GLYMA_12G204600
GLYMA_12G208500
GLYMA_12G215200
GLYMA_12G219700
GLYMA_12G222300
GLYMA_12G227000
GLYMA_12G229800
GLYMA_12G231500
GLYMA_12G231900
GLYMA_12G232100
GLYMA_12G232200
GLYMA_12G232800
GLYMA_16G004100
GLYMA_16G007300
GLYMA_16G009500
GLYMA_16G016500
GLYMA_16G021600
GLYMA_16G023100
GLYMA_16G024000
GLYMA_16G039500
GLYMA_16G047800
GLYMA_16G050400
GLYMA_16G051100
GLYMA_16G053400
GLYMA_16G055000
GLYMA_16G062300
GLYMA_16G062400
GLYMA_16G065300
GLYMA_16G069100
GLYMA_16G083500
GLYMA_16G089400
GLYMA_16G093600
GLYMA_16G103800
GLYMA_16G116400
GLYMA_16G122300
GLYMA_16G124700
GLYMA_16G127200
GLYMA_16G133700
GLYMA_16G147200
GLYMA_16G167000
GLYMA_16G179200
GLYMA_16G196500
GLYMA_16G196600
GLYMA_16G213000
GLYMA_16G216300
GLYMA_16G218700
GLYMA_16G221800
GLYMA_11G002700
GLYMA_11G005400
GLYMA_11G007400
GLYMA_11G015600
GLYMA_11G033500
GLYMA_11G039700
GLYMA_11G040100
GLYMA_11G045700
GLYMA_11G048700
GLYMA_11G052200
GLYMA_11G065600
GLYMA_11G067500
GLYMA_11G067600
GLYMA_11G068500
GLYMA_11G071000
GLYMA_11G073100
GLYMA_11G075600
GLYMA_11G080100
GLYMA_11G089600
GLYMA_11G097400
GLYMA_11G099800
GLYMA_11G113600
GLYMA_11G117500
GLYMA_11G121600
GLYMA_11G126600
GLYMA_11G128400
GLYMA_11G141000
GLYMA_11G148000
GLYMA_11G158800
GLYMA_11G160900
GLYMA_11G164400
GLYMA_11G164900
GLYMA_11G176900
GLYMA_11G179400
GLYMA_11G189900
GLYMA_11G190700
GLYMA_11G202800
GLYMA_11G208500
GLYMA_11G216000
GLYMA_11G216300
GLYMA_11G219600
GLYMA_11G221700
GLYMA_11G247400
GLYMA_11G250600
GLYMA_11G255500
GLYMA_01G043600
GLYMA_07G270100
GLYMA_16G043500
GLYMA_07G063600
GLYMA_17G257700
GLYMA_19G224800
GLYMA_15G061000
GLYMA_08G099600
GLYMA_08G231500
GLYMA_06G159300
GLYMA_04G091300
GLYMA_19G209600
GLYMA_03G153300
GLYMA_04G075700
GLYMA_13G058800
GLYMA_19G027700
GLYMA_09G116100
GLYMA_05G018300
GLYMA_13G120100

## Sheet: Leaf specific genes
Genes specificially high express in leaf
GLYMA_18G000300
GLYMA_18G001800
GLYMA_18G004100
GLYMA_18G005600
GLYMA_18G006100
GLYMA_18G006400
GLYMA_18G019400
GLYMA_18G025600
GLYMA_18G025900
GLYMA_18G028400
GLYMA_18G033500
GLYMA_18G035300
GLYMA_18G036400
GLYMA_18G039400
GLYMA_18G042600
GLYMA_18G046700
GLYMA_18G048800
GLYMA_18G049600
GLYMA_18G050800
GLYMA_18G061700
GLYMA_18G065900
GLYMA_18G067700
GLYMA_18G070500
GLYMA_18G071900
GLYMA_18G074700
GLYMA_18G076000
GLYMA_18G099500
GLYMA_18G105900
GLYMA_18G111900
GLYMA_18G113100
GLYMA_18G115500
GLYMA_18G115700
GLYMA_18G116900
GLYMA_18G138300
GLYMA_18G144100
GLYMA_18G146900
GLYMA_18G159900
GLYMA_18G165700
GLYMA_18G171900
GLYMA_18G175800
GLYMA_18G184000
GLYMA_18G185300
GLYMA_18G186800
GLYMA_18G193600
GLYMA_18G197600
GLYMA_18G197800
GLYMA_18G200500
GLYMA_18G209900
GLYMA_18G211300
GLYMA_18G215500
GLYMA_18G218700
GLYMA_18G223100
GLYMA_18G224500
GLYMA_18G225000
GLYMA_18G225800
GLYMA_18G228700
GLYMA_18G229100
GLYMA_18G229700
GLYMA_18G234300
GLYMA_18G240700
GLYMA_18G243000
GLYMA_18G249400
GLYMA_18G259500
GLYMA_18G260900
GLYMA_18G264200
GLYMA_18G265700
GLYMA_18G268700
GLYMA_18G269500
GLYMA_18G272300
GLYMA_18G278100
GLYMA_18G279900
GLYMA_18G281500
GLYMA_18G281700
GLYMA_18G286500
GLYMA_18G290200
GLYMA_18G291800
GLYMA_18G293800
GLYMA_18G294100
GLYMA_18G295000
GLYMA_18G299200
GLYMA_01G002000
GLYMA_01G009900
GLYMA_01G011300
GLYMA_01G014900
GLYMA_01G025200
GLYMA_01G025300
GLYMA_01G025500
GLYMA_01G026000
GLYMA_01G029500
GLYMA_01G033300
GLYMA_01G033800
GLYMA_01G034000
GLYMA_01G034700
GLYMA_01G035700
GLYMA_01G040700
GLYMA_01G041400
GLYMA_01G043000
GLYMA_01G044500
GLYMA_01G045200
GLYMA_01G045500
GLYMA_01G050900
GLYMA_01G055400
GLYMA_01G065400
GLYMA_01G068800
GLYMA_01G069500
GLYMA_01G074800
GLYMA_01G076100
GLYMA_01G076900
GLYMA_01G078200
GLYMA_01G078800
GLYMA_01G089300
GLYMA_01G096200
GLYMA_01G104800
GLYMA_01G106100
GLYMA_01G113200
GLYMA_01G114000
GLYMA_01G121700
GLYMA_01G142400
GLYMA_01G146600
GLYMA_01G147700
GLYMA_01G152900
GLYMA_01G168200
GLYMA_01G171900
GLYMA_01G179400
GLYMA_01G182700
GLYMA_01G188400
GLYMA_01G190700
GLYMA_01G191600
GLYMA_01G192300
GLYMA_01G197500
GLYMA_01G198100
GLYMA_01G199400
GLYMA_01G199700
GLYMA_01G200200
GLYMA_01G203100
GLYMA_01G205700
GLYMA_01G208000
GLYMA_01G213700
GLYMA_01G214300
GLYMA_01G221400
GLYMA_01G229200
GLYMA_01G234600
GLYMA_01G236800
GLYMA_01G237800
GLYMA_04G007800
GLYMA_04G008300
GLYMA_04G009100
GLYMA_04G014200
GLYMA_04G014500
GLYMA_04G015400
GLYMA_04G020000
GLYMA_04G022900
GLYMA_04G028300
GLYMA_04G030400
GLYMA_04G031800
GLYMA_04G031900
GLYMA_04G032000
GLYMA_04G033500
GLYMA_04G038900
GLYMA_04G041700
GLYMA_04G055400
GLYMA_04G056800
GLYMA_04G057500
GLYMA_04G057800
GLYMA_04G065600
GLYMA_04G072300
GLYMA_04G074500
GLYMA_04G077900
GLYMA_04G082700
GLYMA_04G083100
GLYMA_04G086500
GLYMA_04G095200
GLYMA_04G095800
GLYMA_04G098600
GLYMA_04G101500
GLYMA_04G103100
GLYMA_04G107100
GLYMA_04G132400
GLYMA_04G137000
GLYMA_04G142800
GLYMA_04G158800
GLYMA_04G161000
GLYMA_04G161600
GLYMA_04G167400
GLYMA_04G168300
GLYMA_04G169600
GLYMA_04G170300
GLYMA_04G174400
GLYMA_04G185200
GLYMA_04G185800
GLYMA_04G186300
GLYMA_04G189200
GLYMA_04G191700
GLYMA_04G196500
GLYMA_04G202300
GLYMA_04G202500
GLYMA_04G205600
GLYMA_04G221700
GLYMA_04G223800
GLYMA_04G225500
GLYMA_04G226600
GLYMA_04G230000
GLYMA_04G232400
GLYMA_04G233500
GLYMA_04G235400
GLYMA_04G239800
GLYMA_04G240000
GLYMA_04G242000
GLYMA_04G243800
GLYMA_04G245200
GLYMA_04G254600
GLYMA_04G255400
GLYMA_15G005100
GLYMA_15G012500
GLYMA_15G018000
GLYMA_15G018100
GLYMA_15G035700
GLYMA_15G038600
GLYMA_15G039400
GLYMA_15G041600
GLYMA_15G043600
GLYMA_15G047000
GLYMA_15G047700
GLYMA_15G050300
GLYMA_15G055600
GLYMA_15G056500
GLYMA_15G056900
GLYMA_15G057600
GLYMA_15G057700
GLYMA_15G061800
GLYMA_15G063000
GLYMA_15G065600
GLYMA_15G066900
GLYMA_15G067000
GLYMA_15G076900
GLYMA_15G080500
GLYMA_15G081300
GLYMA_15G083500
GLYMA_15G084600
GLYMA_15G089000
GLYMA_15G091500
GLYMA_15G097700
GLYMA_15G097900
GLYMA_15G100200
GLYMA_15G100800
GLYMA_15G101800
GLYMA_15G106700
GLYMA_15G108800
GLYMA_15G112200
GLYMA_15G118500
GLYMA_15G123800
GLYMA_15G124700
GLYMA_15G127500
GLYMA_15G128000
GLYMA_15G130500
GLYMA_15G133900
GLYMA_15G135500
GLYMA_15G141600
GLYMA_15G142000
GLYMA_15G143900
GLYMA_15G146400
GLYMA_15G146800
GLYMA_15G151300
GLYMA_15G161100
GLYMA_15G162500
GLYMA_15G163100
GLYMA_15G169200
GLYMA_15G169300
GLYMA_15G172200
GLYMA_15G176300
GLYMA_15G176900
GLYMA_15G177500
GLYMA_15G179400
GLYMA_15G202300
GLYMA_15G210100
GLYMA_15G213600
GLYMA_15G213700
GLYMA_15G215100
GLYMA_15G215900
GLYMA_15G232800
GLYMA_15G237900
GLYMA_15G238600
GLYMA_15G239500
GLYMA_15G239600
GLYMA_15G239700
GLYMA_15G240600
GLYMA_15G242900
GLYMA_15G243100
GLYMA_15G243400
GLYMA_15G248300
GLYMA_15G250800
GLYMA_15G259600
GLYMA_15G262300
GLYMA_15G262600
GLYMA_15G265200
GLYMA_15G275300
GLYMA_15G275700
GLYMA_15G275900
GLYMA_15G276700
GLYMA_10G000200
GLYMA_10G000900
GLYMA_10G001800
GLYMA_10G003200
GLYMA_10G005300
GLYMA_10G009700
GLYMA_10G015500
GLYMA_10G019800
GLYMA_10G023300
GLYMA_10G023700
GLYMA_10G026600
GLYMA_10G028900
GLYMA_10G031800
GLYMA_10G031900
GLYMA_10G040600
GLYMA_10G043700
GLYMA_10G048500
GLYMA_10G053500
GLYMA_10G053900
GLYMA_10G054400
GLYMA_10G054900
GLYMA_10G060700
GLYMA_10G061300
GLYMA_10G063800
GLYMA_10G066100
GLYMA_10G075000
GLYMA_10G086800
GLYMA_10G088400
GLYMA_10G089500
GLYMA_10G089700
GLYMA_10G092500
GLYMA_10G094600
GLYMA_10G097800
GLYMA_10G101600
GLYMA_10G111800
GLYMA_10G113100
GLYMA_10G117200
GLYMA_10G119100
GLYMA_10G126900
GLYMA_10G136300
GLYMA_10G138800
GLYMA_10G139300
GLYMA_10G139500
GLYMA_10G145600
GLYMA_10G150300
GLYMA_10G151800
GLYMA_10G155400
GLYMA_10G157000
GLYMA_10G162200
GLYMA_10G166400
GLYMA_10G167800
GLYMA_10G168100
GLYMA_10G174200
GLYMA_10G179400
GLYMA_10G179500
GLYMA_10G185100
GLYMA_10G189300
GLYMA_10G194000
GLYMA_10G197000
GLYMA_10G200500
GLYMA_10G202400
GLYMA_10G207400
GLYMA_10G210800
GLYMA_10G212300
GLYMA_10G212500
GLYMA_10G220900
GLYMA_10G221000
GLYMA_10G225400
GLYMA_10G229000
GLYMA_10G231600
GLYMA_10G231700
GLYMA_10G232800
GLYMA_10G234500
GLYMA_10G238100
GLYMA_10G238200
GLYMA_10G238300
GLYMA_10G238800
GLYMA_10G239200
GLYMA_10G251500
GLYMA_10G252400
GLYMA_10G253200
GLYMA_10G254300
GLYMA_10G255200
GLYMA_10G256000
GLYMA_10G261000
GLYMA_10G262700
GLYMA_10G263400
GLYMA_10G267000
GLYMA_10G269400
GLYMA_10G271600
GLYMA_10G274400
GLYMA_10G281400
GLYMA_10G283100
GLYMA_10G284100
GLYMA_10G285000
GLYMA_10G286300
GLYMA_10G290700
GLYMA_10G294800
GLYMA_06G001100
GLYMA_06G001500
GLYMA_06G004900
GLYMA_06G016500
GLYMA_06G022800
GLYMA_06G024600
GLYMA_06G030500
GLYMA_06G031900
GLYMA_06G032000
GLYMA_06G033700
GLYMA_06G035900
GLYMA_06G039700
GLYMA_06G039900
GLYMA_06G042700
GLYMA_06G046000
GLYMA_06G047700
GLYMA_06G055600
GLYMA_06G058100
GLYMA_06G058500
GLYMA_06G060200
GLYMA_06G066300
GLYMA_06G067000
GLYMA_06G069100
GLYMA_06G073600
GLYMA_06G076900
GLYMA_06G081500
GLYMA_06G081800
GLYMA_06G083200
GLYMA_06G088000
GLYMA_06G088300
GLYMA_06G096100
GLYMA_06G097000
GLYMA_06G097300
GLYMA_06G106200
GLYMA_06G106800
GLYMA_06G106900
GLYMA_06G107400
GLYMA_06G108000
GLYMA_06G110500
GLYMA_06G117800
GLYMA_06G118000
GLYMA_06G124100
GLYMA_06G125700
GLYMA_06G127300
GLYMA_06G129300
GLYMA_06G131300
GLYMA_06G132600
GLYMA_06G133700
GLYMA_06G134000
GLYMA_06G135600
GLYMA_06G139300
GLYMA_06G143100
GLYMA_06G143700
GLYMA_06G145000
GLYMA_06G153400
GLYMA_06G162700
GLYMA_06G165100
GLYMA_06G165700
GLYMA_06G166800
GLYMA_06G169300
GLYMA_06G169400
GLYMA_06G171700
GLYMA_06G174000
GLYMA_06G174200
GLYMA_06G175200
GLYMA_06G176500
GLYMA_06G177600
GLYMA_06G177700
GLYMA_06G180300
GLYMA_06G183900
GLYMA_06G185200
GLYMA_06G193000
GLYMA_06G193800
GLYMA_06G194800
GLYMA_06G195200
GLYMA_06G195600
GLYMA_06G196600
GLYMA_06G202300
GLYMA_06G204400
GLYMA_06G214700
GLYMA_06G218000
GLYMA_06G235000
GLYMA_06G255900
GLYMA_06G258900
GLYMA_06G261400
GLYMA_06G262700
GLYMA_06G263300
GLYMA_06G264800
GLYMA_06G270500
GLYMA_06G271200
GLYMA_06G275400
GLYMA_06G283400
GLYMA_06G283600
GLYMA_06G283800
GLYMA_06G284900
GLYMA_06G289300
GLYMA_06G289700
GLYMA_06G291300
GLYMA_06G293900
GLYMA_06G294100
GLYMA_06G302100
GLYMA_06G305000
GLYMA_06G307000
GLYMA_06G308900
GLYMA_06G309000
GLYMA_06G310800
GLYMA_06G313500
GLYMA_06G321900
GLYMA_06G324100
GLYMA_06G325100
GLYMA_19G001100
GLYMA_19G001900
GLYMA_19G003100
GLYMA_19G005900
GLYMA_19G007700
GLYMA_19G008100
GLYMA_19G009200
GLYMA_19G009700
GLYMA_19G011200
GLYMA_19G016200
GLYMA_19G019600
GLYMA_19G024200
GLYMA_19G026800
GLYMA_19G029500
GLYMA_19G030200
GLYMA_19G030800
GLYMA_19G036100
GLYMA_19G045800
GLYMA_19G046000
GLYMA_19G050000
GLYMA_19G051100
GLYMA_19G053500
GLYMA_19G075800
GLYMA_19G077300
GLYMA_19G079000
GLYMA_19G102400
GLYMA_19G105100
GLYMA_19G110300
GLYMA_19G119300
GLYMA_19G123400
GLYMA_19G126700
GLYMA_19G130400
GLYMA_19G131400
GLYMA_19G131800
GLYMA_19G136400
GLYMA_19G138200
GLYMA_19G138700
GLYMA_19G139300
GLYMA_19G143600
GLYMA_19G145800
GLYMA_19G149100
GLYMA_19G149200
GLYMA_19G150300
GLYMA_19G152600
GLYMA_19G161400
GLYMA_19G161600
GLYMA_19G166500
GLYMA_19G172800
GLYMA_19G173600
GLYMA_19G177600
GLYMA_19G177900
GLYMA_19G187000
GLYMA_19G190600
GLYMA_19G193300
GLYMA_19G194900
GLYMA_19G196700
GLYMA_19G201300
GLYMA_19G206000
GLYMA_19G209800
GLYMA_19G212600
GLYMA_19G218300
GLYMA_19G223400
GLYMA_19G224200
GLYMA_19G227700
GLYMA_19G228100
GLYMA_19G241200
GLYMA_19G241800
GLYMA_19G242800
GLYMA_19G251000
GLYMA_19G254600
GLYMA_19G257000
GLYMA_19G258300
GLYMA_19G260600
GLYMA_19G261400
GLYMA_19G263500
GLYMA_09G012500
GLYMA_09G014200
GLYMA_09G015700
GLYMA_09G018900
GLYMA_09G021500
GLYMA_09G024500
GLYMA_09G024700
GLYMA_09G025600
GLYMA_09G028100
GLYMA_09G036600
GLYMA_09G036800
GLYMA_09G038700
GLYMA_09G041800
GLYMA_09G050100
GLYMA_09G056200
GLYMA_09G056800
GLYMA_09G062700
GLYMA_09G062800
GLYMA_09G066200
GLYMA_09G066500
GLYMA_09G067700
GLYMA_09G071400
GLYMA_09G073900
GLYMA_09G079400
GLYMA_09G087200
GLYMA_09G093900
GLYMA_09G095400
GLYMA_09G096800
GLYMA_09G103500
GLYMA_09G111200
GLYMA_09G129500
GLYMA_09G137000
GLYMA_09G147500
GLYMA_09G157600
GLYMA_09G160000
GLYMA_09G174200
GLYMA_09G184600
GLYMA_09G186500
GLYMA_09G187300
GLYMA_09G187700
GLYMA_09G187800
GLYMA_09G188000
GLYMA_09G188800
GLYMA_09G195400
GLYMA_09G205500
GLYMA_09G206300
GLYMA_09G207300
GLYMA_09G209700
GLYMA_09G218100
GLYMA_09G223600
GLYMA_09G226000
GLYMA_09G226300
GLYMA_09G227400
GLYMA_09G230500
GLYMA_09G231900
GLYMA_09G236200
GLYMA_09G239600
GLYMA_09G241100
GLYMA_09G249400
GLYMA_09G251200
GLYMA_09G252100
GLYMA_09G252800
GLYMA_09G260600
GLYMA_09G262800
GLYMA_09G263100
GLYMA_09G263400
GLYMA_09G265200
GLYMA_09G273500
GLYMA_09G277400
GLYMA_09G278000
GLYMA_09G281200
GLYMA_09G283400
GLYMA_09G286000
GLYMA_14G008100
GLYMA_14G009900
GLYMA_14G010900
GLYMA_14G011700
GLYMA_14G012900
GLYMA_14G013700
GLYMA_14G015700
GLYMA_14G015900
GLYMA_14G017600
GLYMA_14G026900
GLYMA_14G029100
GLYMA_14G031200
GLYMA_14G034200
GLYMA_14G038300
GLYMA_14G038500
GLYMA_14G046600
GLYMA_14G050900
GLYMA_14G051000
GLYMA_14G057400
GLYMA_14G064600
GLYMA_14G070400
GLYMA_14G084800
GLYMA_14G085200
GLYMA_14G085600
GLYMA_14G094400
GLYMA_14G094800
GLYMA_14G095900
GLYMA_14G101400
GLYMA_14G110000
GLYMA_14G118100
GLYMA_14G126200
GLYMA_14G133600
GLYMA_14G134800
GLYMA_14G138200
GLYMA_14G140900
GLYMA_14G141000
GLYMA_14G141800
GLYMA_14G145200
GLYMA_14G150000
GLYMA_14G150600
GLYMA_14G154600
GLYMA_14G160600
GLYMA_14G164900
GLYMA_14G165000
GLYMA_14G168800
GLYMA_14G177200
GLYMA_14G185700
GLYMA_14G191300
GLYMA_14G191700
GLYMA_14G193000
GLYMA_14G198700
GLYMA_14G206100
GLYMA_14G207500
GLYMA_14G208900
GLYMA_14G209400
GLYMA_14G210600
GLYMA_14G219000
GLYMA_14G220200
GLYMA_14G220700
GLYMA_14G222500
GLYMA_14G222600
GLYMA_02G001000
GLYMA_02G001500
GLYMA_02G002000
GLYMA_02G005200
GLYMA_02G005700
GLYMA_02G009000
GLYMA_02G010200
GLYMA_02G010300
GLYMA_02G012500
GLYMA_02G014900
GLYMA_02G015000
GLYMA_02G019200
GLYMA_02G023400
GLYMA_02G027100
GLYMA_02G030100
GLYMA_02G030200
GLYMA_02G030800
GLYMA_02G031200
GLYMA_02G031600
GLYMA_02G032100
GLYMA_02G037500
GLYMA_02G038800
GLYMA_02G046600
GLYMA_02G048800
GLYMA_02G051500
GLYMA_02G055900
GLYMA_02G059300
GLYMA_02G059500
GLYMA_02G066600
GLYMA_02G072600
GLYMA_02G074000
GLYMA_02G078600
GLYMA_02G079400
GLYMA_02G082000
GLYMA_02G086600
GLYMA_02G087800
GLYMA_02G088200
GLYMA_02G089100
GLYMA_02G091100
GLYMA_02G091600
GLYMA_02G093600
GLYMA_02G094900
GLYMA_02G096600
GLYMA_02G099300
GLYMA_02G101100
GLYMA_02G102300
GLYMA_02G102600
GLYMA_02G103700
GLYMA_02G104900
GLYMA_02G105900
GLYMA_02G113500
GLYMA_02G125400
GLYMA_02G131700
GLYMA_02G133900
GLYMA_02G138600
GLYMA_02G143300
GLYMA_02G147300
GLYMA_02G149900
GLYMA_02G150700
GLYMA_02G154500
GLYMA_02G156800
GLYMA_02G164300
GLYMA_02G184700
GLYMA_02G185300
GLYMA_02G188300
GLYMA_02G191500
GLYMA_02G197600
GLYMA_02G204700
GLYMA_02G209000
GLYMA_02G212100
GLYMA_02G221900
GLYMA_02G223000
GLYMA_02G223400
GLYMA_02G228700
GLYMA_02G231100
GLYMA_02G234500
GLYMA_02G237100
GLYMA_02G238600
GLYMA_02G248300
GLYMA_02G266600
GLYMA_02G266700
GLYMA_02G271400
GLYMA_02G274100
GLYMA_02G277700
GLYMA_02G283400
GLYMA_02G284200
GLYMA_02G285100
GLYMA_02G298000
GLYMA_02G300200
GLYMA_02G300300
GLYMA_02G301700
GLYMA_02G303000
GLYMA_02G308900
GLYMA_02G309800
GLYMA_02G312200
GLYMA_20G005200
GLYMA_20G005800
GLYMA_20G007900
GLYMA_20G010600
GLYMA_20G014300
GLYMA_20G018000
GLYMA_20G018800
GLYMA_20G019100
GLYMA_20G025700
GLYMA_20G031600
GLYMA_20G031700
GLYMA_20G043000
GLYMA_20G049800
GLYMA_20G053400
GLYMA_20G054000
GLYMA_20G057500
GLYMA_20G058100
GLYMA_20G066800
GLYMA_20G067300
GLYMA_20G085900
GLYMA_20G098500
GLYMA_20G102700
GLYMA_20G102900
GLYMA_20G104000
GLYMA_20G106600
GLYMA_20G107800
GLYMA_20G109800
GLYMA_20G112900
GLYMA_20G113300
GLYMA_20G115500
GLYMA_20G126500
GLYMA_20G129300
GLYMA_20G129600
GLYMA_20G130300
GLYMA_20G141100
GLYMA_20G142000
GLYMA_20G145800
GLYMA_20G150100
GLYMA_20G155600
GLYMA_20G159900
GLYMA_20G161200
GLYMA_20G166400
GLYMA_20G169500
GLYMA_20G170500
GLYMA_20G172300
GLYMA_20G175900
GLYMA_20G177900
GLYMA_20G187400
GLYMA_20G188000
GLYMA_20G194000
GLYMA_20G201400
GLYMA_20G204000
GLYMA_20G212400
GLYMA_20G214000
GLYMA_20G221500
GLYMA_20G222800
GLYMA_20G224600
GLYMA_20G231600
GLYMA_20G232900
GLYMA_20G234000
GLYMA_20G244500
GLYMA_20G245900
GLYMA_08G003500
GLYMA_08G007200
GLYMA_08G007900
GLYMA_08G008800
GLYMA_08G010000
GLYMA_08G011800
GLYMA_08G013000
GLYMA_08G014400
GLYMA_08G015600
GLYMA_08G020800
GLYMA_08G024100
GLYMA_08G026300
GLYMA_08G038200
GLYMA_08G041100
GLYMA_08G051000
GLYMA_08G051100
GLYMA_08G053000
GLYMA_08G055300
GLYMA_08G061000
GLYMA_08G069300
GLYMA_08G070500
GLYMA_08G070600
GLYMA_08G070800
GLYMA_08G071100
GLYMA_08G083700
GLYMA_08G084600
GLYMA_08G088600
GLYMA_08G089700
GLYMA_08G090300
GLYMA_08G093500
GLYMA_08G098400
GLYMA_08G101800
GLYMA_08G104500
GLYMA_08G114400
GLYMA_08G115700
GLYMA_08G116000
GLYMA_08G118300
GLYMA_08G121100
GLYMA_08G124900
GLYMA_08G127700
GLYMA_08G133600
GLYMA_08G134400
GLYMA_08G135600
GLYMA_08G139100
GLYMA_08G140400
GLYMA_08G140900
GLYMA_08G141400
GLYMA_08G146300
GLYMA_08G147900
GLYMA_08G152700
GLYMA_08G153000
GLYMA_08G160900
GLYMA_08G161400
GLYMA_08G163500
GLYMA_08G164500
GLYMA_08G164800
GLYMA_08G167900
GLYMA_08G171000
GLYMA_08G175800
GLYMA_08G176100
GLYMA_08G178200
GLYMA_08G179000
GLYMA_08G182100
GLYMA_08G184600
GLYMA_08G185000
GLYMA_08G185800
GLYMA_08G186600
GLYMA_08G193100
GLYMA_08G197500
GLYMA_08G199000
GLYMA_08G199500
GLYMA_08G199800
GLYMA_08G209600
GLYMA_08G212900
GLYMA_08G213900
GLYMA_08G218800
GLYMA_08G225400
GLYMA_08G226600
GLYMA_08G235000
GLYMA_08G238600
GLYMA_08G239000
GLYMA_08G240100
GLYMA_08G247300
GLYMA_08G249100
GLYMA_08G249200
GLYMA_08G255200
GLYMA_08G266100
GLYMA_08G266500
GLYMA_08G267700
GLYMA_08G268300
GLYMA_08G268900
GLYMA_08G269600
GLYMA_08G272600
GLYMA_08G279700
GLYMA_08G281800
GLYMA_08G282100
GLYMA_08G285000
GLYMA_08G285100
GLYMA_08G285500
GLYMA_08G285800
GLYMA_08G287500
GLYMA_08G288100
GLYMA_08G289100
GLYMA_08G292400
GLYMA_08G292600
GLYMA_08G293100
GLYMA_08G293300
GLYMA_08G293600
GLYMA_08G293800
GLYMA_08G294700
GLYMA_08G298700
GLYMA_08G303900
GLYMA_08G304000
GLYMA_08G306200
GLYMA_08G307200
GLYMA_08G308600
GLYMA_08G312000
GLYMA_08G314700
GLYMA_08G318400
GLYMA_08G321400
GLYMA_08G328800
GLYMA_08G332200
GLYMA_08G333200
GLYMA_08G335500
GLYMA_08G336100
GLYMA_08G339300
GLYMA_08G339400
GLYMA_08G339600
GLYMA_08G341600
GLYMA_08G341700
GLYMA_08G345600
GLYMA_08G355500
GLYMA_08G362000
GLYMA_13G001100
GLYMA_13G001500
GLYMA_13G010200
GLYMA_13G032400
GLYMA_13G042800
GLYMA_13G046700
GLYMA_13G049500
GLYMA_13G056000
GLYMA_13G058100
GLYMA_13G059000
GLYMA_13G060100
GLYMA_13G062900
GLYMA_13G063400
GLYMA_13G068400
GLYMA_13G070900
GLYMA_13G072700
GLYMA_13G082300
GLYMA_13G083700
GLYMA_13G084000
GLYMA_13G087200
GLYMA_13G087300
GLYMA_13G088900
GLYMA_13G089200
GLYMA_13G091200
GLYMA_13G092000
GLYMA_13G100600
GLYMA_13G100700
GLYMA_13G103900
GLYMA_13G106600
GLYMA_13G116100
GLYMA_13G129300
GLYMA_13G129700
GLYMA_13G131200
GLYMA_13G135100
GLYMA_13G136300
GLYMA_13G141500
GLYMA_13G142000
GLYMA_13G148400
GLYMA_13G150700
GLYMA_13G153400
GLYMA_13G159600
GLYMA_13G161100
GLYMA_13G161500
GLYMA_13G161900
GLYMA_13G162900
GLYMA_13G164000
GLYMA_13G167300
GLYMA_13G169000
GLYMA_13G169500
GLYMA_13G174900
GLYMA_13G177500
GLYMA_13G183200
GLYMA_13G191900
GLYMA_13G204800
GLYMA_13G212900
GLYMA_13G213200
GLYMA_13G215300
GLYMA_13G215400
GLYMA_13G219400
GLYMA_13G224900
GLYMA_13G227900
GLYMA_13G231300
GLYMA_13G234200
GLYMA_13G239400
GLYMA_13G250400
GLYMA_13G253100
GLYMA_13G256400
GLYMA_13G257200
GLYMA_13G262200
GLYMA_13G264200
GLYMA_13G264400
GLYMA_13G272300
GLYMA_13G276600
GLYMA_13G283400
GLYMA_13G286500
GLYMA_13G287300
GLYMA_13G290700
GLYMA_13G292500
GLYMA_13G294300
GLYMA_13G299200
GLYMA_13G302100
GLYMA_13G303800
GLYMA_13G304500
GLYMA_13G310300
GLYMA_13G312000
GLYMA_13G312900
GLYMA_13G315900
GLYMA_13G317600
GLYMA_13G318000
GLYMA_13G320800
GLYMA_13G321100
GLYMA_13G324700
GLYMA_13G327100
GLYMA_13G330200
GLYMA_13G330400
GLYMA_13G333100
GLYMA_13G336300
GLYMA_13G336800
GLYMA_13G338500
GLYMA_13G338600
GLYMA_13G342300
GLYMA_13G344700
GLYMA_13G351500
GLYMA_13G352500
GLYMA_13G352900
GLYMA_13G353100
GLYMA_13G356100
GLYMA_13G361400
GLYMA_13G361700
GLYMA_13G370200
GLYMA_13G371000
GLYMA_13G372900
GLYMA_03G002200
GLYMA_03G002900
GLYMA_03G005300
GLYMA_03G005600
GLYMA_03G006600
GLYMA_03G008400
GLYMA_03G009700
GLYMA_03G014000
GLYMA_03G014300
GLYMA_03G015000
GLYMA_03G017600
GLYMA_03G017800
GLYMA_03G026700
GLYMA_03G030400
GLYMA_03G040300
GLYMA_03G044300
GLYMA_03G050100
GLYMA_03G068100
GLYMA_03G071700
GLYMA_03G077300
GLYMA_03G085900
GLYMA_03G092500
GLYMA_03G097300
GLYMA_03G104700
GLYMA_03G108100
GLYMA_03G114100
GLYMA_03G121500
GLYMA_03G122100
GLYMA_03G123100
GLYMA_03G127800
GLYMA_03G128900
GLYMA_03G136500
GLYMA_03G139700
GLYMA_03G142800
GLYMA_03G145900
GLYMA_03G146000
GLYMA_03G149200
GLYMA_03G149600
GLYMA_03G152200
GLYMA_03G155200
GLYMA_03G169500
GLYMA_03G180900
GLYMA_03G187000
GLYMA_03G190200
GLYMA_03G194800
GLYMA_03G195300
GLYMA_03G200700
GLYMA_03G225300
GLYMA_03G230000
GLYMA_03G232600
GLYMA_03G237900
GLYMA_03G241000
GLYMA_03G241900
GLYMA_03G243700
GLYMA_03G244400
GLYMA_03G246600
GLYMA_03G248000
GLYMA_03G252500
GLYMA_03G252700
GLYMA_03G253500
GLYMA_03G259400
GLYMA_03G260300
GLYMA_03G261500
GLYMA_03G262900
GLYMA_07G000500
GLYMA_07G001400
GLYMA_07G001600
GLYMA_07G003900
GLYMA_07G009900
GLYMA_07G013500
GLYMA_07G014100
GLYMA_07G014600
GLYMA_07G019500
GLYMA_07G023000
GLYMA_07G028900
GLYMA_07G034900
GLYMA_07G036000
GLYMA_07G036400
GLYMA_07G038500
GLYMA_07G048200
GLYMA_07G049100
GLYMA_07G049500
GLYMA_07G051000
GLYMA_07G058200
GLYMA_07G059600
GLYMA_07G065800
GLYMA_07G069500
GLYMA_07G073700
GLYMA_07G075100
GLYMA_07G075900
GLYMA_07G076000
GLYMA_07G076800
GLYMA_07G077700
GLYMA_07G079500
GLYMA_07G081900
GLYMA_07G088000
GLYMA_07G089300
GLYMA_07G089500
GLYMA_07G091400
GLYMA_07G096900
GLYMA_07G102700
GLYMA_07G115500
GLYMA_07G126600
GLYMA_07G128600
GLYMA_07G129200
GLYMA_07G136000
GLYMA_07G142700
GLYMA_07G146800
GLYMA_07G149300
GLYMA_07G149400
GLYMA_07G156100
GLYMA_07G161900
GLYMA_07G163600
GLYMA_07G174000
GLYMA_07G181200
GLYMA_07G181900
GLYMA_07G182300
GLYMA_07G183200
GLYMA_07G206300
GLYMA_07G206400
GLYMA_07G211100
GLYMA_07G213200
GLYMA_07G217900
GLYMA_07G218200
GLYMA_07G220500
GLYMA_07G221900
GLYMA_07G228300
GLYMA_07G235500
GLYMA_07G240000
GLYMA_07G251200
GLYMA_07G253700
GLYMA_07G256800
GLYMA_07G256900
GLYMA_07G258100
GLYMA_07G258400
GLYMA_07G258500
GLYMA_07G258700
GLYMA_07G262000
GLYMA_07G262100
GLYMA_07G267500
GLYMA_07G270800
GLYMA_07G273000
GLYMA_07G273600
GLYMA_05G001000
GLYMA_05G002000
GLYMA_05G003200
GLYMA_05G003900
GLYMA_05G007100
GLYMA_05G007200
GLYMA_05G007800
GLYMA_05G011900
GLYMA_05G013000
GLYMA_05G014300
GLYMA_05G016000
GLYMA_05G016700
GLYMA_05G017500
GLYMA_05G018100
GLYMA_05G019600
GLYMA_05G025400
GLYMA_05G025900
GLYMA_05G029900
GLYMA_05G030600
GLYMA_05G038600
GLYMA_05G041700
GLYMA_05G044600
GLYMA_05G048000
GLYMA_05G050100
GLYMA_05G051300
GLYMA_05G052900
GLYMA_05G063100
GLYMA_05G068000
GLYMA_05G090600
GLYMA_05G120300
GLYMA_05G129900
GLYMA_05G133900
GLYMA_05G139800
GLYMA_05G151200
GLYMA_05G152500
GLYMA_05G155000
GLYMA_05G162800
GLYMA_05G164500
GLYMA_05G165100
GLYMA_05G165600
GLYMA_05G166800
GLYMA_05G177000
GLYMA_05G183600
GLYMA_05G185200
GLYMA_05G188200
GLYMA_05G191900
GLYMA_05G195400
GLYMA_05G195900
GLYMA_05G199700
GLYMA_05G200500
GLYMA_05G201300
GLYMA_05G202000
GLYMA_05G205300
GLYMA_05G206100
GLYMA_05G208900
GLYMA_05G213600
GLYMA_05G215800
GLYMA_05G218000
GLYMA_05G230700
GLYMA_05G232800
GLYMA_05G233700
GLYMA_05G243200
GLYMA_05G243300
GLYMA_05G245200
GLYMA_05G245300
GLYMA_17G006800
GLYMA_17G007400
GLYMA_17G010600
GLYMA_17G012100
GLYMA_17G015600
GLYMA_17G019400
GLYMA_17G022700
GLYMA_17G023100
GLYMA_17G033400
GLYMA_17G042600
GLYMA_17G049800
GLYMA_17G052700
GLYMA_17G055200
GLYMA_17G057700
GLYMA_17G059100
GLYMA_17G061600
GLYMA_17G064800
GLYMA_17G068300
GLYMA_17G068400
GLYMA_17G069100
GLYMA_17G069800
GLYMA_17G073200
GLYMA_17G080200
GLYMA_17G084300
GLYMA_17G088500
GLYMA_17G092400
GLYMA_17G096400
GLYMA_17G099800
GLYMA_17G105800
GLYMA_17G106200
GLYMA_17G106800
GLYMA_17G108200
GLYMA_17G109800
GLYMA_17G113100
GLYMA_17G114800
GLYMA_17G116600
GLYMA_17G118500
GLYMA_17G120100
GLYMA_17G121000
GLYMA_17G122500
GLYMA_17G127000
GLYMA_17G127200
GLYMA_17G130100
GLYMA_17G133200
GLYMA_17G134200
GLYMA_17G141200
GLYMA_17G150100
GLYMA_17G152800
GLYMA_17G154200
GLYMA_17G158500
GLYMA_17G159000
GLYMA_17G161500
GLYMA_17G161900
GLYMA_17G164400
GLYMA_17G166200
GLYMA_17G166800
GLYMA_17G170300
GLYMA_17G176200
GLYMA_17G190000
GLYMA_17G190800
GLYMA_17G192000
GLYMA_17G205000
GLYMA_17G212200
GLYMA_17G219500
GLYMA_17G220200
GLYMA_17G223000
GLYMA_17G238900
GLYMA_17G243700
GLYMA_17G246300
GLYMA_17G253500
GLYMA_17G258000
GLYMA_17G259100
GLYMA_17G259500
GLYMA_17G259600
GLYMA_17G262000
GLYMA_17G262400
GLYMA_12G001000
GLYMA_12G002000
GLYMA_12G002500
GLYMA_12G004600
GLYMA_12G010600
GLYMA_12G011600
GLYMA_12G012000
GLYMA_12G012800
GLYMA_12G013300
GLYMA_12G014400
GLYMA_12G015600
GLYMA_12G016400
GLYMA_12G018200
GLYMA_12G021500
GLYMA_12G029100
GLYMA_12G031300
GLYMA_12G035700
GLYMA_12G038600
GLYMA_12G038800
GLYMA_12G040400
GLYMA_12G042400
GLYMA_12G042800
GLYMA_12G044700
GLYMA_12G048900
GLYMA_12G049500
GLYMA_12G052500
GLYMA_12G054500
GLYMA_12G054700
GLYMA_12G057400
GLYMA_12G059600
GLYMA_12G059900
GLYMA_12G070300
GLYMA_12G072700
GLYMA_12G074100
GLYMA_12G075100
GLYMA_12G075600
GLYMA_12G076700
GLYMA_12G085900
GLYMA_12G091900
GLYMA_12G095500
GLYMA_12G104100
GLYMA_12G108900
GLYMA_12G109800
GLYMA_12G114900
GLYMA_12G117700
GLYMA_12G121000
GLYMA_12G122700
GLYMA_12G129200
GLYMA_12G130000
GLYMA_12G132800
GLYMA_12G133700
GLYMA_12G143000
GLYMA_12G148600
GLYMA_12G160300
GLYMA_12G169400
GLYMA_12G170500
GLYMA_12G174900
GLYMA_12G178800
GLYMA_12G180000
GLYMA_12G180400
GLYMA_12G183400
GLYMA_12G185600
GLYMA_12G188800
GLYMA_12G191400
GLYMA_12G192100
GLYMA_12G194100
GLYMA_12G197100
GLYMA_12G198100
GLYMA_12G198600
GLYMA_12G200200
GLYMA_12G202500
GLYMA_12G204100
GLYMA_12G206600
GLYMA_12G209700
GLYMA_12G210600
GLYMA_12G212100
GLYMA_12G215100
GLYMA_12G221000
GLYMA_12G227200
GLYMA_12G227800
GLYMA_12G233000
GLYMA_12G233400
GLYMA_12G239100
GLYMA_16G005300
GLYMA_16G005800
GLYMA_16G007700
GLYMA_16G008900
GLYMA_16G017600
GLYMA_16G017700
GLYMA_16G018900
GLYMA_16G021200
GLYMA_16G024500
GLYMA_16G027200
GLYMA_16G028500
GLYMA_16G031100
GLYMA_16G031600
GLYMA_16G036100
GLYMA_16G041700
GLYMA_16G047100
GLYMA_16G056900
GLYMA_16G073800
GLYMA_16G079200
GLYMA_16G089000
GLYMA_16G091100
GLYMA_16G095000
GLYMA_16G096500
GLYMA_16G111200
GLYMA_16G128900
GLYMA_16G131700
GLYMA_16G138000
GLYMA_16G145300
GLYMA_16G147700
GLYMA_16G150600
GLYMA_16G153000
GLYMA_16G154300
GLYMA_16G154700
GLYMA_16G158700
GLYMA_16G163800
GLYMA_16G164900
GLYMA_16G165200
GLYMA_16G167500
GLYMA_16G172700
GLYMA_16G173500
GLYMA_16G177400
GLYMA_16G177800
GLYMA_16G196900
GLYMA_16G198400
GLYMA_16G199500
GLYMA_16G202400
GLYMA_16G210600
GLYMA_16G210800
GLYMA_16G220200
GLYMA_16G221100
GLYMA_16G221400
GLYMA_11G006900
GLYMA_11G008300
GLYMA_11G012700
GLYMA_11G014300
GLYMA_11G022300
GLYMA_11G028200
GLYMA_11G029500
GLYMA_11G030700
GLYMA_11G031500
GLYMA_11G032200
GLYMA_11G042200
GLYMA_11G042500
GLYMA_11G044200
GLYMA_11G044800
GLYMA_11G045100
GLYMA_11G048600
GLYMA_11G049800
GLYMA_11G054000
GLYMA_11G060100
GLYMA_11G060200
GLYMA_11G071300
GLYMA_11G071400
GLYMA_11G073400
GLYMA_11G075100
GLYMA_11G086500
GLYMA_11G093900
GLYMA_11G096300
GLYMA_11G102300
GLYMA_11G110000
GLYMA_11G110600
GLYMA_11G110900
GLYMA_11G112600
GLYMA_11G112700
GLYMA_11G112900
GLYMA_11G116700
GLYMA_11G117100
GLYMA_11G120800
GLYMA_11G121700
GLYMA_11G124900
GLYMA_11G127800
GLYMA_11G130200
GLYMA_11G135900
GLYMA_11G136200
GLYMA_11G143000
GLYMA_11G144800
GLYMA_11G145100
GLYMA_11G146200
GLYMA_11G151800
GLYMA_11G155300
GLYMA_11G173700
GLYMA_11G175800
GLYMA_11G176000
GLYMA_11G179600
GLYMA_11G180200
GLYMA_11G180900
GLYMA_11G187500
GLYMA_11G188800
GLYMA_11G191200
GLYMA_11G195100
GLYMA_11G200300
GLYMA_11G201200
GLYMA_11G202900
GLYMA_11G216800
GLYMA_11G221000
GLYMA_11G226200
GLYMA_11G228800
GLYMA_11G231200
GLYMA_11G231500
GLYMA_11G232600
GLYMA_11G238400
GLYMA_11G239700
GLYMA_11G252900
GLYMA_11G255300
GLYMA_U008900
GLYMA_12G169600
GLYMA_06G295900
GLYMA_08G264900
GLYMA_03G174300
GLYMA_05G128400
GLYMA_07G089200
GLYMA_10G072700
GLYMA_10G222100
GLYMA_17G114900
GLYMA_08G068600
GLYMA_11G116600
GLYMA_06G177500
GLYMA_16G175600
GLYMA_12G021300
GLYMA_15G257300
GLYMA_04G230400
GLYMA_04G097500
GLYMA_U014700
GLYMA_04G069700
GLYMA_03G261300
GLYMA_01G006700
GLYMA_08G068200
GLYMA_02G153000
GLYMA_19G259100
GLYMA_04G218700
GLYMA_06G147100
GLYMA_20G241700
GLYMA_03G107800
GLYMA_U023700
GLYMA_17G068000
GLYMA_11G100800
GLYMA_06G072000
GLYMA_07G123500
GLYMA_18G226900
GLYMA_17G068500
GLYMA_18G019000
GLYMA_10G196200
GLYMA_02G215700
GLYMA_15G062700
GLYMA_02G130500
GLYMA_U041200
GLYMA_13G095400
GLYMA_15G187400
GLYMA_19G025200
GLYMA_19G030900
GLYMA_03G201100
GLYMA_03G177200
GLYMA_01G052700
GLYMA_15G004900
GLYMA_20G217400
GLYMA_10G145900
GLYMA_06G025200
GLYMA_14G156300
GLYMA_06G199000
GLYMA_16G157600
GLYMA_05G040800
GLYMA_17G085500
GLYMA_19G015200
GLYMA_19G015300
GLYMA_12G140200
GLYMA_03G249900
GLYMA_02G069400
GLYMA_20G070100
GLYMA_20G164900
GLYMA_07G240900
GLYMA_17G214600
GLYMA_17G214900
GLYMA_18G187400
GLYMA_18G052600
GLYMA_03G217300
GLYMA_19G213900
GLYMA_09G176200
GLYMA_09G190100
GLYMA_11G046100
GLYMA_13G032800
GLYMA_09G095200
GLYMA_13G068800
GLYMA_01G038600
GLYMA_04G256300
GLYMA_01G209100
GLYMA_02G201500
GLYMA_13G056200
GLYMA_06G106700
GLYMA_12G178900
GLYMA_13G321900
GLYMA_11G014700
GLYMA_07G031000
GLYMA_02G060000
GLYMA_U011300
GLYMA_17G033200
GLYMA_09G251300
GLYMA_18G241200
GLYMA_18G276500
GLYMA_03G032200
GLYMA_02G073500
GLYMA_02G226300
GLYMA_07G222500
GLYMA_10G161800
GLYMA_15G019000
GLYMA_10G028600
GLYMA_03G035400
GLYMA_19G216400
GLYMA_20G171400
GLYMA_11G234200
GLYMA_18G022800
GLYMA_13G233900
GLYMA_03G090200
GLYMA_03G090500
GLYMA_17G175400
GLYMA_01G143200
GLYMA_13G173600
GLYMA_11G069300
GLYMA_18G296500
GLYMA_05G235800
GLYMA_11G149600
GLYMA_13G136000
GLYMA_14G032200
GLYMA_09G247200
GLYMA_17G033800
GLYMA_17G131300
GLYMA_12G008400
GLYMA_08G190000
GLYMA_11G126900
GLYMA_04G256900
GLYMA_06G324600
GLYMA_17G006500
GLYMA_13G306500
GLYMA_16G020200
GLYMA_19G202900
GLYMA_06G023400
GLYMA_08G187600
GLYMA_06G128100
GLYMA_13G270000

## Sheet: Root specific genes
Genes specificially high express in root
GLYMA_18G004200
GLYMA_18G004300
GLYMA_18G018200
GLYMA_18G020600
GLYMA_18G024000
GLYMA_18G024300
GLYMA_18G043200
GLYMA_18G103700
GLYMA_18G127400
GLYMA_18G127500
GLYMA_18G144900
GLYMA_18G154000
GLYMA_18G177000
GLYMA_18G184500
GLYMA_18G184700
GLYMA_18G190500
GLYMA_18G192000
GLYMA_18G193400
GLYMA_18G207400
GLYMA_18G211000
GLYMA_18G213200
GLYMA_18G213300
GLYMA_18G217000
GLYMA_18G220500
GLYMA_18G220600
GLYMA_18G230800
GLYMA_18G238200
GLYMA_18G254100
GLYMA_18G256500
GLYMA_18G260400
GLYMA_18G269800
GLYMA_18G280900
GLYMA_18G294300
GLYMA_18G300900
GLYMA_01G004800
GLYMA_01G014000
GLYMA_01G019500
GLYMA_01G026200
GLYMA_01G036600
GLYMA_01G053800
GLYMA_01G082500
GLYMA_01G083300
GLYMA_01G087500
GLYMA_01G102700
GLYMA_01G116300
GLYMA_01G119300
GLYMA_01G124700
GLYMA_01G131800
GLYMA_01G137700
GLYMA_01G154700
GLYMA_01G164800
GLYMA_01G182400
GLYMA_01G185600
GLYMA_01G203200
GLYMA_01G211000
GLYMA_01G213100
GLYMA_01G217600
GLYMA_01G217700
GLYMA_01G218400
GLYMA_01G223600
GLYMA_01G225600
GLYMA_04G011000
GLYMA_04G013400
GLYMA_04G020200
GLYMA_04G032800
GLYMA_04G035200
GLYMA_04G036300
GLYMA_04G040900
GLYMA_04G074400
GLYMA_04G088800
GLYMA_04G090000
GLYMA_04G102600
GLYMA_04G104800
GLYMA_04G140400
GLYMA_04G149300
GLYMA_04G167500
GLYMA_04G181900
GLYMA_04G190300
GLYMA_04G206700
GLYMA_04G209800
GLYMA_04G213900
GLYMA_04G223700
GLYMA_04G229600
GLYMA_04G231000
GLYMA_04G231200
GLYMA_04G232200
GLYMA_04G233300
GLYMA_04G239900
GLYMA_04G242100
GLYMA_04G242400
GLYMA_04G247400
GLYMA_15G019100
GLYMA_15G019200
GLYMA_15G024500
GLYMA_15G036100
GLYMA_15G037400
GLYMA_15G041100
GLYMA_15G052000
GLYMA_15G053700
GLYMA_15G054500
GLYMA_15G055700
GLYMA_15G064500
GLYMA_15G065200
GLYMA_15G066100
GLYMA_15G067700
GLYMA_15G068600
GLYMA_15G068700
GLYMA_15G071000
GLYMA_15G074800
GLYMA_15G079100
GLYMA_15G082400
GLYMA_15G085000
GLYMA_15G091900
GLYMA_15G098400
GLYMA_15G107300
GLYMA_15G120400
GLYMA_15G124900
GLYMA_15G129700
GLYMA_15G131300
GLYMA_15G131400
GLYMA_15G134300
GLYMA_15G142400
GLYMA_15G160300
GLYMA_15G166800
GLYMA_15G171900
GLYMA_15G177100
GLYMA_15G177900
GLYMA_15G193200
GLYMA_15G195600
GLYMA_15G200600
GLYMA_15G209300
GLYMA_15G234300
GLYMA_15G268200
GLYMA_15G271900
GLYMA_15G272700
GLYMA_15G272800
GLYMA_15G274600
GLYMA_10G000400
GLYMA_10G000500
GLYMA_10G002200
GLYMA_10G005600
GLYMA_10G006900
GLYMA_10G008500
GLYMA_10G011300
GLYMA_10G024000
GLYMA_10G039800
GLYMA_10G045400
GLYMA_10G054700
GLYMA_10G059200
GLYMA_10G069500
GLYMA_10G070200
GLYMA_10G070500
GLYMA_10G073600
GLYMA_10G081900
GLYMA_10G082400
GLYMA_10G082500
GLYMA_10G109500
GLYMA_10G126700
GLYMA_10G139800
GLYMA_10G144100
GLYMA_10G150400
GLYMA_10G161700
GLYMA_10G162300
GLYMA_10G164400
GLYMA_10G167100
GLYMA_10G168900
GLYMA_10G169300
GLYMA_10G170600
GLYMA_10G178400
GLYMA_10G184700
GLYMA_10G185500
GLYMA_10G185600
GLYMA_10G185700
GLYMA_10G201600
GLYMA_10G204400
GLYMA_10G208200
GLYMA_10G212400
GLYMA_10G220400
GLYMA_10G221100
GLYMA_10G227700
GLYMA_10G243700
GLYMA_10G249100
GLYMA_10G264600
GLYMA_10G266300
GLYMA_10G282100
GLYMA_10G295300
GLYMA_06G010900
GLYMA_06G013200
GLYMA_06G013300
GLYMA_06G024000
GLYMA_06G034600
GLYMA_06G035000
GLYMA_06G035300
GLYMA_06G036400
GLYMA_06G041800
GLYMA_06G042400
GLYMA_06G050600
GLYMA_06G053300
GLYMA_06G063900
GLYMA_06G075600
GLYMA_06G085700
GLYMA_06G095700
GLYMA_06G110700
GLYMA_06G115300
GLYMA_06G116400
GLYMA_06G145100
GLYMA_06G154400
GLYMA_06G160400
GLYMA_06G170100
GLYMA_06G176200
GLYMA_06G186200
GLYMA_06G187000
GLYMA_06G187200
GLYMA_06G188900
GLYMA_06G194600
GLYMA_06G220700
GLYMA_06G221700
GLYMA_06G249700
GLYMA_06G260800
GLYMA_06G270000
GLYMA_06G298900
GLYMA_06G308500
GLYMA_19G008200
GLYMA_19G008300
GLYMA_19G008600
GLYMA_19G016600
GLYMA_19G018400
GLYMA_19G018800
GLYMA_19G036600
GLYMA_19G055100
GLYMA_19G057500
GLYMA_19G062800
GLYMA_19G065800
GLYMA_19G094000
GLYMA_19G129200
GLYMA_19G137800
GLYMA_19G156700
GLYMA_19G178200
GLYMA_19G180200
GLYMA_19G182900
GLYMA_19G201000
GLYMA_19G211600
GLYMA_19G212300
GLYMA_19G217000
GLYMA_19G221800
GLYMA_19G230300
GLYMA_19G233700
GLYMA_19G233900
GLYMA_19G236800
GLYMA_19G239000
GLYMA_19G255500
GLYMA_19G255800
GLYMA_19G257500
GLYMA_19G258400
GLYMA_19G259300
GLYMA_19G261600
GLYMA_09G003300
GLYMA_09G022500
GLYMA_09G022800
GLYMA_09G023000
GLYMA_09G023600
GLYMA_09G032100
GLYMA_09G043400
GLYMA_09G045600
GLYMA_09G055600
GLYMA_09G071500
GLYMA_09G080000
GLYMA_09G109600
GLYMA_09G110100
GLYMA_09G110500
GLYMA_09G115800
GLYMA_09G117400
GLYMA_09G118300
GLYMA_09G119900
GLYMA_09G120000
GLYMA_09G128300
GLYMA_09G128400
GLYMA_09G143600
GLYMA_09G149400
GLYMA_09G161600
GLYMA_09G163700
GLYMA_09G185900
GLYMA_09G193400
GLYMA_09G198700
GLYMA_09G203100
GLYMA_09G203200
GLYMA_09G209400
GLYMA_09G210100
GLYMA_09G210600
GLYMA_09G224400
GLYMA_09G237100
GLYMA_09G239900
GLYMA_09G249100
GLYMA_09G256800
GLYMA_09G270900
GLYMA_14G002500
GLYMA_14G016200
GLYMA_14G022300
GLYMA_14G024400
GLYMA_14G036000
GLYMA_14G045100
GLYMA_14G050000
GLYMA_14G056300
GLYMA_14G073300
GLYMA_14G082200
GLYMA_14G114000
GLYMA_14G135400
GLYMA_14G157700
GLYMA_14G160100
GLYMA_14G161600
GLYMA_14G162400
GLYMA_14G171800
GLYMA_14G175100
GLYMA_14G175400
GLYMA_14G176700
GLYMA_14G181000
GLYMA_14G183800
GLYMA_14G185100
GLYMA_14G188300
GLYMA_14G206200
GLYMA_14G206800
GLYMA_14G215800
GLYMA_14G216200
GLYMA_14G219600
GLYMA_14G222000
GLYMA_14G222400
GLYMA_02G000500
GLYMA_02G000700
GLYMA_02G024600
GLYMA_02G025200
GLYMA_02G026500
GLYMA_02G028400
GLYMA_02G029200
GLYMA_02G052700
GLYMA_02G055000
GLYMA_02G055400
GLYMA_02G055500
GLYMA_02G063600
GLYMA_02G064300
GLYMA_02G064400
GLYMA_02G070600
GLYMA_02G072300
GLYMA_02G083600
GLYMA_02G089400
GLYMA_02G089500
GLYMA_02G094500
GLYMA_02G100200
GLYMA_02G102900
GLYMA_02G111500
GLYMA_02G125600
GLYMA_02G130400
GLYMA_02G133200
GLYMA_02G134300
GLYMA_02G134500
GLYMA_02G167600
GLYMA_02G190900
GLYMA_02G195300
GLYMA_02G195900
GLYMA_02G209400
GLYMA_02G210300
GLYMA_02G211500
GLYMA_02G216600
GLYMA_02G217600
GLYMA_02G227500
GLYMA_02G234100
GLYMA_02G257700
GLYMA_02G265900
GLYMA_02G268200
GLYMA_02G272600
GLYMA_02G279600
GLYMA_02G289300
GLYMA_02G291900
GLYMA_20G001400
GLYMA_20G010900
GLYMA_20G012600
GLYMA_20G013200
GLYMA_20G031100
GLYMA_20G042200
GLYMA_20G051700
GLYMA_20G052900
GLYMA_20G060300
GLYMA_20G078100
GLYMA_20G080900
GLYMA_20G082500
GLYMA_20G089900
GLYMA_20G097600
GLYMA_20G098300
GLYMA_20G102200
GLYMA_20G110000
GLYMA_20G124200
GLYMA_20G125000
GLYMA_20G133100
GLYMA_20G134000
GLYMA_20G137700
GLYMA_20G138800
GLYMA_20G139900
GLYMA_20G140500
GLYMA_20G145100
GLYMA_20G149500
GLYMA_20G152900
GLYMA_20G154000
GLYMA_20G155700
GLYMA_20G162400
GLYMA_20G170300
GLYMA_20G178600
GLYMA_20G178700
GLYMA_20G183800
GLYMA_20G184300
GLYMA_20G200000
GLYMA_20G202900
GLYMA_20G206700
GLYMA_20G209700
GLYMA_20G211400
GLYMA_20G220200
GLYMA_20G220900
GLYMA_20G222000
GLYMA_20G233100
GLYMA_20G240600
GLYMA_20G241800
GLYMA_08G009800
GLYMA_08G014900
GLYMA_08G015700
GLYMA_08G018900
GLYMA_08G021800
GLYMA_08G021900
GLYMA_08G022000
GLYMA_08G022600
GLYMA_08G036100
GLYMA_08G052500
GLYMA_08G058900
GLYMA_08G066700
GLYMA_08G080400
GLYMA_08G087300
GLYMA_08G092800
GLYMA_08G093300
GLYMA_08G109500
GLYMA_08G113400
GLYMA_08G118100
GLYMA_08G119200
GLYMA_08G125800
GLYMA_08G125900
GLYMA_08G129600
GLYMA_08G130800
GLYMA_08G138600
GLYMA_08G146200
GLYMA_08G148800
GLYMA_08G161500
GLYMA_08G173800
GLYMA_08G177300
GLYMA_08G178500
GLYMA_08G186500
GLYMA_08G189500
GLYMA_08G202600
GLYMA_08G230000
GLYMA_08G232500
GLYMA_08G235900
GLYMA_08G246800
GLYMA_08G248700
GLYMA_08G257800
GLYMA_08G261200
GLYMA_08G272000
GLYMA_08G273600
GLYMA_08G276400
GLYMA_08G277000
GLYMA_08G294800
GLYMA_08G298500
GLYMA_08G330700
GLYMA_08G338100
GLYMA_08G341300
GLYMA_08G343000
GLYMA_08G345300
GLYMA_08G355400
GLYMA_08G366900
GLYMA_13G004400
GLYMA_13G005100
GLYMA_13G008000
GLYMA_13G042300
GLYMA_13G048800
GLYMA_13G073800
GLYMA_13G085100
GLYMA_13G088400
GLYMA_13G099800
GLYMA_13G109800
GLYMA_13G133100
GLYMA_13G141900
GLYMA_13G145700
GLYMA_13G168400
GLYMA_13G170600
GLYMA_13G181000
GLYMA_13G191400
GLYMA_13G196200
GLYMA_13G204400
GLYMA_13G205200
GLYMA_13G213300
GLYMA_13G220500
GLYMA_13G230200
GLYMA_13G231900
GLYMA_13G234500
GLYMA_13G242100
GLYMA_13G246800
GLYMA_13G249700
GLYMA_13G249800
GLYMA_13G253300
GLYMA_13G260100
GLYMA_13G267100
GLYMA_13G284900
GLYMA_13G285500
GLYMA_13G286300
GLYMA_13G290600
GLYMA_13G291700
GLYMA_13G293700
GLYMA_13G302800
GLYMA_13G316900
GLYMA_13G323400
GLYMA_13G323800
GLYMA_13G333200
GLYMA_13G336600
GLYMA_13G337400
GLYMA_13G338300
GLYMA_13G340500
GLYMA_13G349500
GLYMA_13G355000
GLYMA_13G362800
GLYMA_13G367200
GLYMA_13G370100
GLYMA_03G001500
GLYMA_03G007400
GLYMA_03G022700
GLYMA_03G022800
GLYMA_03G032800
GLYMA_03G036500
GLYMA_03G036700
GLYMA_03G072100
GLYMA_03G088100
GLYMA_03G089800
GLYMA_03G098600
GLYMA_03G099000
GLYMA_03G132900
GLYMA_03G142100
GLYMA_03G143700
GLYMA_03G145600
GLYMA_03G160200
GLYMA_03G176300
GLYMA_03G177500
GLYMA_03G179900
GLYMA_03G183900
GLYMA_03G186300
GLYMA_03G191300
GLYMA_03G196300
GLYMA_03G196500
GLYMA_03G200400
GLYMA_03G202600
GLYMA_03G215800
GLYMA_03G216000
GLYMA_03G221700
GLYMA_03G226200
GLYMA_03G232400
GLYMA_03G236000
GLYMA_03G236300
GLYMA_03G258800
GLYMA_03G259500
GLYMA_03G262500
GLYMA_07G002600
GLYMA_07G023600
GLYMA_07G032300
GLYMA_07G039700
GLYMA_07G048800
GLYMA_07G058800
GLYMA_07G074100
GLYMA_07G077400
GLYMA_07G080700
GLYMA_07G085600
GLYMA_07G087200
GLYMA_07G092400
GLYMA_07G095900
GLYMA_07G099500
GLYMA_07G104300
GLYMA_07G129000
GLYMA_07G129300
GLYMA_07G129900
GLYMA_07G139400
GLYMA_07G140700
GLYMA_07G142600
GLYMA_07G163200
GLYMA_07G165900
GLYMA_07G174100
GLYMA_07G177600
GLYMA_07G182600
GLYMA_07G186600
GLYMA_07G188900
GLYMA_07G189000
GLYMA_07G195300
GLYMA_07G196800
GLYMA_07G197100
GLYMA_07G204000
GLYMA_07G205200
GLYMA_07G205800
GLYMA_07G212900
GLYMA_07G243900
GLYMA_07G261100
GLYMA_07G271200
GLYMA_05G003800
GLYMA_05G004500
GLYMA_05G006600
GLYMA_05G010300
GLYMA_05G015400
GLYMA_05G025200
GLYMA_05G025500
GLYMA_05G026000
GLYMA_05G032600
GLYMA_05G043800
GLYMA_05G052800
GLYMA_05G057200
GLYMA_05G068900
GLYMA_05G104400
GLYMA_05G106700
GLYMA_05G108800
GLYMA_05G111500
GLYMA_05G114000
GLYMA_05G123000
GLYMA_05G125900
GLYMA_05G135000
GLYMA_05G138800
GLYMA_05G161900
GLYMA_05G162300
GLYMA_05G179300
GLYMA_05G186800
GLYMA_05G188000
GLYMA_05G190300
GLYMA_05G192300
GLYMA_05G196400
GLYMA_05G199900
GLYMA_05G206900
GLYMA_05G208300
GLYMA_05G209000
GLYMA_05G217000
GLYMA_05G222300
GLYMA_05G230400
GLYMA_17G016600
GLYMA_17G030000
GLYMA_17G035400
GLYMA_17G038100
GLYMA_17G039300
GLYMA_17G047700
GLYMA_17G053000
GLYMA_17G061400
GLYMA_17G091400
GLYMA_17G096000
GLYMA_17G097900
GLYMA_17G105000
GLYMA_17G117100
GLYMA_17G117200
GLYMA_17G121900
GLYMA_17G123800
GLYMA_17G126400
GLYMA_17G128900
GLYMA_17G131400
GLYMA_17G135100
GLYMA_17G136600
GLYMA_17G139800
GLYMA_17G140200
GLYMA_17G147400
GLYMA_17G147500
GLYMA_17G153000
GLYMA_17G155900
GLYMA_17G159600
GLYMA_17G160100
GLYMA_17G171300
GLYMA_17G180400
GLYMA_17G188800
GLYMA_17G211500
GLYMA_17G222700
GLYMA_17G227900
GLYMA_17G245000
GLYMA_17G251100
GLYMA_17G255100
GLYMA_17G258500
GLYMA_12G006300
GLYMA_12G007400
GLYMA_12G012600
GLYMA_12G017900
GLYMA_12G023300
GLYMA_12G030600
GLYMA_12G032900
GLYMA_12G045300
GLYMA_12G048000
GLYMA_12G056000
GLYMA_12G063100
GLYMA_12G067800
GLYMA_12G080100
GLYMA_12G080300
GLYMA_12G087200
GLYMA_12G103600
GLYMA_12G134300
GLYMA_12G134800
GLYMA_12G137500
GLYMA_12G141000
GLYMA_12G164800
GLYMA_12G179800
GLYMA_12G184500
GLYMA_12G204300
GLYMA_12G205000
GLYMA_12G205300
GLYMA_12G206500
GLYMA_12G209600
GLYMA_12G213200
GLYMA_12G214100
GLYMA_12G216000
GLYMA_12G220600
GLYMA_12G234700
GLYMA_12G238700
GLYMA_12G239900
GLYMA_12G241300
GLYMA_16G008500
GLYMA_16G013400
GLYMA_16G026400
GLYMA_16G031900
GLYMA_16G035500
GLYMA_16G041100
GLYMA_16G045900
GLYMA_16G051800
GLYMA_16G055200
GLYMA_16G067700
GLYMA_16G069500
GLYMA_16G078100
GLYMA_16G078200
GLYMA_16G085700
GLYMA_16G093900
GLYMA_16G094100
GLYMA_16G144000
GLYMA_16G145200
GLYMA_16G145600
GLYMA_16G152100
GLYMA_16G163200
GLYMA_16G170000
GLYMA_16G207700
GLYMA_16G215100
GLYMA_16G222200
GLYMA_11G007900
GLYMA_11G019900
GLYMA_11G025600
GLYMA_11G029000
GLYMA_11G029700
GLYMA_11G036900
GLYMA_11G038300
GLYMA_11G038700
GLYMA_11G043100
GLYMA_11G046400
GLYMA_11G048300
GLYMA_11G056200
GLYMA_11G058900
GLYMA_11G062600
GLYMA_11G077500
GLYMA_11G078200
GLYMA_11G082700
GLYMA_11G085300
GLYMA_11G105700
GLYMA_11G124700
GLYMA_11G139500
GLYMA_11G143100
GLYMA_11G148100
GLYMA_11G152000
GLYMA_11G163300
GLYMA_11G185700
GLYMA_11G198500
GLYMA_11G207500
GLYMA_11G213500
GLYMA_11G218700
GLYMA_11G219000
GLYMA_11G232200
GLYMA_11G233100
GLYMA_11G233300
GLYMA_11G233900
GLYMA_11G235600
GLYMA_11G236500
GLYMA_11G236600
GLYMA_11G236700
GLYMA_11G238200
GLYMA_11G239200
GLYMA_11G242100
GLYMA_11G243100
GLYMA_11G243900
GLYMA_11G247500
GLYMA_13G251600
GLYMA_13G252300
GLYMA_13G252000
GLYMA_13G252400
GLYMA_14G048900
GLYMA_14G049000
GLYMA_14G049200
GLYMA_11G070500
GLYMA_10G184600
GLYMA_08G235400
GLYMA_11G129600
GLYMA_08G109200
GLYMA_02G233800
GLYMA_09G269500
GLYMA_07G178100
GLYMA_11G062500
GLYMA_10G010100
GLYMA_02G003000
GLYMA_17G025700
GLYMA_03G024300
GLYMA_03G024200
GLYMA_03G024400
GLYMA_01G126600
GLYMA_03G046000
GLYMA_11G129900
GLYMA_19G151100
GLYMA_15G156100
GLYMA_19G145200
GLYMA_U039400
GLYMA_18G055600
GLYMA_16G019900
GLYMA_07G209900
GLYMA_14G048200
GLYMA_08G235800
GLYMA_02G108000
GLYMA_07G246000
GLYMA_14G199900
GLYMA_19G094100
GLYMA_02G063500
GLYMA_12G207400
GLYMA_19G001600
GLYMA_03G024800
GLYMA_03G025000
GLYMA_01G074600
GLYMA_04G227900
GLYMA_05G169100
GLYMA_08G149800
GLYMA_19G199300
GLYMA_19G200200
GLYMA_15G264200
GLYMA_15G264300
GLYMA_12G059300
GLYMA_19G030500
GLYMA_04G107500
GLYMA_13G064200
GLYMA_09G107100
GLYMA_03G057100
GLYMA_11G203000
GLYMA_18G047800
GLYMA_11G211100
GLYMA_18G056600
GLYMA_07G089800
GLYMA_18G009800
GLYMA_09G263500
GLYMA_09G028300
GLYMA_15G128800
GLYMA_15G036900
GLYMA_05G023900
GLYMA_09G063300
GLYMA_04G036600
GLYMA_06G036700
GLYMA_08G080900
GLYMA_18G211900
GLYMA_02G122500
GLYMA_12G234800
GLYMA_13G087900
GLYMA_14G170800
GLYMA_03G041000
GLYMA_19G089200
GLYMA_13G073900
GLYMA_05G211700
GLYMA_16G133500
GLYMA_01G135200
GLYMA_17G056900
GLYMA_09G236800
GLYMA_05G033600
GLYMA_U040600
GLYMA_17G197500
GLYMA_01G008100
GLYMA_08G256600
GLYMA_18G236800
GLYMA_02G112100
GLYMA_11G053100
GLYMA_02G153100
GLYMA_14G203700
GLYMA_19G217800
GLYMA_03G201300
GLYMA_06G196700
GLYMA_02G243600
GLYMA_08G210200
GLYMA_07G111300
GLYMA_07G248400
GLYMA_02G052300
GLYMA_16G156200
GLYMA_04G131100
GLYMA_09G040400
GLYMA_16G014700
GLYMA_11G087300
GLYMA_09G236500
GLYMA_09G026900
GLYMA_02G217400
GLYMA_05G235900
GLYMA_08G043300
GLYMA_11G129300
GLYMA_12G053900
GLYMA_08G099900
GLYMA_08G231800
GLYMA_10G273300
GLYMA_05G076700
GLYMA_18G214000
GLYMA_06G323100
GLYMA_14G000900
GLYMA_06G193700
GLYMA_02G054900
GLYMA_02G024500
GLYMA_19G163300
GLYMA_16G055100
GLYMA_19G092800
GLYMA_10G262600
GLYMA_09G230300
GLYMA_12G051800

## Sheet: Seed specific genes
Genes specificially high express in seed
GLYMA_18G001500
GLYMA_18G003700
GLYMA_18G003800
GLYMA_18G006600
GLYMA_18G007300
GLYMA_18G010600
GLYMA_18G011700
GLYMA_18G011900
GLYMA_18G013300
GLYMA_18G013800
GLYMA_18G014800
GLYMA_18G027000
GLYMA_18G027100
GLYMA_18G035900
GLYMA_18G036500
GLYMA_18G054100
GLYMA_18G054600
GLYMA_18G060000
GLYMA_18G072700
GLYMA_18G074300
GLYMA_18G080700
GLYMA_18G085900
GLYMA_18G091000
GLYMA_18G092000
GLYMA_18G092600
GLYMA_18G094600
GLYMA_18G096800
GLYMA_18G101400
GLYMA_18G102400
GLYMA_18G102900
GLYMA_18G105600
GLYMA_18G107900
GLYMA_18G109800
GLYMA_18G116700
GLYMA_18G119000
GLYMA_18G124200
GLYMA_18G124900
GLYMA_18G126000
GLYMA_18G127200
GLYMA_18G128200
GLYMA_18G132200
GLYMA_18G146200
GLYMA_18G157800
GLYMA_18G164600
GLYMA_18G166400
GLYMA_18G170800
GLYMA_18G171000
GLYMA_18G172900
GLYMA_18G173000
GLYMA_18G179200
GLYMA_18G182500
GLYMA_18G189300
GLYMA_18G195500
GLYMA_18G202700
GLYMA_18G204000
GLYMA_18G205400
GLYMA_18G206600
GLYMA_18G208000
GLYMA_18G215400
GLYMA_18G226200
GLYMA_18G227400
GLYMA_18G231800
GLYMA_18G233700
GLYMA_18G237700
GLYMA_18G240200
GLYMA_18G242100
GLYMA_18G242600
GLYMA_18G243300
GLYMA_18G245600
GLYMA_18G252000
GLYMA_18G258400
GLYMA_18G259100
GLYMA_18G264400
GLYMA_18G267000
GLYMA_18G269100
GLYMA_18G275100
GLYMA_18G279500
GLYMA_18G280600
GLYMA_18G284900
GLYMA_18G285100
GLYMA_18G292900
GLYMA_01G001600
GLYMA_01G007300
GLYMA_01G009400
GLYMA_01G010800
GLYMA_01G014200
GLYMA_01G016400
GLYMA_01G022500
GLYMA_01G025000
GLYMA_01G025600
GLYMA_01G030300
GLYMA_01G037400
GLYMA_01G038700
GLYMA_01G039800
GLYMA_01G040900
GLYMA_01G041600
GLYMA_01G043800
GLYMA_01G047300
GLYMA_01G048700
GLYMA_01G055300
GLYMA_01G058200
GLYMA_01G059100
GLYMA_01G060300
GLYMA_01G063600
GLYMA_01G067200
GLYMA_01G070200
GLYMA_01G070300
GLYMA_01G072000
GLYMA_01G072900
GLYMA_01G073400
GLYMA_01G075100
GLYMA_01G079200
GLYMA_01G080600
GLYMA_01G086000
GLYMA_01G087700
GLYMA_01G094800
GLYMA_01G097000
GLYMA_01G097500
GLYMA_01G099100
GLYMA_01G100200
GLYMA_01G106600
GLYMA_01G106800
GLYMA_01G119600
GLYMA_01G122300
GLYMA_01G123100
GLYMA_01G124200
GLYMA_01G125600
GLYMA_01G137200
GLYMA_01G140200
GLYMA_01G141900
GLYMA_01G142700
GLYMA_01G143700
GLYMA_01G147400
GLYMA_01G148100
GLYMA_01G148600
GLYMA_01G152500
GLYMA_01G156000
GLYMA_01G158400
GLYMA_01G161400
GLYMA_01G169800
GLYMA_01G172000
GLYMA_01G173400
GLYMA_01G174000
GLYMA_01G176400
GLYMA_01G177000
GLYMA_01G182000
GLYMA_01G182300
GLYMA_01G183200
GLYMA_01G183700
GLYMA_01G183800
GLYMA_01G185200
GLYMA_01G190800
GLYMA_01G193200
GLYMA_01G194100
GLYMA_01G198600
GLYMA_01G204900
GLYMA_01G206000
GLYMA_01G212000
GLYMA_01G219900
GLYMA_01G221300
GLYMA_01G222600
GLYMA_01G223000
GLYMA_01G224200
GLYMA_01G225100
GLYMA_01G228100
GLYMA_01G229500
GLYMA_01G231600
GLYMA_01G238600
GLYMA_01G241500
GLYMA_01G243600
GLYMA_01G244300
GLYMA_04G003300
GLYMA_04G008200
GLYMA_04G016000
GLYMA_04G018700
GLYMA_04G019900
GLYMA_04G021200
GLYMA_04G022500
GLYMA_04G022700
GLYMA_04G023600
GLYMA_04G028100
GLYMA_04G033200
GLYMA_04G037700
GLYMA_04G039400
GLYMA_04G042100
GLYMA_04G042300
GLYMA_04G044300
GLYMA_04G044500
GLYMA_04G045700
GLYMA_04G047500
GLYMA_04G048400
GLYMA_04G051600
GLYMA_04G054600
GLYMA_04G056400
GLYMA_04G059100
GLYMA_04G068000
GLYMA_04G069600
GLYMA_04G069900
GLYMA_04G071800
GLYMA_04G073100
GLYMA_04G074300
GLYMA_04G079800
GLYMA_04G079900
GLYMA_04G081100
GLYMA_04G081800
GLYMA_04G082300
GLYMA_04G085900
GLYMA_04G090500
GLYMA_04G095300
GLYMA_04G095700
GLYMA_04G096700
GLYMA_04G097400
GLYMA_04G100900
GLYMA_04G101200
GLYMA_04G105000
GLYMA_04G107300
GLYMA_04G111700
GLYMA_04G120000
GLYMA_04G132000
GLYMA_04G146900
GLYMA_04G155600
GLYMA_04G160800
GLYMA_04G171800
GLYMA_04G175900
GLYMA_04G176600
GLYMA_04G176800
GLYMA_04G178700
GLYMA_04G186000
GLYMA_04G189300
GLYMA_04G190000
GLYMA_04G190900
GLYMA_04G193000
GLYMA_04G194800
GLYMA_04G203400
GLYMA_04G204500
GLYMA_04G206900
GLYMA_04G207900
GLYMA_04G208700
GLYMA_04G213700
GLYMA_04G217300
GLYMA_04G218800
GLYMA_04G219800
GLYMA_04G228000
GLYMA_04G231400
GLYMA_04G233100
GLYMA_04G233600
GLYMA_04G234400
GLYMA_04G245700
GLYMA_04G248100
GLYMA_04G248900
GLYMA_04G252800
GLYMA_04G253500
GLYMA_04G254000
GLYMA_04G254200
GLYMA_15G000900
GLYMA_15G002700
GLYMA_15G007300
GLYMA_15G008300
GLYMA_15G017900
GLYMA_15G019600
GLYMA_15G023300
GLYMA_15G023600
GLYMA_15G025600
GLYMA_15G026600
GLYMA_15G027200
GLYMA_15G033800
GLYMA_15G049200
GLYMA_15G049600
GLYMA_15G053900
GLYMA_15G056300
GLYMA_15G060600
GLYMA_15G062100
GLYMA_15G064800
GLYMA_15G066600
GLYMA_15G066700
GLYMA_15G073100
GLYMA_15G077000
GLYMA_15G077700
GLYMA_15G077900
GLYMA_15G078200
GLYMA_15G082900
GLYMA_15G083100
GLYMA_15G085900
GLYMA_15G091800
GLYMA_15G093900
GLYMA_15G098900
GLYMA_15G101700
GLYMA_15G103700
GLYMA_15G106100
GLYMA_15G107800
GLYMA_15G113400
GLYMA_15G125400
GLYMA_15G128500
GLYMA_15G129400
GLYMA_15G130600
GLYMA_15G131800
GLYMA_15G137000
GLYMA_15G138000
GLYMA_15G142900
GLYMA_15G147000
GLYMA_15G151000
GLYMA_15G152100
GLYMA_15G153000
GLYMA_15G154200
GLYMA_15G163800
GLYMA_15G166500
GLYMA_15G172300
GLYMA_15G173000
GLYMA_15G174100
GLYMA_15G177400
GLYMA_15G181000
GLYMA_15G181200
GLYMA_15G181300
GLYMA_15G187500
GLYMA_15G190700
GLYMA_15G191100
GLYMA_15G198900
GLYMA_15G206800
GLYMA_15G209800
GLYMA_15G211300
GLYMA_15G211900
GLYMA_15G212100
GLYMA_15G212200
GLYMA_15G227100
GLYMA_15G228600
GLYMA_15G232700
GLYMA_15G236500
GLYMA_15G240800
GLYMA_15G248100
GLYMA_15G250400
GLYMA_15G253500
GLYMA_15G254400
GLYMA_15G255000
GLYMA_15G255600
GLYMA_15G261600
GLYMA_15G268000
GLYMA_15G269200
GLYMA_15G276500
GLYMA_10G000800
GLYMA_10G004100
GLYMA_10G014000
GLYMA_10G014400
GLYMA_10G018300
GLYMA_10G022400
GLYMA_10G022600
GLYMA_10G023100
GLYMA_10G023600
GLYMA_10G027600
GLYMA_10G029800
GLYMA_10G031300
GLYMA_10G032400
GLYMA_10G032600
GLYMA_10G035200
GLYMA_10G035800
GLYMA_10G035900
GLYMA_10G037100
GLYMA_10G043400
GLYMA_10G043900
GLYMA_10G050500
GLYMA_10G062500
GLYMA_10G064400
GLYMA_10G065300
GLYMA_10G065800
GLYMA_10G068100
GLYMA_10G071700
GLYMA_10G073800
GLYMA_10G074100
GLYMA_10G076700
GLYMA_10G081100
GLYMA_10G082100
GLYMA_10G084300
GLYMA_10G088000
GLYMA_10G089600
GLYMA_10G091300
GLYMA_10G093300
GLYMA_10G094300
GLYMA_10G100400
GLYMA_10G104900
GLYMA_10G132600
GLYMA_10G137700
GLYMA_10G145300
GLYMA_10G147200
GLYMA_10G153800
GLYMA_10G157700
GLYMA_10G159900
GLYMA_10G162800
GLYMA_10G167300
GLYMA_10G169000
GLYMA_10G171900
GLYMA_10G174400
GLYMA_10G176400
GLYMA_10G179600
GLYMA_10G182000
GLYMA_10G185400
GLYMA_10G189900
GLYMA_10G190200
GLYMA_10G197400
GLYMA_10G201300
GLYMA_10G203900
GLYMA_10G205900
GLYMA_10G207600
GLYMA_10G209400
GLYMA_10G218200
GLYMA_10G220000
GLYMA_10G221400
GLYMA_10G222800
GLYMA_10G222900
GLYMA_10G226600
GLYMA_10G226900
GLYMA_10G227400
GLYMA_10G228700
GLYMA_10G229500
GLYMA_10G233400
GLYMA_10G237800
GLYMA_10G245700
GLYMA_10G246500
GLYMA_10G247500
GLYMA_10G250500
GLYMA_10G250600
GLYMA_10G258600
GLYMA_10G270300
GLYMA_10G270400
GLYMA_10G278000
GLYMA_10G278400
GLYMA_10G279100
GLYMA_10G280400
GLYMA_10G282700
GLYMA_10G283300
GLYMA_10G286200
GLYMA_10G286400
GLYMA_10G290800
GLYMA_10G292500
GLYMA_10G295800
GLYMA_06G002400
GLYMA_06G014400
GLYMA_06G019000
GLYMA_06G019700
GLYMA_06G022600
GLYMA_06G024900
GLYMA_06G026300
GLYMA_06G027100
GLYMA_06G028300
GLYMA_06G031100
GLYMA_06G033300
GLYMA_06G039200
GLYMA_06G044900
GLYMA_06G045000
GLYMA_06G046400
GLYMA_06G048400
GLYMA_06G049600
GLYMA_06G050800
GLYMA_06G051100
GLYMA_06G053100
GLYMA_06G058200
GLYMA_06G058600
GLYMA_06G059000
GLYMA_06G059800
GLYMA_06G060000
GLYMA_06G063000
GLYMA_06G065900
GLYMA_06G070400
GLYMA_06G071900
GLYMA_06G083500
GLYMA_06G086200
GLYMA_06G091200
GLYMA_06G093400
GLYMA_06G095500
GLYMA_06G095900
GLYMA_06G099400
GLYMA_06G102900
GLYMA_06G105200
GLYMA_06G109600
GLYMA_06G113600
GLYMA_06G117300
GLYMA_06G123100
GLYMA_06G125200
GLYMA_06G125900
GLYMA_06G127000
GLYMA_06G130200
GLYMA_06G131400
GLYMA_06G132900
GLYMA_06G135900
GLYMA_06G145800
GLYMA_06G148400
GLYMA_06G157000
GLYMA_06G159200
GLYMA_06G161100
GLYMA_06G162200
GLYMA_06G163100
GLYMA_06G167900
GLYMA_06G171100
GLYMA_06G172500
GLYMA_06G173000
GLYMA_06G173300
GLYMA_06G176300
GLYMA_06G177800
GLYMA_06G179200
GLYMA_06G180000
GLYMA_06G180700
GLYMA_06G181000
GLYMA_06G181100
GLYMA_06G183000
GLYMA_06G185500
GLYMA_06G188100
GLYMA_06G188300
GLYMA_06G188500
GLYMA_06G189700
GLYMA_06G191600
GLYMA_06G192800
GLYMA_06G195000
GLYMA_06G202200
GLYMA_06G205000
GLYMA_06G206700
GLYMA_06G209900
GLYMA_06G210800
GLYMA_06G213600
GLYMA_06G216400
GLYMA_06G217700
GLYMA_06G219800
GLYMA_06G220300
GLYMA_06G223400
GLYMA_06G227700
GLYMA_06G228700
GLYMA_06G228900
GLYMA_06G231200
GLYMA_06G236400
GLYMA_06G239100
GLYMA_06G240000
GLYMA_06G246300
GLYMA_06G253800
GLYMA_06G263100
GLYMA_06G275300
GLYMA_06G283900
GLYMA_06G285200
GLYMA_06G290100
GLYMA_06G297000
GLYMA_06G297800
GLYMA_06G303700
GLYMA_06G304200
GLYMA_06G305900
GLYMA_06G309300
GLYMA_06G312400
GLYMA_06G314700
GLYMA_06G315300
GLYMA_06G316500
GLYMA_06G316900
GLYMA_06G317500
GLYMA_06G319700
GLYMA_06G324400
GLYMA_19G001500
GLYMA_19G004000
GLYMA_19G004800
GLYMA_19G007900
GLYMA_19G009400
GLYMA_19G010200
GLYMA_19G014600
GLYMA_19G017500
GLYMA_19G021700
GLYMA_19G023000
GLYMA_19G023200
GLYMA_19G025900
GLYMA_19G029100
GLYMA_19G032700
GLYMA_19G034500
GLYMA_19G040100
GLYMA_19G040800
GLYMA_19G042200
GLYMA_19G042900
GLYMA_19G056800
GLYMA_19G064000
GLYMA_19G068600
GLYMA_19G077100
GLYMA_19G092300
GLYMA_19G106200
GLYMA_19G111600
GLYMA_19G114400
GLYMA_19G114800
GLYMA_19G115700
GLYMA_19G117700
GLYMA_19G118000
GLYMA_19G118900
GLYMA_19G124200
GLYMA_19G124600
GLYMA_19G126500
GLYMA_19G129000
GLYMA_19G134600
GLYMA_19G135200
GLYMA_19G139200
GLYMA_19G141900
GLYMA_19G146800
GLYMA_19G147200
GLYMA_19G148100
GLYMA_19G151700
GLYMA_19G152000
GLYMA_19G153900
GLYMA_19G154500
GLYMA_19G157200
GLYMA_19G160600
GLYMA_19G160700
GLYMA_19G163500
GLYMA_19G165500
GLYMA_19G166600
GLYMA_19G170400
GLYMA_19G171100
GLYMA_19G174700
GLYMA_19G186600
GLYMA_19G189400
GLYMA_19G190400
GLYMA_19G191600
GLYMA_19G191900
GLYMA_19G193400
GLYMA_19G194500
GLYMA_19G200600
GLYMA_19G201100
GLYMA_19G204200
GLYMA_19G207100
GLYMA_19G213000
GLYMA_19G214000
GLYMA_19G214500
GLYMA_19G216000
GLYMA_19G217700
GLYMA_19G217900
GLYMA_19G218500
GLYMA_19G219100
GLYMA_19G224700
GLYMA_19G225600
GLYMA_19G227800
GLYMA_19G234800
GLYMA_19G236600
GLYMA_19G236700
GLYMA_19G239700
GLYMA_19G241400
GLYMA_19G247700
GLYMA_19G255100
GLYMA_19G256300
GLYMA_19G262700
GLYMA_19G263900
GLYMA_09G001100
GLYMA_09G002900
GLYMA_09G006300
GLYMA_09G018400
GLYMA_09G023300
GLYMA_09G024600
GLYMA_09G025100
GLYMA_09G026200
GLYMA_09G031200
GLYMA_09G035400
GLYMA_09G037800
GLYMA_09G039300
GLYMA_09G041400
GLYMA_09G046300
GLYMA_09G059800
GLYMA_09G061300
GLYMA_09G065700
GLYMA_09G065900
GLYMA_09G071000
GLYMA_09G072400
GLYMA_09G077400
GLYMA_09G079100
GLYMA_09G083000
GLYMA_09G099400
GLYMA_09G103300
GLYMA_09G107600
GLYMA_09G112100
GLYMA_09G115100
GLYMA_09G115300
GLYMA_09G115600
GLYMA_09G116000
GLYMA_09G116300
GLYMA_09G131400
GLYMA_09G136000
GLYMA_09G136900
GLYMA_09G138300
GLYMA_09G139600
GLYMA_09G143200
GLYMA_09G153100
GLYMA_09G160500
GLYMA_09G162300
GLYMA_09G164300
GLYMA_09G165100
GLYMA_09G165200
GLYMA_09G165400
GLYMA_09G173000
GLYMA_09G177200
GLYMA_09G178000
GLYMA_09G178500
GLYMA_09G185500
GLYMA_09G185600
GLYMA_09G187400
GLYMA_09G188300
GLYMA_09G197900
GLYMA_09G206500
GLYMA_09G215800
GLYMA_09G217700
GLYMA_09G229600
GLYMA_09G233900
GLYMA_09G234700
GLYMA_09G244700
GLYMA_09G247400
GLYMA_09G247500
GLYMA_09G249000
GLYMA_09G249300
GLYMA_09G251500
GLYMA_09G253200
GLYMA_09G258100
GLYMA_09G258900
GLYMA_09G265000
GLYMA_09G270100
GLYMA_14G000300
GLYMA_14G007500
GLYMA_14G012700
GLYMA_14G015800
GLYMA_14G016000
GLYMA_14G019100
GLYMA_14G021900
GLYMA_14G023100
GLYMA_14G026500
GLYMA_14G026700
GLYMA_14G027500
GLYMA_14G029500
GLYMA_14G031600
GLYMA_14G033000
GLYMA_14G036100
GLYMA_14G043900
GLYMA_14G045500
GLYMA_14G046100
GLYMA_14G046500
GLYMA_14G046700
GLYMA_14G049600
GLYMA_14G051300
GLYMA_14G055800
GLYMA_14G056200
GLYMA_14G057100
GLYMA_14G057900
GLYMA_14G058400
GLYMA_14G058900
GLYMA_14G061600
GLYMA_14G063200
GLYMA_14G063400
GLYMA_14G063700
GLYMA_14G063800
GLYMA_14G065100
GLYMA_14G065700
GLYMA_14G067900
GLYMA_14G070000
GLYMA_14G071200
GLYMA_14G072700
GLYMA_14G074900
GLYMA_14G076800
GLYMA_14G077000
GLYMA_14G079700
GLYMA_14G079900
GLYMA_14G080800
GLYMA_14G081100
GLYMA_14G083000
GLYMA_14G088600
GLYMA_14G092900
GLYMA_14G098300
GLYMA_14G099100
GLYMA_14G101900
GLYMA_14G102500
GLYMA_14G102600
GLYMA_14G105500
GLYMA_14G105700
GLYMA_14G107200
GLYMA_14G112200
GLYMA_14G117700
GLYMA_14G117800
GLYMA_14G119200
GLYMA_14G120300
GLYMA_14G122700
GLYMA_14G129100
GLYMA_14G129400
GLYMA_14G129700
GLYMA_14G132500
GLYMA_14G134600
GLYMA_14G135100
GLYMA_14G137100
GLYMA_14G138300
GLYMA_14G142900
GLYMA_14G145600
GLYMA_14G145900
GLYMA_14G149000
GLYMA_14G150400
GLYMA_14G154500
GLYMA_14G154900
GLYMA_14G156100
GLYMA_14G156200
GLYMA_14G156400
GLYMA_14G160900
GLYMA_14G162100
GLYMA_14G164400
GLYMA_14G167200
GLYMA_14G172300
GLYMA_14G181100
GLYMA_14G182400
GLYMA_14G185600
GLYMA_14G186400
GLYMA_14G190000
GLYMA_14G190300
GLYMA_14G190900
GLYMA_14G193500
GLYMA_14G193900
GLYMA_14G194100
GLYMA_14G204700
GLYMA_14G205100
GLYMA_14G207300
GLYMA_14G212900
GLYMA_14G218300
GLYMA_14G218500
GLYMA_14G219900
GLYMA_14G223300
GLYMA_14G223700
GLYMA_02G001200
GLYMA_02G001800
GLYMA_02G003100
GLYMA_02G003200
GLYMA_02G012600
GLYMA_02G013500
GLYMA_02G013700
GLYMA_02G018500
GLYMA_02G019000
GLYMA_02G019700
GLYMA_02G021500
GLYMA_02G022400
GLYMA_02G029800
GLYMA_02G034600
GLYMA_02G038400
GLYMA_02G056800
GLYMA_02G069900
GLYMA_02G072000
GLYMA_02G075200
GLYMA_02G077700
GLYMA_02G078700
GLYMA_02G080200
GLYMA_02G082600
GLYMA_02G083800
GLYMA_02G105700
GLYMA_02G108900
GLYMA_02G109700
GLYMA_02G111200
GLYMA_02G111700
GLYMA_02G118500
GLYMA_02G118800
GLYMA_02G119000
GLYMA_02G121200
GLYMA_02G124000
GLYMA_02G127400
GLYMA_02G127700
GLYMA_02G128900
GLYMA_02G130000
GLYMA_02G136800
GLYMA_02G137000
GLYMA_02G137700
GLYMA_02G138900
GLYMA_02G140200
GLYMA_02G141400
GLYMA_02G143100
GLYMA_02G144000
GLYMA_02G144900
GLYMA_02G145700
GLYMA_02G150100
GLYMA_02G150400
GLYMA_02G151100
GLYMA_02G152200
GLYMA_02G155200
GLYMA_02G158100
GLYMA_02G159500
GLYMA_02G160100
GLYMA_02G160300
GLYMA_02G162000
GLYMA_02G167700
GLYMA_02G168900
GLYMA_02G170900
GLYMA_02G173200
GLYMA_02G173300
GLYMA_02G174800
GLYMA_02G176500
GLYMA_02G181200
GLYMA_02G182600
GLYMA_02G184900
GLYMA_02G191900
GLYMA_02G197300
GLYMA_02G200000
GLYMA_02G203400
GLYMA_02G203500
GLYMA_02G205600
GLYMA_02G206500
GLYMA_02G208300
GLYMA_02G213000
GLYMA_02G214700
GLYMA_02G215300
GLYMA_02G216200
GLYMA_02G218200
GLYMA_02G219100
GLYMA_02G222100
GLYMA_02G223100
GLYMA_02G223700
GLYMA_02G224300
GLYMA_02G234800
GLYMA_02G238300
GLYMA_02G238400
GLYMA_02G241400
GLYMA_02G246000
GLYMA_02G252800
GLYMA_02G255600
GLYMA_02G259600
GLYMA_02G261700
GLYMA_02G263400
GLYMA_02G264700
GLYMA_02G272100
GLYMA_02G276200
GLYMA_02G277200
GLYMA_02G278500
GLYMA_02G281500
GLYMA_02G282700
GLYMA_02G283000
GLYMA_02G286800
GLYMA_02G288500
GLYMA_02G291200
GLYMA_02G291800
GLYMA_02G292700
GLYMA_02G294600
GLYMA_02G296200
GLYMA_02G297300
GLYMA_02G301400
GLYMA_02G305200
GLYMA_02G306400
GLYMA_20G004000
GLYMA_20G005400
GLYMA_20G009700
GLYMA_20G009800
GLYMA_20G010100
GLYMA_20G011300
GLYMA_20G011400
GLYMA_20G011500
GLYMA_20G012000
GLYMA_20G017400
GLYMA_20G019400
GLYMA_20G019900
GLYMA_20G023800
GLYMA_20G026500
GLYMA_20G047400
GLYMA_20G048000
GLYMA_20G050900
GLYMA_20G052000
GLYMA_20G053700
GLYMA_20G057100
GLYMA_20G061600
GLYMA_20G067600
GLYMA_20G069700
GLYMA_20G070200
GLYMA_20G070800
GLYMA_20G071600
GLYMA_20G072700
GLYMA_20G076700
GLYMA_20G077400
GLYMA_20G081500
GLYMA_20G089300
GLYMA_20G089600
GLYMA_20G094700
GLYMA_20G097700
GLYMA_20G099900
GLYMA_20G103100
GLYMA_20G103800
GLYMA_20G106400
GLYMA_20G111000
GLYMA_20G111300
GLYMA_20G111800
GLYMA_20G117400
GLYMA_20G121000
GLYMA_20G131400
GLYMA_20G132500
GLYMA_20G135600
GLYMA_20G142500
GLYMA_20G143200
GLYMA_20G145700
GLYMA_20G146000
GLYMA_20G146200
GLYMA_20G147600
GLYMA_20G148100
GLYMA_20G148200
GLYMA_20G151300
GLYMA_20G152000
GLYMA_20G156800
GLYMA_20G157600
GLYMA_20G158500
GLYMA_20G161000
GLYMA_20G162100
GLYMA_20G167900
GLYMA_20G168800
GLYMA_20G173400
GLYMA_20G174400
GLYMA_20G175700
GLYMA_20G181100
GLYMA_20G184600
GLYMA_20G188300
GLYMA_20G189100
GLYMA_20G196600
GLYMA_20G198400
GLYMA_20G200500
GLYMA_20G201000
GLYMA_20G210800
GLYMA_20G213900
GLYMA_20G214500
GLYMA_20G216100
GLYMA_20G216200
GLYMA_20G218400
GLYMA_20G219700
GLYMA_20G221800
GLYMA_20G228700
GLYMA_20G230200
GLYMA_20G233000
GLYMA_20G234500
GLYMA_20G236800
GLYMA_20G237300
GLYMA_20G239800
GLYMA_20G244300
GLYMA_20G245800
GLYMA_20G248800
GLYMA_20G250200
GLYMA_08G002800
GLYMA_08G004300
GLYMA_08G004700
GLYMA_08G004900
GLYMA_08G006600
GLYMA_08G008000
GLYMA_08G010700
GLYMA_08G010800
GLYMA_08G015000
GLYMA_08G019400
GLYMA_08G023100
GLYMA_08G023400
GLYMA_08G028000
GLYMA_08G031000
GLYMA_08G031500
GLYMA_08G037400
GLYMA_08G040700
GLYMA_08G041700
GLYMA_08G045400
GLYMA_08G046100
GLYMA_08G047600
GLYMA_08G048900
GLYMA_08G051500
GLYMA_08G052900
GLYMA_08G056600
GLYMA_08G057200
GLYMA_08G061700
GLYMA_08G061900
GLYMA_08G068800
GLYMA_08G069000
GLYMA_08G070000
GLYMA_08G072000
GLYMA_08G072800
GLYMA_08G073800
GLYMA_08G075600
GLYMA_08G077500
GLYMA_08G078000
GLYMA_08G078200
GLYMA_08G079700
GLYMA_08G081500
GLYMA_08G086000
GLYMA_08G086300
GLYMA_08G088000
GLYMA_08G094800
GLYMA_08G096500
GLYMA_08G098700
GLYMA_08G102000
GLYMA_08G103100
GLYMA_08G106500
GLYMA_08G111400
GLYMA_08G114500
GLYMA_08G114600
GLYMA_08G116300
GLYMA_08G117200
GLYMA_08G122000
GLYMA_08G131300
GLYMA_08G133400
GLYMA_08G136100
GLYMA_08G140500
GLYMA_08G140600
GLYMA_08G143000
GLYMA_08G145100
GLYMA_08G145300
GLYMA_08G148700
GLYMA_08G149700
GLYMA_08G153800
GLYMA_08G155000
GLYMA_08G156600
GLYMA_08G157500
GLYMA_08G158300
GLYMA_08G160800
GLYMA_08G168800
GLYMA_08G172800
GLYMA_08G176700
GLYMA_08G181500
GLYMA_08G183500
GLYMA_08G184000
GLYMA_08G185700
GLYMA_08G190400
GLYMA_08G196100
GLYMA_08G196400
GLYMA_08G196700
GLYMA_08G203300
GLYMA_08G204000
GLYMA_08G204500
GLYMA_08G209400
GLYMA_08G210100
GLYMA_08G211300
GLYMA_08G212000
GLYMA_08G216900
GLYMA_08G224100
GLYMA_08G224600
GLYMA_08G229400
GLYMA_08G230600
GLYMA_08G231300
GLYMA_08G231400
GLYMA_08G236800
GLYMA_08G239400
GLYMA_08G242100
GLYMA_08G242600
GLYMA_08G246100
GLYMA_08G252500
GLYMA_08G256100
GLYMA_08G260200
GLYMA_08G263100
GLYMA_08G267400
GLYMA_08G274200
GLYMA_08G274300
GLYMA_08G279000
GLYMA_08G288300
GLYMA_08G291800
GLYMA_08G297500
GLYMA_08G303000
GLYMA_08G307900
GLYMA_08G308800
GLYMA_08G310100
GLYMA_08G310300
GLYMA_08G313400
GLYMA_08G316100
GLYMA_08G321000
GLYMA_08G322700
GLYMA_08G323700
GLYMA_08G324200
GLYMA_08G326100
GLYMA_08G326700
GLYMA_08G327100
GLYMA_08G330000
GLYMA_08G330300
GLYMA_08G334500
GLYMA_08G335400
GLYMA_08G337400
GLYMA_08G340800
GLYMA_08G341000
GLYMA_08G342300
GLYMA_08G344600
GLYMA_08G346600
GLYMA_08G346900
GLYMA_08G349000
GLYMA_08G349500
GLYMA_08G351000
GLYMA_08G352500
GLYMA_08G354200
GLYMA_08G354600
GLYMA_08G356100
GLYMA_08G356600
GLYMA_08G363400
GLYMA_13G000500
GLYMA_13G001900
GLYMA_13G003400
GLYMA_13G006200
GLYMA_13G029700
GLYMA_13G030400
GLYMA_13G035200
GLYMA_13G035500
GLYMA_13G037300
GLYMA_13G038900
GLYMA_13G041800
GLYMA_13G043500
GLYMA_13G047500
GLYMA_13G049800
GLYMA_13G052700
GLYMA_13G066900
GLYMA_13G069000
GLYMA_13G075300
GLYMA_13G075600
GLYMA_13G078800
GLYMA_13G080300
GLYMA_13G082100
GLYMA_13G083100
GLYMA_13G083300
GLYMA_13G085400
GLYMA_13G091300
GLYMA_13G092100
GLYMA_13G094700
GLYMA_13G094900
GLYMA_13G104000
GLYMA_13G105700
GLYMA_13G113900
GLYMA_13G116800
GLYMA_13G118400
GLYMA_13G119400
GLYMA_13G121500
GLYMA_13G122300
GLYMA_13G123500
GLYMA_13G124600
GLYMA_13G130800
GLYMA_13G134200
GLYMA_13G134800
GLYMA_13G146900
GLYMA_13G148300
GLYMA_13G148900
GLYMA_13G149000
GLYMA_13G149900
GLYMA_13G153200
GLYMA_13G159900
GLYMA_13G162200
GLYMA_13G167400
GLYMA_13G170000
GLYMA_13G170900
GLYMA_13G175700
GLYMA_13G176000
GLYMA_13G176500
GLYMA_13G176900
GLYMA_13G180800
GLYMA_13G180900
GLYMA_13G181700
GLYMA_13G187300
GLYMA_13G191700
GLYMA_13G193200
GLYMA_13G194400
GLYMA_13G194600
GLYMA_13G195900
GLYMA_13G197200
GLYMA_13G197500
GLYMA_13G201300
GLYMA_13G202600
GLYMA_13G204900
GLYMA_13G206600
GLYMA_13G211900
GLYMA_13G214300
GLYMA_13G223700
GLYMA_13G227200
GLYMA_13G228000
GLYMA_13G238000
GLYMA_13G247400
GLYMA_13G249400
GLYMA_13G253000
GLYMA_13G260600
GLYMA_13G261900
GLYMA_13G272600
GLYMA_13G273800
GLYMA_13G274000
GLYMA_13G275000
GLYMA_13G278000
GLYMA_13G278200
GLYMA_13G280000
GLYMA_13G284600
GLYMA_13G287100
GLYMA_13G291800
GLYMA_13G293900
GLYMA_13G295200
GLYMA_13G308500
GLYMA_13G308900
GLYMA_13G311500
GLYMA_13G312200
GLYMA_13G314600
GLYMA_13G317500
GLYMA_13G325700
GLYMA_13G327800
GLYMA_13G334700
GLYMA_13G345300
GLYMA_13G345500
GLYMA_13G347500
GLYMA_13G347600
GLYMA_13G350500
GLYMA_13G351300
GLYMA_13G355800
GLYMA_13G357100
GLYMA_13G357400
GLYMA_13G358800
GLYMA_13G359400
GLYMA_13G365800
GLYMA_13G370300
GLYMA_13G371300
GLYMA_03G001400
GLYMA_03G005200
GLYMA_03G006000
GLYMA_03G006700
GLYMA_03G007600
GLYMA_03G007900
GLYMA_03G008600
GLYMA_03G010800
GLYMA_03G019200
GLYMA_03G021000
GLYMA_03G021100
GLYMA_03G022100
GLYMA_03G022900
GLYMA_03G024000
GLYMA_03G027900
GLYMA_03G029800
GLYMA_03G030900
GLYMA_03G031600
GLYMA_03G031700
GLYMA_03G033300
GLYMA_03G035800
GLYMA_03G036000
GLYMA_03G040000
GLYMA_03G040400
GLYMA_03G056000
GLYMA_03G060000
GLYMA_03G066700
GLYMA_03G069700
GLYMA_03G069800
GLYMA_03G073400
GLYMA_03G080300
GLYMA_03G081500
GLYMA_03G081600
GLYMA_03G084300
GLYMA_03G086000
GLYMA_03G090100
GLYMA_03G102500
GLYMA_03G103900
GLYMA_03G114300
GLYMA_03G116900
GLYMA_03G123500
GLYMA_03G131800
GLYMA_03G133400
GLYMA_03G136100
GLYMA_03G146500
GLYMA_03G152000
GLYMA_03G152400
GLYMA_03G167800
GLYMA_03G173600
GLYMA_03G177400
GLYMA_03G179400
GLYMA_03G183500
GLYMA_03G189200
GLYMA_03G189900
GLYMA_03G190100
GLYMA_03G190300
GLYMA_03G190900
GLYMA_03G191100
GLYMA_03G191200
GLYMA_03G193300
GLYMA_03G196000
GLYMA_03G196600
GLYMA_03G198100
GLYMA_03G199800
GLYMA_03G201700
GLYMA_03G203700
GLYMA_03G205300
GLYMA_03G207000
GLYMA_03G207200
GLYMA_03G209200
GLYMA_03G213300
GLYMA_03G213700
GLYMA_03G218700
GLYMA_03G219100
GLYMA_03G221500
GLYMA_03G222000
GLYMA_03G226800
GLYMA_03G229700
GLYMA_03G230200
GLYMA_03G239700
GLYMA_03G239800
GLYMA_03G242300
GLYMA_03G243400
GLYMA_03G243800
GLYMA_03G246000
GLYMA_03G248800
GLYMA_03G251100
GLYMA_03G255600
GLYMA_03G257800
GLYMA_03G259000
GLYMA_07G000700
GLYMA_07G004800
GLYMA_07G008700
GLYMA_07G012400
GLYMA_07G013000
GLYMA_07G017600
GLYMA_07G018400
GLYMA_07G026800
GLYMA_07G028400
GLYMA_07G032500
GLYMA_07G038400
GLYMA_07G040500
GLYMA_07G041700
GLYMA_07G043600
GLYMA_07G045400
GLYMA_07G051600
GLYMA_07G058700
GLYMA_07G060500
GLYMA_07G064400
GLYMA_07G064600
GLYMA_07G066100
GLYMA_07G068400
GLYMA_07G071900
GLYMA_07G079000
GLYMA_07G079600
GLYMA_07G083300
GLYMA_07G085500
GLYMA_07G087000
GLYMA_07G090300
GLYMA_07G090400
GLYMA_07G098000
GLYMA_07G100200
GLYMA_07G100700
GLYMA_07G102200
GLYMA_07G103600
GLYMA_07G104700
GLYMA_07G106900
GLYMA_07G107100
GLYMA_07G108500
GLYMA_07G109900
GLYMA_07G112400
GLYMA_07G119300
GLYMA_07G119500
GLYMA_07G120900
GLYMA_07G121300
GLYMA_07G123900
GLYMA_07G128400
GLYMA_07G144600
GLYMA_07G145900
GLYMA_07G150100
GLYMA_07G151400
GLYMA_07G152900
GLYMA_07G154700
GLYMA_07G157900
GLYMA_07G163700
GLYMA_07G167700
GLYMA_07G169500
GLYMA_07G175700
GLYMA_07G176000
GLYMA_07G178800
GLYMA_07G182400
GLYMA_07G182900
GLYMA_07G184700
GLYMA_07G194900
GLYMA_07G195400
GLYMA_07G195500
GLYMA_07G196900
GLYMA_07G199200
GLYMA_07G200000
GLYMA_07G200300
GLYMA_07G205500
GLYMA_07G206000
GLYMA_07G207700
GLYMA_07G208600
GLYMA_07G217800
GLYMA_07G227400
GLYMA_07G229100
GLYMA_07G232200
GLYMA_07G241400
GLYMA_07G242000
GLYMA_07G247100
GLYMA_07G248900
GLYMA_07G257800
GLYMA_07G258200
GLYMA_07G260400
GLYMA_07G265000
GLYMA_07G266900
GLYMA_07G269400
GLYMA_07G273800
GLYMA_05G004300
GLYMA_05G005000
GLYMA_05G006800
GLYMA_05G007600
GLYMA_05G009500
GLYMA_05G011100
GLYMA_05G013800
GLYMA_05G014400
GLYMA_05G014800
GLYMA_05G016500
GLYMA_05G017700
GLYMA_05G019700
GLYMA_05G022800
GLYMA_05G023300
GLYMA_05G025100
GLYMA_05G029300
GLYMA_05G029600
GLYMA_05G032700
GLYMA_05G035300
GLYMA_05G037000
GLYMA_05G037700
GLYMA_05G038000
GLYMA_05G038900
GLYMA_05G040200
GLYMA_05G040300
GLYMA_05G042800
GLYMA_05G047600
GLYMA_05G057600
GLYMA_05G059100
GLYMA_05G060900
GLYMA_05G061000
GLYMA_05G061300
GLYMA_05G064500
GLYMA_05G067100
GLYMA_05G068200
GLYMA_05G073200
GLYMA_05G074800
GLYMA_05G085500
GLYMA_05G087100
GLYMA_05G088100
GLYMA_05G089300
GLYMA_05G089400
GLYMA_05G090000
GLYMA_05G100400
GLYMA_05G101800
GLYMA_05G104100
GLYMA_05G107600
GLYMA_05G112400
GLYMA_05G114500
GLYMA_05G116900
GLYMA_05G117400
GLYMA_05G120600
GLYMA_05G121000
GLYMA_05G121500
GLYMA_05G122900
GLYMA_05G131800
GLYMA_05G139600
GLYMA_05G141800
GLYMA_05G142500
GLYMA_05G146000
GLYMA_05G146100
GLYMA_05G146600
GLYMA_05G149700
GLYMA_05G150600
GLYMA_05G151800
GLYMA_05G159400
GLYMA_05G161600
GLYMA_05G163800
GLYMA_05G168300
GLYMA_05G174000
GLYMA_05G175100
GLYMA_05G180300
GLYMA_05G181900
GLYMA_05G185000
GLYMA_05G186700
GLYMA_05G189900
GLYMA_05G190100
GLYMA_05G191500
GLYMA_05G193000
GLYMA_05G194800
GLYMA_05G196700
GLYMA_05G197500
GLYMA_05G198600
GLYMA_05G199300
GLYMA_05G199400
GLYMA_05G207800
GLYMA_05G212000
GLYMA_05G212200
GLYMA_05G212900
GLYMA_05G217100
GLYMA_05G217500
GLYMA_05G221200
GLYMA_05G221500
GLYMA_05G229700
GLYMA_05G229800
GLYMA_05G229900
GLYMA_05G232700
GLYMA_05G233000
GLYMA_05G247000
GLYMA_17G006000
GLYMA_17G013900
GLYMA_17G015200
GLYMA_17G019500
GLYMA_17G023300
GLYMA_17G025400
GLYMA_17G026300
GLYMA_17G026900
GLYMA_17G029800
GLYMA_17G040800
GLYMA_17G041400
GLYMA_17G045900
GLYMA_17G053100
GLYMA_17G053300
GLYMA_17G053700
GLYMA_17G053900
GLYMA_17G059900
GLYMA_17G062200
GLYMA_17G068200
GLYMA_17G069000
GLYMA_17G070200
GLYMA_17G074500
GLYMA_17G076400
GLYMA_17G076800
GLYMA_17G082300
GLYMA_17G083600
GLYMA_17G086400
GLYMA_17G087400
GLYMA_17G089400
GLYMA_17G091500
GLYMA_17G091700
GLYMA_17G094200
GLYMA_17G101400
GLYMA_17G102200
GLYMA_17G108000
GLYMA_17G112100
GLYMA_17G112400
GLYMA_17G115800
GLYMA_17G115900
GLYMA_17G118300
GLYMA_17G120700
GLYMA_17G121700
GLYMA_17G122000
GLYMA_17G123500
GLYMA_17G127700
GLYMA_17G128000
GLYMA_17G128500
GLYMA_17G131600
GLYMA_17G132600
GLYMA_17G135200
GLYMA_17G137200
GLYMA_17G146300
GLYMA_17G149900
GLYMA_17G150300
GLYMA_17G153800
GLYMA_17G155000
GLYMA_17G155700
GLYMA_17G159300
GLYMA_17G160300
GLYMA_17G161600
GLYMA_17G164200
GLYMA_17G168300
GLYMA_17G169000
GLYMA_17G169500
GLYMA_17G170400
GLYMA_17G175900
GLYMA_17G183800
GLYMA_17G189600
GLYMA_17G198300
GLYMA_17G203800
GLYMA_17G204300
GLYMA_17G204700
GLYMA_17G205100
GLYMA_17G209500
GLYMA_17G218300
GLYMA_17G220700
GLYMA_17G221900
GLYMA_17G222000
GLYMA_17G222800
GLYMA_17G223300
GLYMA_17G226800
GLYMA_17G229600
GLYMA_17G234300
GLYMA_17G234600
GLYMA_17G235000
GLYMA_17G235900
GLYMA_17G239900
GLYMA_17G240100
GLYMA_17G242900
GLYMA_17G244300
GLYMA_17G245800
GLYMA_17G254600
GLYMA_17G256000
GLYMA_17G258100
GLYMA_17G258900
GLYMA_12G001600
GLYMA_12G017700
GLYMA_12G019000
GLYMA_12G020300
GLYMA_12G024600
GLYMA_12G025300
GLYMA_12G027900
GLYMA_12G028900
GLYMA_12G033200
GLYMA_12G049000
GLYMA_12G049700
GLYMA_12G050000
GLYMA_12G051000
GLYMA_12G052400
GLYMA_12G052600
GLYMA_12G055100
GLYMA_12G055300
GLYMA_12G056800
GLYMA_12G057700
GLYMA_12G058100
GLYMA_12G064500
GLYMA_12G064800
GLYMA_12G074600
GLYMA_12G079900
GLYMA_12G082700
GLYMA_12G084500
GLYMA_12G088200
GLYMA_12G088300
GLYMA_12G088600
GLYMA_12G088900
GLYMA_12G094900
GLYMA_12G097400
GLYMA_12G097500
GLYMA_12G100100
GLYMA_12G101400
GLYMA_12G103300
GLYMA_12G108100
GLYMA_12G115800
GLYMA_12G116900
GLYMA_12G120500
GLYMA_12G121100
GLYMA_12G128700
GLYMA_12G128800
GLYMA_12G135700
GLYMA_12G136000
GLYMA_12G139000
GLYMA_12G150400
GLYMA_12G156900
GLYMA_12G157600
GLYMA_12G158000
GLYMA_12G163500
GLYMA_12G164700
GLYMA_12G172200
GLYMA_12G173300
GLYMA_12G173700
GLYMA_12G174100
GLYMA_12G175400
GLYMA_12G186400
GLYMA_12G189500
GLYMA_12G208100
GLYMA_12G213600
GLYMA_12G214500
GLYMA_12G219000
GLYMA_12G221400
GLYMA_12G221800
GLYMA_12G221900
GLYMA_12G225400
GLYMA_12G225900
GLYMA_12G227600
GLYMA_12G233900
GLYMA_12G235800
GLYMA_12G236300
GLYMA_12G236400
GLYMA_12G237100
GLYMA_12G241600
GLYMA_16G007600
GLYMA_16G008300
GLYMA_16G009100
GLYMA_16G012000
GLYMA_16G013100
GLYMA_16G016000
GLYMA_16G023300
GLYMA_16G029100
GLYMA_16G030000
GLYMA_16G031300
GLYMA_16G032600
GLYMA_16G035400
GLYMA_16G037800
GLYMA_16G038400
GLYMA_16G042800
GLYMA_16G048900
GLYMA_16G050900
GLYMA_16G052400
GLYMA_16G052500
GLYMA_16G055700
GLYMA_16G056000
GLYMA_16G060500
GLYMA_16G063600
GLYMA_16G066400
GLYMA_16G067800
GLYMA_16G071100
GLYMA_16G071200
GLYMA_16G077200
GLYMA_16G084200
GLYMA_16G091800
GLYMA_16G095900
GLYMA_16G098100
GLYMA_16G099100
GLYMA_16G099600
GLYMA_16G105200
GLYMA_16G107500
GLYMA_16G111400
GLYMA_16G115600
GLYMA_16G120200
GLYMA_16G122800
GLYMA_16G123400
GLYMA_16G127400
GLYMA_16G131100
GLYMA_16G139600
GLYMA_16G144100
GLYMA_16G161500
GLYMA_16G164500
GLYMA_16G164800
GLYMA_16G166500
GLYMA_16G170200
GLYMA_16G178800
GLYMA_16G189900
GLYMA_16G196400
GLYMA_16G205700
GLYMA_16G205900
GLYMA_16G206300
GLYMA_16G207000
GLYMA_16G208900
GLYMA_16G210000
GLYMA_16G210400
GLYMA_16G211600
GLYMA_16G213500
GLYMA_16G220100
GLYMA_11G004600
GLYMA_11G009800
GLYMA_11G010100
GLYMA_11G010800
GLYMA_11G012300
GLYMA_11G015100
GLYMA_11G018000
GLYMA_11G019800
GLYMA_11G025300
GLYMA_11G027700
GLYMA_11G027800
GLYMA_11G029800
GLYMA_11G032400
GLYMA_11G036800
GLYMA_11G038500
GLYMA_11G040000
GLYMA_11G040300
GLYMA_11G046200
GLYMA_11G047600
GLYMA_11G055700
GLYMA_11G057500
GLYMA_11G059100
GLYMA_11G059600
GLYMA_11G060600
GLYMA_11G063600
GLYMA_11G065800
GLYMA_11G066900
GLYMA_11G068600
GLYMA_11G068900
GLYMA_11G069000
GLYMA_11G070300
GLYMA_11G071200
GLYMA_11G080400
GLYMA_11G085700
GLYMA_11G086400
GLYMA_11G087500
GLYMA_11G088000
GLYMA_11G090300
GLYMA_11G091700
GLYMA_11G099100
GLYMA_11G101800
GLYMA_11G102600
GLYMA_11G102800
GLYMA_11G104000
GLYMA_11G106900
GLYMA_11G109000
GLYMA_11G126300
GLYMA_11G127300
GLYMA_11G132200
GLYMA_11G136600
GLYMA_11G136900
GLYMA_11G138000
GLYMA_11G150100
GLYMA_11G153500
GLYMA_11G168600
GLYMA_11G180700
GLYMA_11G182800
GLYMA_11G184100
GLYMA_11G188100
GLYMA_11G189000
GLYMA_11G189200
GLYMA_11G193800
GLYMA_11G217400
GLYMA_11G217800
GLYMA_11G218400
GLYMA_11G225600
GLYMA_11G226000
GLYMA_11G229000
GLYMA_11G231700
GLYMA_11G234100
GLYMA_11G241500
GLYMA_11G242000
GLYMA_11G242300
GLYMA_11G249000
GLYMA_11G250700
GLYMA_11G253300
GLYMA_11G254400
GLYMA_20G148400
GLYMA_20G148300
GLYMA_19G227000
GLYMA_19G227900
GLYMA_03G113200
GLYMA_09G158600
GLYMA_09G158700
GLYMA_09G158800
GLYMA_14G117600
GLYMA_U018200
GLYMA_09G090600
GLYMA_13G192300
GLYMA_13G039300
GLYMA_13G090100
GLYMA_04G024400
GLYMA_13G039600
GLYMA_16G158200
GLYMA_U018900
GLYMA_11G159200
GLYMA_U028600
GLYMA_06G149800
GLYMA_18G063700
GLYMA_17G198700
GLYMA_05G148800
GLYMA_04G241500
GLYMA_14G032800
GLYMA_18G232700
GLYMA_15G176500
GLYMA_14G087800
GLYMA_06G294900
GLYMA_02G048600
GLYMA_19G197400
GLYMA_14G194300
GLYMA_01G085400
GLYMA_03G050700
GLYMA_02G180500
GLYMA_08G357700
GLYMA_15G241100
GLYMA_12G221100
GLYMA_08G311900
GLYMA_01G146900
GLYMA_10G112900
GLYMA_16G028900
GLYMA_09G055000
GLYMA_09G055100
GLYMA_14G018500
GLYMA_12G187600
GLYMA_15G068900
GLYMA_19G221600
GLYMA_10G296500
GLYMA_01G214200
GLYMA_01G056100
GLYMA_11G208600
GLYMA_18G045300
GLYMA_17G055100
GLYMA_03G120600
GLYMA_09G158500
GLYMA_09G158900
GLYMA_13G120600
GLYMA_02G084800
GLYMA_10G188100
GLYMA_02G300900
GLYMA_10G251700
GLYMA_20G141800
GLYMA_05G230000
GLYMA_04G181500
GLYMA_02G141500
GLYMA_19G189300
GLYMA_20G164700
GLYMA_10G094800
GLYMA_09G012300
GLYMA_11G218500
GLYMA_10G260700
GLYMA_04G051400
GLYMA_07G185200
GLYMA_10G258700
GLYMA_20G242600
GLYMA_13G289900
GLYMA_05G050600
GLYMA_14G020700
GLYMA_02G273400
GLYMA_03G163500
GLYMA_U028700
GLYMA_02G163900
GLYMA_03G084600
GLYMA_02G084100
GLYMA_04G178400
GLYMA_06G186500
GLYMA_10G143600
GLYMA_15G116800
GLYMA_17G236500
GLYMA_11G159400
GLYMA_U031300
GLYMA_07G118700
GLYMA_18G243600
GLYMA_02G174300
GLYMA_15G110200
GLYMA_03G172900
GLYMA_08G028600
GLYMA_13G361100
GLYMA_02G139500
GLYMA_18G237200
GLYMA_08G202700
GLYMA_01G172800
GLYMA_07G007700
GLYMA_20G011600
GLYMA_09G237600
GLYMA_06G165400
GLYMA_04G185600
GLYMA_15G230600
GLYMA_08G230900
GLYMA_02G198100
GLYMA_08G227000
GLYMA_15G243300
GLYMA_06G096300
GLYMA_09G092100
GLYMA_03G029700
GLYMA_12G174800
GLYMA_10G213900
GLYMA_10G142200
GLYMA_20G090700
GLYMA_08G164400
GLYMA_15G262800
GLYMA_15G265600
GLYMA_07G152800
GLYMA_13G199500
[truncated: 108 more rows]

## Sheet: Nodule specific genes
Genes specificially high express in nodule
GLYMA_18G002500
GLYMA_18G005000
GLYMA_18G008200
GLYMA_18G010200
GLYMA_18G013600
GLYMA_18G017400
GLYMA_18G018900
GLYMA_18G026900
GLYMA_18G028700
GLYMA_18G030700
GLYMA_18G033900
GLYMA_18G034900
GLYMA_18G037400
GLYMA_18G037500
GLYMA_18G041000
GLYMA_18G042300
GLYMA_18G043800
GLYMA_18G044000
GLYMA_18G047000
GLYMA_18G048900
GLYMA_18G053900
GLYMA_18G055400
GLYMA_18G057100
GLYMA_18G068600
GLYMA_18G068800
GLYMA_18G071300
GLYMA_18G072900
GLYMA_18G078100
GLYMA_18G080400
GLYMA_18G090500
GLYMA_18G095900
GLYMA_18G104000
GLYMA_18G109200
GLYMA_18G109600
GLYMA_18G121600
GLYMA_18G134500
GLYMA_18G135300
GLYMA_18G136500
GLYMA_18G137600
GLYMA_18G147700
GLYMA_18G155200
GLYMA_18G158800
GLYMA_18G169800
GLYMA_18G170600
GLYMA_18G173300
GLYMA_18G173600
GLYMA_18G174200
GLYMA_18G179600
GLYMA_18G185900
GLYMA_18G199800
GLYMA_18G203300
GLYMA_18G205200
GLYMA_18G208100
GLYMA_18G209000
GLYMA_18G209200
GLYMA_18G213600
GLYMA_18G218500
GLYMA_18G222400
GLYMA_18G225100
GLYMA_18G225700
GLYMA_18G233000
GLYMA_18G243100
GLYMA_18G247100
GLYMA_18G249300
GLYMA_18G253100
GLYMA_18G253200
GLYMA_18G256000
GLYMA_18G263200
GLYMA_18G263700
GLYMA_18G266000
GLYMA_18G268200
GLYMA_18G268300
GLYMA_18G270300
GLYMA_18G272400
GLYMA_18G274400
GLYMA_18G274500
GLYMA_18G274800
GLYMA_18G280300
GLYMA_18G281000
GLYMA_18G281800
GLYMA_18G285300
GLYMA_18G289800
GLYMA_18G293600
GLYMA_18G295500
GLYMA_18G297200
GLYMA_01G007000
GLYMA_01G008700
GLYMA_01G009600
GLYMA_01G018600
GLYMA_01G019000
GLYMA_01G022700
GLYMA_01G027200
GLYMA_01G028400
GLYMA_01G028500
GLYMA_01G050400
GLYMA_01G053200
GLYMA_01G056800
GLYMA_01G056900
GLYMA_01G069000
GLYMA_01G069600
GLYMA_01G077000
GLYMA_01G077700
GLYMA_01G078300
GLYMA_01G084200
GLYMA_01G084800
GLYMA_01G085800
GLYMA_01G088200
GLYMA_01G089800
GLYMA_01G094700
GLYMA_01G101800
GLYMA_01G106700
GLYMA_01G112200
GLYMA_01G118200
GLYMA_01G118900
GLYMA_01G123700
GLYMA_01G126200
GLYMA_01G128000
GLYMA_01G128300
GLYMA_01G131400
GLYMA_01G134000
GLYMA_01G148300
GLYMA_01G149500
GLYMA_01G150800
GLYMA_01G155400
GLYMA_01G155600
GLYMA_01G155800
GLYMA_01G156800
GLYMA_01G156900
GLYMA_01G158800
GLYMA_01G159200
GLYMA_01G162300
GLYMA_01G163700
GLYMA_01G166900
GLYMA_01G167200
GLYMA_01G167800
GLYMA_01G171200
GLYMA_01G171300
GLYMA_01G176200
GLYMA_01G176300
GLYMA_01G182200
GLYMA_01G184100
GLYMA_01G185400
GLYMA_01G187200
GLYMA_01G187800
GLYMA_01G195700
GLYMA_01G200100
GLYMA_01G204200
GLYMA_01G212500
GLYMA_01G217100
GLYMA_01G218700
GLYMA_01G218800
GLYMA_01G232300
GLYMA_04G000600
GLYMA_04G003600
GLYMA_04G006400
GLYMA_04G017400
GLYMA_04G018400
GLYMA_04G025800
GLYMA_04G027300
GLYMA_04G028200
GLYMA_04G029600
GLYMA_04G042500
GLYMA_04G061200
GLYMA_04G065000
GLYMA_04G065900
GLYMA_04G066600
GLYMA_04G067000
GLYMA_04G067800
GLYMA_04G071300
GLYMA_04G073200
GLYMA_04G076500
GLYMA_04G078400
GLYMA_04G079200
GLYMA_04G090100
GLYMA_04G090200
GLYMA_04G101400
GLYMA_04G110500
GLYMA_04G114600
GLYMA_04G127900
GLYMA_04G130900
GLYMA_04G136200
GLYMA_04G137600
GLYMA_04G140900
GLYMA_04G147600
GLYMA_04G150400
GLYMA_04G162700
GLYMA_04G165200
GLYMA_04G171600
GLYMA_04G172900
GLYMA_04G173000
GLYMA_04G179500
GLYMA_04G186500
GLYMA_04G188900
GLYMA_04G189000
GLYMA_04G191100
GLYMA_04G196700
GLYMA_04G207600
GLYMA_04G220300
GLYMA_04G220700
GLYMA_04G229200
GLYMA_04G232000
GLYMA_04G232600
GLYMA_04G234800
GLYMA_04G240300
GLYMA_04G244100
GLYMA_04G247800
GLYMA_04G248700
GLYMA_04G249800
GLYMA_04G250900
GLYMA_04G252200
GLYMA_15G000200
GLYMA_15G001100
GLYMA_15G003000
GLYMA_15G005600
GLYMA_15G025200
GLYMA_15G025300
GLYMA_15G026900
GLYMA_15G028000
GLYMA_15G036700
GLYMA_15G040500
GLYMA_15G040600
GLYMA_15G044100
GLYMA_15G045000
GLYMA_15G046400
GLYMA_15G048400
GLYMA_15G049300
GLYMA_15G051200
GLYMA_15G055900
GLYMA_15G056200
GLYMA_15G061400
GLYMA_15G063600
GLYMA_15G069300
GLYMA_15G073000
GLYMA_15G074600
GLYMA_15G082700
GLYMA_15G082800
GLYMA_15G083600
GLYMA_15G086500
GLYMA_15G088100
GLYMA_15G090500
GLYMA_15G095500
GLYMA_15G109300
GLYMA_15G111300
GLYMA_15G116900
GLYMA_15G118000
GLYMA_15G123200
GLYMA_15G129500
GLYMA_15G132500
GLYMA_15G138800
GLYMA_15G139600
GLYMA_15G140200
GLYMA_15G146200
GLYMA_15G147200
GLYMA_15G150500
GLYMA_15G161200
GLYMA_15G162000
GLYMA_15G171400
GLYMA_15G173300
GLYMA_15G176200
GLYMA_15G191600
GLYMA_15G192100
GLYMA_15G201800
GLYMA_15G207700
GLYMA_15G208600
GLYMA_15G209900
GLYMA_15G220600
GLYMA_15G221500
GLYMA_15G234100
GLYMA_15G235000
GLYMA_15G251000
GLYMA_15G251300
GLYMA_15G251800
GLYMA_15G258100
GLYMA_15G260600
GLYMA_15G260700
GLYMA_15G260900
GLYMA_15G261000
GLYMA_15G263200
GLYMA_15G265900
GLYMA_15G266700
GLYMA_15G267200
GLYMA_10G004400
GLYMA_10G005800
GLYMA_10G007500
GLYMA_10G007600
GLYMA_10G020700
GLYMA_10G027900
GLYMA_10G034700
GLYMA_10G036800
GLYMA_10G037600
GLYMA_10G037900
GLYMA_10G041200
GLYMA_10G044600
GLYMA_10G044800
GLYMA_10G046400
GLYMA_10G047400
GLYMA_10G047500
GLYMA_10G051700
GLYMA_10G051800
GLYMA_10G051900
GLYMA_10G056200
GLYMA_10G060100
GLYMA_10G062800
GLYMA_10G063200
GLYMA_10G063900
GLYMA_10G082800
GLYMA_10G084000
GLYMA_10G084100
GLYMA_10G084200
GLYMA_10G092100
GLYMA_10G101400
GLYMA_10G108300
GLYMA_10G121000
GLYMA_10G127400
GLYMA_10G132500
GLYMA_10G135500
GLYMA_10G135600
GLYMA_10G137300
GLYMA_10G137900
GLYMA_10G142300
GLYMA_10G144300
GLYMA_10G146000
GLYMA_10G147400
GLYMA_10G148600
GLYMA_10G157200
GLYMA_10G161100
GLYMA_10G168300
GLYMA_10G180800
GLYMA_10G184500
GLYMA_10G187200
GLYMA_10G187400
GLYMA_10G187500
GLYMA_10G187800
GLYMA_10G194800
GLYMA_10G198700
GLYMA_10G198800
GLYMA_10G199000
GLYMA_10G199100
GLYMA_10G204200
GLYMA_10G209800
GLYMA_10G210000
GLYMA_10G211700
GLYMA_10G213500
GLYMA_10G214100
GLYMA_10G216000
GLYMA_10G221300
GLYMA_10G222000
GLYMA_10G232500
GLYMA_10G240400
GLYMA_10G247200
GLYMA_10G249500
GLYMA_10G251400
GLYMA_10G252600
GLYMA_10G252800
GLYMA_10G256100
GLYMA_10G264100
GLYMA_10G266400
GLYMA_10G268800
GLYMA_10G269700
GLYMA_10G274100
GLYMA_10G274800
GLYMA_10G282200
GLYMA_10G285700
GLYMA_10G286800
GLYMA_10G289900
GLYMA_10G292600
GLYMA_10G293100
GLYMA_10G293300
GLYMA_06G000400
GLYMA_06G001300
GLYMA_06G003500
GLYMA_06G008600
GLYMA_06G027000
GLYMA_06G028400
GLYMA_06G029600
GLYMA_06G032500
GLYMA_06G034500
GLYMA_06G041300
GLYMA_06G041400
GLYMA_06G043500
GLYMA_06G047900
GLYMA_06G049500
GLYMA_06G059700
GLYMA_06G060700
GLYMA_06G065200
GLYMA_06G065600
GLYMA_06G065700
GLYMA_06G066200
GLYMA_06G066800
GLYMA_06G068000
GLYMA_06G068100
GLYMA_06G068500
GLYMA_06G072500
GLYMA_06G088200
GLYMA_06G092000
GLYMA_06G092100
GLYMA_06G094800
GLYMA_06G103100
GLYMA_06G111900
GLYMA_06G114200
GLYMA_06G116800
GLYMA_06G123700
GLYMA_06G125300
GLYMA_06G132200
GLYMA_06G142200
GLYMA_06G143200
GLYMA_06G145200
GLYMA_06G146200
GLYMA_06G149500
GLYMA_06G150400
GLYMA_06G157200
GLYMA_06G158700
GLYMA_06G160600
GLYMA_06G166900
GLYMA_06G167000
GLYMA_06G167600
GLYMA_06G169800
GLYMA_06G170600
GLYMA_06G182700
GLYMA_06G184400
GLYMA_06G191400
GLYMA_06G192300
GLYMA_06G194700
GLYMA_06G196900
GLYMA_06G198500
GLYMA_06G207900
GLYMA_06G208100
GLYMA_06G208900
GLYMA_06G214300
GLYMA_06G215700
GLYMA_06G216500
GLYMA_06G229400
GLYMA_06G246600
GLYMA_06G246700
GLYMA_06G253900
GLYMA_06G259500
GLYMA_06G275900
GLYMA_06G276400
GLYMA_06G276500
GLYMA_06G283300
GLYMA_06G284100
GLYMA_06G286700
GLYMA_06G295600
GLYMA_06G300200
GLYMA_06G303100
GLYMA_06G307700
GLYMA_06G311100
GLYMA_06G315400
GLYMA_06G318400
GLYMA_06G320500
GLYMA_06G320900
GLYMA_19G015800
GLYMA_19G016100
GLYMA_19G016700
GLYMA_19G019900
GLYMA_19G020600
GLYMA_19G027500
GLYMA_19G028300
GLYMA_19G033800
GLYMA_19G038600
GLYMA_19G041600
GLYMA_19G041700
GLYMA_19G045300
GLYMA_19G049100
GLYMA_19G050600
GLYMA_19G056500
GLYMA_19G074000
GLYMA_19G081500
GLYMA_19G083100
GLYMA_19G084200
GLYMA_19G085100
GLYMA_19G085500
GLYMA_19G090600
GLYMA_19G095900
GLYMA_19G098600
GLYMA_19G105500
GLYMA_19G112900
GLYMA_19G131600
GLYMA_19G133600
GLYMA_19G137300
GLYMA_19G144000
GLYMA_19G146600
GLYMA_19G152100
GLYMA_19G152400
GLYMA_19G152900
GLYMA_19G161100
GLYMA_19G164500
GLYMA_19G165300
GLYMA_19G168400
GLYMA_19G170800
GLYMA_19G174600
GLYMA_19G175800
GLYMA_19G179300
GLYMA_19G180100
GLYMA_19G181800
GLYMA_19G182200
GLYMA_19G182700
GLYMA_19G188000
GLYMA_19G199100
GLYMA_19G219900
GLYMA_19G220800
GLYMA_19G224300
GLYMA_19G237800
GLYMA_19G240200
GLYMA_19G243700
GLYMA_19G248300
GLYMA_19G249600
GLYMA_19G251500
GLYMA_19G253500
GLYMA_19G254900
GLYMA_19G259700
GLYMA_09G001700
GLYMA_09G003900
GLYMA_09G013800
GLYMA_09G014100
GLYMA_09G017500
GLYMA_09G026800
GLYMA_09G031500
GLYMA_09G031600
GLYMA_09G033700
GLYMA_09G034900
GLYMA_09G036400
GLYMA_09G037000
GLYMA_09G037500
GLYMA_09G055900
GLYMA_09G061500
GLYMA_09G062500
GLYMA_09G063900
GLYMA_09G067300
GLYMA_09G068300
GLYMA_09G072000
GLYMA_09G084300
GLYMA_09G086900
GLYMA_09G112700
GLYMA_09G117200
GLYMA_09G117300
GLYMA_09G118900
GLYMA_09G120600
GLYMA_09G134800
GLYMA_09G135100
GLYMA_09G135600
GLYMA_09G144200
GLYMA_09G145400
GLYMA_09G148900
GLYMA_09G153700
GLYMA_09G156500
GLYMA_09G158300
GLYMA_09G160200
GLYMA_09G161000
GLYMA_09G161500
GLYMA_09G168600
GLYMA_09G170300
GLYMA_09G184300
GLYMA_09G187000
GLYMA_09G189800
GLYMA_09G192000
GLYMA_09G195100
GLYMA_09G196300
GLYMA_09G196800
GLYMA_09G198200
GLYMA_09G203400
GLYMA_09G203900
GLYMA_09G204200
GLYMA_09G211400
GLYMA_09G213300
GLYMA_09G213400
GLYMA_09G213700
GLYMA_09G217100
GLYMA_09G227500
GLYMA_09G228000
GLYMA_09G229200
GLYMA_09G231800
GLYMA_09G233800
GLYMA_09G245800
GLYMA_09G251400
GLYMA_09G254700
GLYMA_09G257500
GLYMA_09G257600
GLYMA_09G259300
GLYMA_09G259600
GLYMA_09G260500
GLYMA_09G261200
GLYMA_09G262300
GLYMA_09G266600
GLYMA_09G267500
GLYMA_09G267800
GLYMA_09G270000
GLYMA_09G270400
GLYMA_09G274600
GLYMA_09G274900
GLYMA_09G276800
GLYMA_09G278100
GLYMA_09G278700
GLYMA_09G279400
GLYMA_09G280700
GLYMA_09G281100
GLYMA_09G282700
GLYMA_14G004300
GLYMA_14G010300
GLYMA_14G022500
GLYMA_14G031400
GLYMA_14G031900
GLYMA_14G033500
GLYMA_14G035100
GLYMA_14G052300
GLYMA_14G052400
GLYMA_14G053700
GLYMA_14G062300
GLYMA_14G064200
GLYMA_14G064400
GLYMA_14G064800
GLYMA_14G068000
GLYMA_14G072000
GLYMA_14G075100
GLYMA_14G091000
GLYMA_14G097500
GLYMA_14G098000
GLYMA_14G099000
GLYMA_14G108700
GLYMA_14G110900
GLYMA_14G111200
GLYMA_14G111300
GLYMA_14G117300
GLYMA_14G121300
GLYMA_14G122200
GLYMA_14G126500
GLYMA_14G133300
GLYMA_14G133700
GLYMA_14G143000
GLYMA_14G147800
GLYMA_14G148100
GLYMA_14G148700
GLYMA_14G150900
GLYMA_14G152300
GLYMA_14G159100
GLYMA_14G162800
GLYMA_14G169300
GLYMA_14G169700
GLYMA_14G177500
GLYMA_14G178200
GLYMA_14G179000
GLYMA_14G191500
GLYMA_14G192200
GLYMA_14G194900
GLYMA_14G195700
GLYMA_14G196100
GLYMA_14G196200
GLYMA_14G197300
GLYMA_14G198900
GLYMA_14G201300
GLYMA_14G212400
GLYMA_14G214800
GLYMA_14G223000
GLYMA_02G004900
GLYMA_02G009400
GLYMA_02G018700
GLYMA_02G024300
GLYMA_02G027400
GLYMA_02G029700
GLYMA_02G031000
GLYMA_02G040000
GLYMA_02G042000
GLYMA_02G044200
GLYMA_02G050700
GLYMA_02G051900
GLYMA_02G053800
GLYMA_02G060900
GLYMA_02G069500
GLYMA_02G070300
GLYMA_02G074400
GLYMA_02G075300
GLYMA_02G079700
GLYMA_02G085000
GLYMA_02G090100
GLYMA_02G092600
GLYMA_02G097900
GLYMA_02G098200
GLYMA_02G098600
GLYMA_02G098800
GLYMA_02G102700
GLYMA_02G106300
GLYMA_02G108500
GLYMA_02G109200
GLYMA_02G109500
GLYMA_02G115200
GLYMA_02G116900
GLYMA_02G125000
GLYMA_02G132700
GLYMA_02G136100
GLYMA_02G136200
GLYMA_02G140100
GLYMA_02G144400
GLYMA_02G146100
GLYMA_02G152600
GLYMA_02G169800
GLYMA_02G171200
GLYMA_02G171600
GLYMA_02G172400
GLYMA_02G182200
GLYMA_02G200400
GLYMA_02G200500
GLYMA_02G204100
GLYMA_02G204500
GLYMA_02G206000
GLYMA_02G207500
GLYMA_02G209200
GLYMA_02G210600
GLYMA_02G217700
GLYMA_02G221200
GLYMA_02G221600
GLYMA_02G224600
GLYMA_02G224800
GLYMA_02G228000
GLYMA_02G229300
GLYMA_02G229900
GLYMA_02G231600
GLYMA_02G233300
GLYMA_02G234700
GLYMA_02G244300
GLYMA_02G244400
GLYMA_02G248600
GLYMA_02G252900
GLYMA_02G254100
GLYMA_02G254600
GLYMA_02G261800
GLYMA_02G262000
GLYMA_02G265100
GLYMA_02G265200
GLYMA_02G265300
GLYMA_02G265500
GLYMA_02G279400
GLYMA_02G281100
GLYMA_02G285600
GLYMA_02G293100
GLYMA_02G306300
GLYMA_02G308800
GLYMA_02G311000
GLYMA_20G000800
GLYMA_20G003600
GLYMA_20G009500
GLYMA_20G019800
GLYMA_20G024200
GLYMA_20G025800
GLYMA_20G031800
GLYMA_20G032400
GLYMA_20G032500
GLYMA_20G036300
GLYMA_20G036600
GLYMA_20G039600
GLYMA_20G040900
GLYMA_20G046900
GLYMA_20G063100
GLYMA_20G068200
GLYMA_20G076500
GLYMA_20G081000
GLYMA_20G083700
GLYMA_20G087700
GLYMA_20G088500
GLYMA_20G093000
GLYMA_20G115900
GLYMA_20G118800
GLYMA_20G122300
GLYMA_20G134200
GLYMA_20G142100
GLYMA_20G143600
GLYMA_20G144300
GLYMA_20G152400
GLYMA_20G153400
GLYMA_20G157200
GLYMA_20G157500
GLYMA_20G159300
GLYMA_20G160800
GLYMA_20G160900
GLYMA_20G164600
GLYMA_20G172000
GLYMA_20G177500
GLYMA_20G179300
GLYMA_20G187200
GLYMA_20G191100
GLYMA_20G191200
GLYMA_20G192700
GLYMA_20G195100
GLYMA_20G199500
GLYMA_20G200700
GLYMA_20G202700
GLYMA_20G203800
GLYMA_20G205500
GLYMA_20G206000
GLYMA_20G206500
GLYMA_20G209200
GLYMA_20G212000
GLYMA_20G216600
GLYMA_20G219500
GLYMA_20G220000
GLYMA_20G221300
GLYMA_20G231200
GLYMA_20G238000
GLYMA_20G239300
GLYMA_08G002600
GLYMA_08G003100
GLYMA_08G012700
GLYMA_08G012800
GLYMA_08G017900
GLYMA_08G018800
GLYMA_08G021100
GLYMA_08G027300
GLYMA_08G029400
GLYMA_08G030500
GLYMA_08G030600
GLYMA_08G031200
GLYMA_08G031700
GLYMA_08G033000
GLYMA_08G033600
GLYMA_08G037200
GLYMA_08G043500
GLYMA_08G048000
GLYMA_08G056100
GLYMA_08G063100
GLYMA_08G063900
GLYMA_08G064400
GLYMA_08G064500
GLYMA_08G067800
GLYMA_08G069600
GLYMA_08G070400
GLYMA_08G071200
GLYMA_08G072500
GLYMA_08G074700
GLYMA_08G076300
GLYMA_08G076500
GLYMA_08G076800
GLYMA_08G080600
GLYMA_08G081300
GLYMA_08G082400
GLYMA_08G084200
GLYMA_08G087900
GLYMA_08G088800
GLYMA_08G090000
GLYMA_08G093600
GLYMA_08G095300
GLYMA_08G095700
GLYMA_08G102100
GLYMA_08G102200
GLYMA_08G103300
GLYMA_08G103500
GLYMA_08G104100
GLYMA_08G106900
GLYMA_08G108000
GLYMA_08G127000
GLYMA_08G132700
GLYMA_08G135300
GLYMA_08G135400
GLYMA_08G139200
GLYMA_08G140100
GLYMA_08G144500
GLYMA_08G147700
GLYMA_08G149400
GLYMA_08G151000
GLYMA_08G160000
GLYMA_08G163900
GLYMA_08G166200
GLYMA_08G166400
GLYMA_08G166500
GLYMA_08G166600
GLYMA_08G175600
GLYMA_08G178700
GLYMA_08G179300
GLYMA_08G185100
GLYMA_08G186400
GLYMA_08G194000
GLYMA_08G194400
GLYMA_08G194500
GLYMA_08G200800
GLYMA_08G201500
GLYMA_08G206200
GLYMA_08G216600
GLYMA_08G218100
GLYMA_08G219600
GLYMA_08G225000
GLYMA_08G229100
GLYMA_08G229700
GLYMA_08G240400
GLYMA_08G243300
GLYMA_08G243400
GLYMA_08G245600
GLYMA_08G250900
GLYMA_08G251700
GLYMA_08G251800
GLYMA_08G277200
GLYMA_08G278600
GLYMA_08G289900
GLYMA_08G305100
GLYMA_08G308000
GLYMA_08G308200
GLYMA_08G321900
GLYMA_08G328400
GLYMA_08G328700
GLYMA_08G335200
GLYMA_08G337900
GLYMA_08G338500
GLYMA_08G338600
GLYMA_08G356200
GLYMA_08G356400
GLYMA_08G359100
GLYMA_08G365000
GLYMA_08G365600
GLYMA_13G001200
GLYMA_13G012200
GLYMA_13G024600
GLYMA_13G024700
GLYMA_13G024900
GLYMA_13G044100
GLYMA_13G044900
GLYMA_13G050200
GLYMA_13G050700
GLYMA_13G051800
GLYMA_13G052800
GLYMA_13G058900
GLYMA_13G065500
GLYMA_13G066100
GLYMA_13G067900
GLYMA_13G068200
GLYMA_13G075100
GLYMA_13G077800
GLYMA_13G092800
GLYMA_13G094100
GLYMA_13G094400
GLYMA_13G095000
GLYMA_13G102700
GLYMA_13G104300
GLYMA_13G104700
GLYMA_13G108100
GLYMA_13G109600
GLYMA_13G113000
GLYMA_13G117100
GLYMA_13G117300
GLYMA_13G118800
GLYMA_13G121000
GLYMA_13G125600
GLYMA_13G125700
GLYMA_13G127800
GLYMA_13G132500
GLYMA_13G135300
GLYMA_13G137000
GLYMA_13G138800
GLYMA_13G139300
GLYMA_13G147300
GLYMA_13G147700
GLYMA_13G148500
GLYMA_13G155000
GLYMA_13G159700
GLYMA_13G162500
GLYMA_13G164400
GLYMA_13G164500
GLYMA_13G168500
GLYMA_13G172300
GLYMA_13G177100
GLYMA_13G178200
GLYMA_13G181400
GLYMA_13G182800
GLYMA_13G182900
GLYMA_13G188400
GLYMA_13G188800
GLYMA_13G191200
GLYMA_13G191600
GLYMA_13G194900
GLYMA_13G197300
GLYMA_13G200400
GLYMA_13G200700
GLYMA_13G203000
GLYMA_13G207400
GLYMA_13G208700
GLYMA_13G221800
GLYMA_13G221900
GLYMA_13G222800
GLYMA_13G225600
GLYMA_13G227600
GLYMA_13G236800
GLYMA_13G240300
GLYMA_13G240500
GLYMA_13G243900
GLYMA_13G244600
GLYMA_13G247000
GLYMA_13G247100
GLYMA_13G250800
GLYMA_13G252600
GLYMA_13G253500
GLYMA_13G255100
GLYMA_13G256000
GLYMA_13G257800
GLYMA_13G260200
GLYMA_13G265900
GLYMA_13G268800
GLYMA_13G269100
GLYMA_13G269300
GLYMA_13G275400
GLYMA_13G289200
GLYMA_13G293100
GLYMA_13G293300
GLYMA_13G295000
GLYMA_13G299100
GLYMA_13G301600
GLYMA_13G301900
GLYMA_13G303900
GLYMA_13G305100
GLYMA_13G305500
GLYMA_13G306300
GLYMA_13G308600
GLYMA_13G309600
GLYMA_13G310800
GLYMA_13G317700
GLYMA_13G319600
GLYMA_13G322300
GLYMA_13G328800
GLYMA_13G331100
GLYMA_13G331200
GLYMA_13G333700
GLYMA_13G340800
GLYMA_13G348500
GLYMA_13G348800
GLYMA_13G363800
GLYMA_13G364400
GLYMA_13G372200
GLYMA_03G004600
GLYMA_03G006200
GLYMA_03G009500
GLYMA_03G018400
GLYMA_03G022300
GLYMA_03G040500
GLYMA_03G042800
GLYMA_03G042900
GLYMA_03G058500
GLYMA_03G068800
GLYMA_03G071600
GLYMA_03G078300
GLYMA_03G078600
GLYMA_03G088200
GLYMA_03G093600
GLYMA_03G102000
GLYMA_03G104500
GLYMA_03G111300
GLYMA_03G112000
GLYMA_03G125300
GLYMA_03G128600
GLYMA_03G131600
GLYMA_03G138400
GLYMA_03G139300
GLYMA_03G143600
GLYMA_03G146300
GLYMA_03G147100
GLYMA_03G149900
GLYMA_03G157600
GLYMA_03G164000
GLYMA_03G166500
GLYMA_03G167300
GLYMA_03G169300
GLYMA_03G173900
GLYMA_03G175800
GLYMA_03G178700
GLYMA_03G180500
GLYMA_03G189700
GLYMA_03G193900
GLYMA_03G199000
GLYMA_03G199100
GLYMA_03G200800
GLYMA_03G212500
GLYMA_03G212600
GLYMA_03G222400
GLYMA_03G223300
GLYMA_03G223600
GLYMA_03G223700
GLYMA_03G227600
GLYMA_03G246200
GLYMA_03G259800
GLYMA_03G262200
GLYMA_07G001800
GLYMA_07G010700
GLYMA_07G011300
GLYMA_07G011800
GLYMA_07G025800
GLYMA_07G038100
GLYMA_07G053400
GLYMA_07G066900
GLYMA_07G067000
GLYMA_07G078500
GLYMA_07G084900
GLYMA_07G089700
GLYMA_07G091300
GLYMA_07G093800
GLYMA_07G102400
GLYMA_07G109200
GLYMA_07G113100
GLYMA_07G113200
GLYMA_07G114000
GLYMA_07G128700
GLYMA_07G134000
GLYMA_07G135800
GLYMA_07G136100
GLYMA_07G144700
GLYMA_07G148800
GLYMA_07G151900
GLYMA_07G154300
GLYMA_07G155600
GLYMA_07G160700
GLYMA_07G169400
GLYMA_07G173100
GLYMA_07G173700
GLYMA_07G181100
GLYMA_07G198200
GLYMA_07G205600
GLYMA_07G213100
GLYMA_07G214000
GLYMA_07G218400
GLYMA_07G219900
GLYMA_07G224900
GLYMA_07G226700
GLYMA_07G228200
GLYMA_07G238200
GLYMA_07G249000
GLYMA_07G256700
GLYMA_07G257000
GLYMA_07G265900
GLYMA_07G267100
GLYMA_07G269200
GLYMA_05G005900
GLYMA_05G008500
GLYMA_05G009200
GLYMA_05G017000
GLYMA_05G030500
GLYMA_05G032400
GLYMA_05G032900
GLYMA_05G033000
GLYMA_05G035700
GLYMA_05G041100
GLYMA_05G050400
GLYMA_05G051100
GLYMA_05G051500
GLYMA_05G060600
GLYMA_05G063800
GLYMA_05G066300
GLYMA_05G067900
GLYMA_05G069600
GLYMA_05G077500
GLYMA_05G097400
GLYMA_05G099700
GLYMA_05G106000
GLYMA_05G108200
GLYMA_05G121600
GLYMA_05G121700
GLYMA_05G126500
GLYMA_05G127600
GLYMA_05G129500
GLYMA_05G131100
GLYMA_05G133400
GLYMA_05G134100
GLYMA_05G137300
GLYMA_05G137500
GLYMA_05G139300
GLYMA_05G143400
GLYMA_05G144400
GLYMA_05G146400
GLYMA_05G147100
GLYMA_05G156000
GLYMA_05G157200
GLYMA_05G160400
GLYMA_05G160500
GLYMA_05G164700
GLYMA_05G175500
GLYMA_05G179100
GLYMA_05G181500
GLYMA_05G183700
GLYMA_05G187900
GLYMA_05G193400
GLYMA_05G195500
GLYMA_05G195600
GLYMA_05G201000
GLYMA_05G203500
GLYMA_05G204500
GLYMA_05G205900
GLYMA_05G220500
GLYMA_05G222600
GLYMA_05G224800
GLYMA_05G228400
GLYMA_05G230200
GLYMA_05G236400
GLYMA_05G244700
GLYMA_05G247500
GLYMA_17G012600
GLYMA_17G017600
GLYMA_17G019600
GLYMA_17G022600
GLYMA_17G034300
GLYMA_17G035900
GLYMA_17G038300
GLYMA_17G038700
GLYMA_17G038800
GLYMA_17G039600
GLYMA_17G042800
GLYMA_17G043600
GLYMA_17G044400
GLYMA_17G049600
GLYMA_17G051400
GLYMA_17G054500
GLYMA_17G056700
GLYMA_17G057800
GLYMA_17G058100
GLYMA_17G061100
GLYMA_17G061200
GLYMA_17G065800
GLYMA_17G070500
GLYMA_17G073400
GLYMA_17G081700
GLYMA_17G083000
GLYMA_17G086700
GLYMA_17G095900
GLYMA_17G106300
GLYMA_17G108700
GLYMA_17G114300
GLYMA_17G117300
GLYMA_17G119000
GLYMA_17G120200
GLYMA_17G125300
GLYMA_17G125400
GLYMA_17G133000
GLYMA_17G133500
GLYMA_17G143800
GLYMA_17G145000
GLYMA_17G146500
GLYMA_17G149100
GLYMA_17G152200
GLYMA_17G152300
GLYMA_17G155400
GLYMA_17G160500
GLYMA_17G195800
GLYMA_17G195900
GLYMA_17G196400
GLYMA_17G201300
GLYMA_17G202100
GLYMA_17G202900
GLYMA_17G206300
GLYMA_17G216800
GLYMA_17G217100
GLYMA_17G218200
GLYMA_17G221800
GLYMA_17G225100
GLYMA_17G225500
GLYMA_17G229300
GLYMA_17G233100
GLYMA_17G234000
GLYMA_17G236700
GLYMA_17G248700
GLYMA_17G249800
GLYMA_17G250700
GLYMA_17G257300
GLYMA_12G001300
GLYMA_12G003600
GLYMA_12G005800
GLYMA_12G027100
GLYMA_12G029300
GLYMA_12G045500
GLYMA_12G046800
GLYMA_12G048400
GLYMA_12G049600
GLYMA_12G050100
GLYMA_12G050300
GLYMA_12G053300
GLYMA_12G060900
GLYMA_12G062800
GLYMA_12G065500
GLYMA_12G074900
GLYMA_12G083500
GLYMA_12G087400
GLYMA_12G100600
GLYMA_12G102600
GLYMA_12G110000
GLYMA_12G110600
GLYMA_12G111600
GLYMA_12G112600
GLYMA_12G113800
GLYMA_12G114200
GLYMA_12G121800
GLYMA_12G128900
GLYMA_12G135400
GLYMA_12G135500
GLYMA_12G136900
GLYMA_12G142900
GLYMA_12G144100
GLYMA_12G144600
GLYMA_12G150700
GLYMA_12G150800
GLYMA_12G154400
GLYMA_12G159800
GLYMA_12G167300
GLYMA_12G168100
GLYMA_12G168200
GLYMA_12G172900
GLYMA_12G178000
GLYMA_12G185500
GLYMA_12G185700
GLYMA_12G187500
GLYMA_12G190900
GLYMA_12G191700
GLYMA_12G194900
GLYMA_12G197600
GLYMA_12G200400
GLYMA_12G202600
GLYMA_12G211700
GLYMA_12G215300
GLYMA_12G218600
GLYMA_12G225700
GLYMA_12G230800
GLYMA_12G234200
GLYMA_12G235300
GLYMA_16G002000
GLYMA_16G003300
GLYMA_16G008200
GLYMA_16G013000
GLYMA_16G017500
GLYMA_16G020900
GLYMA_16G022400
GLYMA_16G022500
GLYMA_16G029700
GLYMA_16G029800
GLYMA_16G033000
GLYMA_16G033800
GLYMA_16G038600
GLYMA_16G041900
GLYMA_16G043300
GLYMA_16G057300
GLYMA_16G057500
GLYMA_16G058900
GLYMA_16G061500
GLYMA_16G065900
GLYMA_16G069600
GLYMA_16G085100
GLYMA_16G097200
GLYMA_16G107400
GLYMA_16G111900
GLYMA_16G118800
GLYMA_16G121700
GLYMA_16G121800
GLYMA_16G121900
GLYMA_16G136600
GLYMA_16G137300
GLYMA_16G137800
GLYMA_16G142700
GLYMA_16G150300
GLYMA_16G151800
GLYMA_16G151900
GLYMA_16G152900
GLYMA_16G154800
GLYMA_16G159000
GLYMA_16G159600
GLYMA_16G164100
GLYMA_16G164300
GLYMA_16G170600
GLYMA_16G172000
GLYMA_16G177700
GLYMA_16G180000
GLYMA_16G180400
GLYMA_16G194400
GLYMA_16G195200
GLYMA_16G199800
GLYMA_16G201200
GLYMA_16G204500
GLYMA_16G207200
GLYMA_16G212300
GLYMA_11G024700
GLYMA_11G025100
GLYMA_11G026700
GLYMA_11G028400
GLYMA_11G029300
GLYMA_11G031400
GLYMA_11G033000
GLYMA_11G035700
GLYMA_11G036300
GLYMA_11G037600
GLYMA_11G037900
GLYMA_11G042000
GLYMA_11G043000
GLYMA_11G046000
GLYMA_11G049100
GLYMA_11G049200
GLYMA_11G049400
GLYMA_11G051600
GLYMA_11G064700
GLYMA_11G066000
GLYMA_11G066100
GLYMA_11G066200
GLYMA_11G066300
GLYMA_11G066400
GLYMA_11G069600
GLYMA_11G071600
GLYMA_11G071900
GLYMA_11G072900
GLYMA_11G074700
GLYMA_11G075000
GLYMA_11G076300
GLYMA_11G076400
GLYMA_11G077200
GLYMA_11G082100
GLYMA_11G085900
GLYMA_11G089400
GLYMA_11G091600
GLYMA_11G093500
GLYMA_11G101900
GLYMA_11G106100
GLYMA_11G109900
GLYMA_11G111000
GLYMA_11G119900
GLYMA_11G123400
GLYMA_11G124200
GLYMA_11G125300
GLYMA_11G125500
GLYMA_11G127600
GLYMA_11G128800
GLYMA_11G129500
GLYMA_11G129800
GLYMA_11G134300
GLYMA_11G135800
GLYMA_11G142200
GLYMA_11G155100
GLYMA_11G160100
GLYMA_11G162500
GLYMA_11G163200
GLYMA_11G175900
GLYMA_11G185000
GLYMA_11G185200
GLYMA_11G190500
GLYMA_11G192200
GLYMA_11G196700
GLYMA_11G203400
GLYMA_11G203900
GLYMA_11G206100
GLYMA_11G208300
GLYMA_11G208400
GLYMA_11G215400
GLYMA_11G223900
GLYMA_11G224200
GLYMA_11G224400
GLYMA_11G226100
GLYMA_11G234800
GLYMA_11G237000
GLYMA_11G238500
GLYMA_11G239300
GLYMA_11G239600
GLYMA_11G240400
GLYMA_11G241200
GLYMA_11G245800
GLYMA_11G249400
GLYMA_11G250200
GLYMA_U006400

## Sheet: Benchmark tissue-specific genes
We collected tissue-specific genes from the following 8 publications, denoted as A, B, C, D, E, F,G,H respectively: A, Libault M, Farmer A, Joshi T, Takahashi K, Langley RJ, Franklin LD, He J, Xu D, May G, Stacey G. An integrated transcriptome atlas of the crop model Glycine max, and its use in comparative analyses in plants. Plant J. 2010 Jul 1;63(1):86-99. doi: 10.1111/j.1365-313X.2010.04222.x.…
leaf	root	seed	nodule
A	A	A	A
GLYMA_09G147200	GLYMA_03G130600	B	GLYMA_01G028500
GLYMA_17G090500	GLYMA_11G192800	C	GLYMA_01G156700
GLYMA_02G055900	GLYMA_12G178500	D	GLYMA_01G179100
GLYMA_08G212300	GLYMA_10G153500	GLYMA_01G003000	GLYMA_02G087000
GLYMA_17G224800	GLYMA_03G111700	GLYMA_01G028500	GLYMA_02G135900
GLYMA_01G216000	GLYMA_03G162700	GLYMA_01G051300	GLYMA_02G136000
GLYMA_02G132500	GLYMA_14G111600	GLYMA_01G053800	GLYMA_02G136100
GLYMA_11G035100	GLYMA_17G070800	GLYMA_01G054200	GLYMA_02G136200
GLYMA_13G233900	GLYMA_05G004400	GLYMA_01G056800	GLYMA_02G136300
GLYMA_16G023800	GLYMA_20G133000	GLYMA_01G056800	GLYMA_02G204500
GLYMA_16G199000	GLYMA_07G185300	GLYMA_01G077000	GLYMA_02G234000
GLYMA_01G093400	GLYMA_14G185100	GLYMA_01G106000	GLYMA_02G265200
GLYMA_02G129100	GLYMA_03G258800	GLYMA_01G129400	GLYMA_02G265300
GLYMA_05G036800	GLYMA_07G198800	GLYMA_01G142400	GLYMA_02G270800
GLYMA_U035800	GLYMA_19G257500	GLYMA_01G153300	GLYMA_02G273100
GLYMA_06G291900	GLYMA_03G160900	GLYMA_01G163100	GLYMA_02G305200
GLYMA_15G063000	GLYMA_03G173300	GLYMA_01G172600	GLYMA_03G181400
GLYMA_07G181900	GLYMA_05G100900	GLYMA_01G172800	GLYMA_04G000600
GLYMA_12G233900	GLYMA_06G074300	GLYMA_01G183000	GLYMA_04G251900
GLYMA_13G103900	GLYMA_08G366900	GLYMA_01G189200	GLYMA_05G051100
GLYMA_15G169300	GLYMA_18G295500	GLYMA_01G193600	GLYMA_05G009100
GLYMA_17G055200	GLYMA_12G217200	GLYMA_01G224800	GLYMA_05G121300
GLYMA_15G040700	GLYMA_03G050800	GLYMA_01G234900	GLYMA_05G121400
GLYMA_17G174500	GLYMA_04G242100	GLYMA_01G239600	GLYMA_05G121500
GLYMA_08G325900	GLYMA_13G124900	GLYMA_02G042500	GLYMA_05G121600
GLYMA_18G081100	GLYMA_15G028600	GLYMA_02G070600	GLYMA_05G162600
GLYMA_02G157300	GLYMA_04G016700	GLYMA_02G076600	GLYMA_05G241600
GLYMA_03G177300	GLYMA_04G049300	GLYMA_02G082100	GLYMA_06G000400
GLYMA_03G261800	GLYMA_05G054000	GLYMA_02G083600	GLYMA_06G065600
GLYMA_06G031400	GLYMA_06G041800	GLYMA_02G109800	GLYMA_06G216500
GLYMA_06G299900	GLYMA_17G010200	GLYMA_02G115200	GLYMA_07G039400
GLYMA_06G300100	GLYMA_09G231600	GLYMA_02G131700	GLYMA_07G173700
GLYMA_06G309200	GLYMA_12G005000	GLYMA_02G132100	GLYMA_07G208900
GLYMA_16G138400	GLYMA_02G124300	GLYMA_02G136000	GLYMA_07G209100
GLYMA_19G260900	GLYMA_04G031300	GLYMA_02G145700	GLYMA_08G049000
GLYMA_03G197900	GLYMA_04G048900	GLYMA_02G156800	GLYMA_08G076000
GLYMA_13G315300	GLYMA_04G101900	GLYMA_02G168000	GLYMA_08G076200
GLYMA_05G019900	GLYMA_06G103300	GLYMA_02G185900	GLYMA_08G076300		Detailed interaction gene number between leaf, root, seed and nodule from different studies, where leaf_O is the leaf-specific genes identified by our method. Leaf_A, leaf_B, leaf_C,leaf_D, leaf_E, leaf_F, leaf_G, leaf_H represents genes identifed from A, B, C, D, E, F, G, H studies respectively.
GLYMA_03G167200	GLYMA_10G165800	GLYMA_02G232600	GLYMA_08G120100
GLYMA_05G166800	GLYMA_11G045400	GLYMA_02G244300	GLYMA_08G217400
GLYMA_08G124900	GLYMA_12G017000	GLYMA_02G254200	GLYMA_08G302500
GLYMA_04G223300	GLYMA_12G104600	GLYMA_02G307300	GLYMA_09G073600
GLYMA_05G184500	GLYMA_13G322900	GLYMA_03G001500	GLYMA_09G202300
GLYMA_06G125600	GLYMA_15G041100	GLYMA_03G028000	GLYMA_10G058300
GLYMA_06G147100	GLYMA_18G030300	GLYMA_03G050100	GLYMA_10G060100
GLYMA_07G023300	GLYMA_09G184100	GLYMA_03G056000	GLYMA_10G060200
GLYMA_14G103100	GLYMA_12G118700	GLYMA_03G078000	GLYMA_U032500
GLYMA_16G026400	GLYMA_07G159100	GLYMA_04G107500	GLYMA_11G063100
GLYMA_19G254800	GLYMA_20G006200	GLYMA_03G123600	GLYMA_11G088000
GLYMA_01G204400	GLYMA_04G027400	GLYMA_03G125000	GLYMA_11G125500
GLYMA_09G071600	GLYMA_11G051200	GLYMA_03G132700	GLYMA_12G040000
GLYMA_11G038600	GLYMA_15G007900	GLYMA_03G163500	GLYMA_12G050100
GLYMA_13G112000	GLYMA_04G173500	GLYMA_03G168000	GLYMA_12G167300
GLYMA_17G047700	GLYMA_06G190800	GLYMA_03G183900	GLYMA_13G081700
B	GLYMA_09G254400	GLYMA_03G189200	GLYMA_13G079700
GLYMA_10G252600	GLYMA_10G230200	GLYMA_03G201300	GLYMA_13G145100
GLYMA_13G317000	GLYMA_16G031400	GLYMA_03G211900	GLYMA_13G328800
GLYMA_11G129300	GLYMA_18G238600	GLYMA_03G220100	GLYMA_13G346300
GLYMA_20G202000	GLYMA_04G169900	GLYMA_03G221700	GLYMA_13G364400
GLYMA_09G006100	B	GLYMA_03G239700	GLYMA_14G008200
GLYMA_10G188900	C	GLYMA_03G247100	GLYMA_14G046200
GLYMA_14G060600	GLYMA_12G019800	GLYMA_03G255000	GLYMA_14G052400
GLYMA_07G074300	GLYMA_08G230500	GLYMA_04G007300	GLYMA_14G150100
GLYMA_10G046500	GLYMA_17G140400	GLYMA_04G010000	GLYMA_14G201700
GLYMA_17G064200	GLYMA_11G228000	GLYMA_04G020200	GLYMA_15G003900
GLYMA_19G215200	GLYMA_11G222300	GLYMA_04G022100	GLYMA_15G045000
GLYMA_03G238700	GLYMA_05G042200	GLYMA_04G027200	GLYMA_15G182600
GLYMA_07G209600	GLYMA_15G218900	GLYMA_04G042300	GLYMA_15G222300
GLYMA_20G205700	GLYMA_11G195200	GLYMA_04G045400	GLYMA_16G003300
GLYMA_07G223500	GLYMA_15G119100	GLYMA_04G078300	GLYMA_16G008200
GLYMA_09G142500	GLYMA_01G127200	GLYMA_04G090300	GLYMA_16G113000
GLYMA_14G031100	GLYMA_09G022800	GLYMA_04G123800	GLYMA_17G030100
GLYMA_12G077200	GLYMA_10G006700	GLYMA_04G147700	GLYMA_17G073400
GLYMA_20G201900	GLYMA_03G044500	GLYMA_04G158800	GLYMA_17G133000
GLYMA_20G201800	GLYMA_13G084000	GLYMA_04G212000	GLYMA_17G193800
GLYMA_15G071000	GLYMA_13G333200	GLYMA_04G222100	GLYMA_18G018900
GLYMA_18G293500	GLYMA_11G256500	GLYMA_04G223300	GLYMA_18G117100
GLYMA_14G188000	GLYMA_07G212800	GLYMA_04G233300	GLYMA_19G074000
GLYMA_01G157700	GLYMA_09G040600	GLYMA_04G246600	GLYMA_19G263500
GLYMA_09G142200	GLYMA_11G119000	GLYMA_05G044000	GLYMA_20G058000
GLYMA_06G189100	GLYMA_01G210500	GLYMA_05G018100	GLYMA_20G072400
GLYMA_12G161400	GLYMA_19G263100	GLYMA_05G006000	GLYMA_20G144800
GLYMA_15G217200	GLYMA_11G236700	GLYMA_05G077100	GLYMA_07G135800
GLYMA_06G147900	GLYMA_11G243100	GLYMA_05G098800	GLYMA_14G001600
GLYMA_13G247000	GLYMA_04G180400	GLYMA_05G112000	GLYMA_04G133200
GLYMA_18G112500	GLYMA_18G190000	GLYMA_05G122400	GLYMA_13G046300
GLYMA_10G273300	GLYMA_10G188400	GLYMA_05G140400	GLYMA_19G046300
GLYMA_20G116600	GLYMA_08G175400	GLYMA_05G146000	GLYMA_06G192300
GLYMA_06G303300	GLYMA_14G195000	GLYMA_05G160800	GLYMA_01G056900
GLYMA_08G295000	GLYMA_13G323800	GLYMA_05G161500	GLYMA_10G184500
GLYMA_13G265300	GLYMA_02G005800	GLYMA_05G161600	GLYMA_11G135800
GLYMA_03G238800	GLYMA_09G179900	GLYMA_05G195000	GLYMA_12G059500
GLYMA_17G011100	GLYMA_19G133400	GLYMA_U040600	GLYMA_18G185900
GLYMA_15G134300	GLYMA_09G014400	GLYMA_05G215900	GLYMA_20G206000
GLYMA_01G190600	GLYMA_12G053800	GLYMA_05G215800	GLYMA_17G038800
GLYMA_08G295100	GLYMA_15G041100	GLYMA_05G200900	GLYMA_10G082800
GLYMA_17G025700	GLYMA_13G030200	GLYMA_06G027200	GLYMA_13G202300
GLYMA_11G151500	GLYMA_09G118300	GLYMA_06G036800	GLYMA_15G173300
GLYMA_17G211800	GLYMA_09G049100	GLYMA_06G042100	GLYMA_17G051400
GLYMA_01G069700	GLYMA_01G126600	GLYMA_06G046000	GLYMA_08G095300
GLYMA_02G198300	GLYMA_12G017900	GLYMA_06G077400	GLYMA_10G298700
GLYMA_01G171600	GLYMA_07G124400	GLYMA_06G109200	GLYMA_16G062000
GLYMA_20G116700	GLYMA_03G099000	GLYMA_06G109500	GLYMA_03G143600
GLYMA_03G229100	GLYMA_20G022500	GLYMA_06G148500	GLYMA_19G146600
GLYMA_18G172100	GLYMA_15G041000	GLYMA_06G162600	GLYMA_02G311000
GLYMA_06G273600	GLYMA_13G249600	GLYMA_06G182200	GLYMA_13G197300
GLYMA_06G241400	GLYMA_10G008400	GLYMA_06G190200	GLYMA_15G235000
GLYMA_07G259800	GLYMA_17G030300	GLYMA_06G195500	GLYMA_05G149900
GLYMA_09G005000	GLYMA_11G152000	GLYMA_06G202300	GLYMA_08G106700
GLYMA_14G030700	GLYMA_12G176900	GLYMA_06G248900	GLYMA_02G016100
GLYMA_07G236400	GLYMA_06G115800	GLYMA_06G259800	GLYMA_07G025800
GLYMA_15G223900	GLYMA_08G039200	GLYMA_06G267300	GLYMA_07G114000
GLYMA_20G178000	GLYMA_20G202300	GLYMA_06G284900	GLYMA_08G216600
GLYMA_03G095200	GLYMA_03G147900	GLYMA_06G300100	GLYMA_09G240400
GLYMA_12G037600	GLYMA_06G121000	GLYMA_06G321600	GLYMA_10G016500
GLYMA_18G013600	GLYMA_16G060800	GLYMA_07G014500	GLYMA_14G056200
GLYMA_03G160400	GLYMA_09G274200	GLYMA_07G023300	GLYMA_17G042800
GLYMA_04G069500	GLYMA_08G039300	GLYMA_07G034800	GLYMA_02G103100
GLYMA_09G094400	GLYMA_01G240300	GLYMA_07G053900	GLYMA_02G137400
GLYMA_11G043700	GLYMA_16G072000	GLYMA_07G057400	GLYMA_04G098400
GLYMA_06G256600	GLYMA_08G118200	GLYMA_07G090400	GLYMA_04G171600
GLYMA_14G157600	GLYMA_08G250300	GLYMA_07G140000	GLYMA_06G092000
GLYMA_01G012800	GLYMA_19G062800	GLYMA_07G165700	GLYMA_06G283300
GLYMA_13G278000	GLYMA_05G211600	GLYMA_07G202300	GLYMA_03G128600
GLYMA_17G128900	GLYMA_10G022500	GLYMA_07G216000	GLYMA_19G131000
GLYMA_11G129800	GLYMA_15G265900	GLYMA_07G232900	GLYMA_01G195800
GLYMA_13G272400	GLYMA_06G302600	GLYMA_07G243500	GLYMA_02G126100
GLYMA_07G247800	GLYMA_11G121800	GLYMA_07G243600	GLYMA_04G026200
GLYMA_17G131900	GLYMA_03G231200	GLYMA_07G262700	GLYMA_05G108200
GLYMA_02G020900	GLYMA_02G064100	GLYMA_07G268100	GLYMA_U018600
GLYMA_03G120100	GLYMA_19G008600	GLYMA_08G005100	GLYMA_13G050700
GLYMA_12G158300	GLYMA_02G307300	GLYMA_08G018000	GLYMA_02G099100
GLYMA_06G301700	GLYMA_07G045500	GLYMA_08G021900	GLYMA_13G340800
GLYMA_18G137800	GLYMA_06G221700	GLYMA_08G029400	GLYMA_15G063600
GLYMA_12G005000	GLYMA_11G147700	GLYMA_08G035300	GLYMA_08G326000
GLYMA_18G104100	GLYMA_09G023000	GLYMA_08G072200	GLYMA_07G249000
GLYMA_16G162500	GLYMA_18G080200	GLYMA_08G072300	GLYMA_12G236800
GLYMA_17G131700	GLYMA_06G050900	GLYMA_08G077400	GLYMA_11G134300
GLYMA_02G284300	GLYMA_09G036400	GLYMA_08G093500	GLYMA_12G022200
GLYMA_07G236500	GLYMA_17G124900	GLYMA_08G093500	GLYMA_06G110800
GLYMA_03G125600	GLYMA_20G133000	GLYMA_08G095800	GLYMA_19G105500
GLYMA_13G147600	GLYMA_08G169100	GLYMA_08G108000	GLYMA_07G192000
GLYMA_19G247300	GLYMA_20G220900	GLYMA_08G109500	GLYMA_10G289900
GLYMA_02G195900	GLYMA_09G128400	GLYMA_08G115300	GLYMA_11G062300
GLYMA_09G240400	GLYMA_15G036200	GLYMA_08G116300	GLYMA_13G244600
GLYMA_17G155300	GLYMA_17G061400	GLYMA_08G120100	GLYMA_14G091000
GLYMA_10G165800	GLYMA_15G228200	GLYMA_08G132800	GLYMA_09G283600
GLYMA_12G054100	GLYMA_18G254100	GLYMA_08G156200	GLYMA_19G085100
GLYMA_01G240800	GLYMA_01G135500	GLYMA_08G160800	GLYMA_20G249900
GLYMA_15G028400	GLYMA_08G246700	GLYMA_08G172800	GLYMA_05G222600
GLYMA_03G191900	GLYMA_15G071000	GLYMA_08G173400	GLYMA_08G029400
GLYMA_16G061800	GLYMA_17G019300	GLYMA_08G182100	GLYMA_18G281800
GLYMA_04G152900	GLYMA_18G020300	GLYMA_08G189200	GLYMA_19G118500
GLYMA_17G011800	GLYMA_20G003500	GLYMA_08G189600	GLYMA_07G192900
GLYMA_20G098700	GLYMA_08G119200	GLYMA_08G200100	GLYMA_16G016700
GLYMA_02G287900	GLYMA_08G273600	GLYMA_08G200200	GLYMA_19G021900
GLYMA_15G093100	GLYMA_17G155400	GLYMA_08G218600	GLYMA_19G259700
GLYMA_14G116400	GLYMA_18G055400	GLYMA_08G230100	GLYMA_01G159200
GLYMA_02G132500	GLYMA_18G092400	GLYMA_08G240800	GLYMA_07G109200
GLYMA_18G219200	GLYMA_02G017100	GLYMA_08G254400	GLYMA_02G261800
GLYMA_03G054900	GLYMA_17G008000	GLYMA_08G293300	GLYMA_02G051900
GLYMA_14G030800	GLYMA_17G180500	GLYMA_08G302500	GLYMA_02G229400
GLYMA_16G191800	GLYMA_08G161700	GLYMA_08G302600	GLYMA_03G086200
GLYMA_09G069600	GLYMA_02G132100	GLYMA_08G325800	GLYMA_03G088400
GLYMA_16G184100	GLYMA_10G092500	GLYMA_08G341400	GLYMA_13G125600
GLYMA_19G162200	GLYMA_19G144600	GLYMA_08G346600	GLYMA_17G133600
GLYMA_20G118400	GLYMA_20G114200	GLYMA_08G363800	GLYMA_01G056800
GLYMA_18G069000	GLYMA_10G092800	GLYMA_09G005700	GLYMA_03G042700
GLYMA_16G193300	GLYMA_13G306900	GLYMA_09G013700	B
GLYMA_10G021000	GLYMA_09G122600	GLYMA_09G045700	C
GLYMA_09G108100	GLYMA_13G338300	GLYMA_09G118800	D
GLYMA_01G098300	GLYMA_19G196900	GLYMA_09G127700	E
GLYMA_10G226000	GLYMA_15G057300	GLYMA_09G158900	GLYMA_06G068800
GLYMA_11G210300	GLYMA_16G207700	GLYMA_09G160400	GLYMA_12G226600
GLYMA_10G093500	GLYMA_17G136600	GLYMA_09G185500	GLYMA_08G279000
GLYMA_16G029700	GLYMA_06G082000	GLYMA_09G203300	GLYMA_13G274100
GLYMA_16G125800	GLYMA_01G177900	GLYMA_09G218600	GLYMA_10G194200
GLYMA_16G193900	GLYMA_01G213100	GLYMA_09G235400	GLYMA_02G006200
GLYMA_16G186200	GLYMA_07G067700	GLYMA_09G238800	GLYMA_18G281400
GLYMA_04G003100	GLYMA_10G004800	GLYMA_09G266200	GLYMA_13G088100
GLYMA_08G044200	GLYMA_19G008300	GLYMA_10G002200	GLYMA_11G131900
GLYMA_03G096600	GLYMA_20G153300	GLYMA_10G010300	GLYMA_16G012600
GLYMA_08G218200	GLYMA_19G221800	GLYMA_10G019900	GLYMA_06G105000
GLYMA_16G125300	GLYMA_03G176300	GLYMA_10G037100	GLYMA_01G195900
GLYMA_05G033300	GLYMA_03G030500	GLYMA_10G048500	GLYMA_18G148000
GLYMA_01G027100	GLYMA_04G102600	GLYMA_10G055300	GLYMA_03G116700
GLYMA_03G046000	GLYMA_09G022500	GLYMA_10G060100	GLYMA_01G022500
GLYMA_16G191200	GLYMA_16G043300	GLYMA_10G130700	GLYMA_17G145400
GLYMA_03G232500	GLYMA_04G035600	GLYMA_10G145300	GLYMA_16G040000
GLYMA_11G002800	GLYMA_17G139900	GLYMA_10G147600	GLYMA_08G100100
GLYMA_19G218800	GLYMA_03G096500	GLYMA_10G162100	GLYMA_04G254200
GLYMA_03G018400	GLYMA_05G111500	GLYMA_10G177200	GLYMA_13G234200
GLYMA_14G118700	GLYMA_12G094100	GLYMA_10G178400	GLYMA_07G134800
GLYMA_07G143700	GLYMA_12G195600	GLYMA_10G189900	GLYMA_08G207900
GLYMA_14G204300	GLYMA_04G042400	GLYMA_10G193500	GLYMA_19G161100
GLYMA_10G134700	GLYMA_06G167600	GLYMA_10G204400	GLYMA_13G341700
GLYMA_08G147100	GLYMA_07G142600	GLYMA_10G205900	GLYMA_12G196700
GLYMA_15G085100	GLYMA_12G019900	GLYMA_10G231200	GLYMA_03G130600
GLYMA_16G176600	GLYMA_12G196600	GLYMA_10G243200	GLYMA_15G170500
GLYMA_07G226500	GLYMA_04G251000	GLYMA_10G246300	GLYMA_08G252800
GLYMA_08G206800	GLYMA_03G001600	GLYMA_10G247500	GLYMA_06G165000
GLYMA_02G042500	GLYMA_09G120000	GLYMA_10G253000	GLYMA_08G303900
GLYMA_09G078100	GLYMA_17G230600	GLYMA_10G278000	GLYMA_19G194500
GLYMA_13G129100	GLYMA_19G192900	GLYMA_10G281400	GLYMA_14G071400
GLYMA_03G053700	GLYMA_19G228400	GLYMA_11G010500	GLYMA_08G077400
GLYMA_16G171100	GLYMA_17G030200	GLYMA_11G025600	GLYMA_17G253200
GLYMA_08G198000	GLYMA_07G139400	GLYMA_11G029500	GLYMA_07G060400
GLYMA_01G223300	GLYMA_01G083300	GLYMA_11G038800	GLYMA_04G039300
GLYMA_18G254700	GLYMA_01G132000	GLYMA_11G052100	GLYMA_12G036400
GLYMA_14G156900	GLYMA_11G147600	GLYMA_11G053000	GLYMA_05G108200
GLYMA_10G054500	GLYMA_01G084000	GLYMA_11G053100	GLYMA_05G157000
GLYMA_14G124800	GLYMA_17G052900	GLYMA_11G059100	GLYMA_06G302100
GLYMA_05G049800	GLYMA_20G036200	GLYMA_11G080300	GLYMA_18G005100
GLYMA_11G207300	GLYMA_06G109200	GLYMA_11G091400	GLYMA_09G068400
GLYMA_09G145200	GLYMA_17G030100	GLYMA_11G095100	GLYMA_12G236800
GLYMA_02G298800	GLYMA_15G064700	GLYMA_11G107100	GLYMA_12G217200
GLYMA_20G140600	GLYMA_18G127400	GLYMA_11G111500	GLYMA_02G195000
GLYMA_04G149800	GLYMA_13G346100	GLYMA_11G119500	GLYMA_04G062300
GLYMA_16G132500	GLYMA_12G088700	GLYMA_11G131900	GLYMA_06G081800
GLYMA_06G203900	GLYMA_06G193500	GLYMA_11G134000	GLYMA_06G099100
GLYMA_17G005000	GLYMA_14G201700	GLYMA_U020300	GLYMA_18G036200
GLYMA_03G083800	GLYMA_13G097100	GLYMA_11G171400	GLYMA_04G210000
GLYMA_15G233200	GLYMA_04G242400	GLYMA_11G163300	GLYMA_10G078200
GLYMA_05G187200	GLYMA_06G124000	GLYMA_11G215500	GLYMA_13G076700
GLYMA_10G072500	GLYMA_01G078700	GLYMA_11G219600	GLYMA_03G263700
GLYMA_16G184700	GLYMA_09G156900	GLYMA_11G225300	GLYMA_14G006900
GLYMA_06G201000	GLYMA_06G020300	GLYMA_11G228100	GLYMA_02G306200
GLYMA_02G248000	GLYMA_01G172700	GLYMA_11G236300	GLYMA_05G200400
GLYMA_20G224300	GLYMA_03G208200	GLYMA_11G247300	GLYMA_20G166800
GLYMA_06G033000	GLYMA_04G227200	GLYMA_12G001600	GLYMA_03G135800
GLYMA_12G137700	GLYMA_07G048800	GLYMA_12G021300	GLYMA_05G095900
GLYMA_19G172900	GLYMA_09G159400	GLYMA_12G022700	GLYMA_19G137800
GLYMA_02G152600	GLYMA_13G088400	GLYMA_12G040000	GLYMA_18G258400
GLYMA_20G207600	GLYMA_13G328700	GLYMA_12G056300	GLYMA_15G269100
GLYMA_16G150100	GLYMA_15G124900	GLYMA_12G073100	GLYMA_20G130800
GLYMA_14G176000	GLYMA_19G006200	GLYMA_12G088300	GLYMA_17G157600
GLYMA_02G154600	GLYMA_07G165900	GLYMA_12G104800	GLYMA_02G254800
GLYMA_16G206900	GLYMA_12G101200	GLYMA_12G121000	GLYMA_13G064000
GLYMA_16G069500	GLYMA_06G085800	GLYMA_12G135000	GLYMA_05G157700
GLYMA_04G113500	GLYMA_20G010900	GLYMA_12G149100	GLYMA_14G062700
GLYMA_05G009900	GLYMA_14G005700	GLYMA_12G195500	GLYMA_08G025600
GLYMA_16G172300	GLYMA_01G228700	GLYMA_12G203100	GLYMA_12G017000
GLYMA_16G174800	GLYMA_15G162600	GLYMA_12G208400	GLYMA_19G022100
GLYMA_19G203800	GLYMA_18G282600	GLYMA_12G210600	GLYMA_02G005600
GLYMA_18G254400	GLYMA_06G013200	GLYMA_12G212300	GLYMA_07G037700
GLYMA_14G211100	GLYMA_06G302700	GLYMA_12G213600	GLYMA_16G138400
GLYMA_07G155800	GLYMA_11G120200	GLYMA_12G217400	GLYMA_11G142900
GLYMA_08G316000	GLYMA_07G141300	GLYMA_12G222400	GLYMA_17G245200
GLYMA_01G216000	GLYMA_15G057500	GLYMA_13G102000	GLYMA_03G221700
GLYMA_19G202300	GLYMA_05G222400	GLYMA_13G099500	GLYMA_17G144100
GLYMA_16G171000	GLYMA_01G161100	GLYMA_13G082300	GLYMA_13G197800
GLYMA_12G087200	GLYMA_19G011700	GLYMA_13G119400	GLYMA_15G123000
GLYMA_05G082400	GLYMA_20G087200	GLYMA_13G123500	GLYMA_13G333200
GLYMA_04G064400	GLYMA_02G267900	GLYMA_13G142400	GLYMA_16G023000
GLYMA_10G068000	GLYMA_15G128700	GLYMA_13G173500	GLYMA_16G218900
GLYMA_11G038600	GLYMA_05G196500	GLYMA_13G177500	GLYMA_09G032100
GLYMA_12G075200	GLYMA_06G249700	GLYMA_13G194400	GLYMA_19G118500
GLYMA_05G084900	GLYMA_03G251400	GLYMA_13G203900	GLYMA_18G259100
GLYMA_06G200400	GLYMA_11G238200	GLYMA_13G237500	GLYMA_03G163100
GLYMA_16G214300	GLYMA_12G080100	GLYMA_13G237700	GLYMA_17G065800
GLYMA_12G104800	GLYMA_20G063100	GLYMA_13G266100	GLYMA_03G261800
GLYMA_20G071400	GLYMA_03G116300	GLYMA_13G272500	GLYMA_13G234700
GLYMA_16G125600	GLYMA_06G169800	GLYMA_13G279900	GLYMA_13G280000
GLYMA_20G227500	GLYMA_09G004600	GLYMA_13G280000	GLYMA_15G051200
GLYMA_01G043900	GLYMA_11G179300	GLYMA_13G288100	GLYMA_08G360200
GLYMA_16G105900	GLYMA_11G028800	GLYMA_13G289400	GLYMA_02G070600
GLYMA_15G160800	GLYMA_06G111900	GLYMA_13G291800	GLYMA_03G150000
GLYMA_18G269600	GLYMA_15G274300	GLYMA_13G333100	GLYMA_06G195500
GLYMA_10G007200	GLYMA_19G016400	GLYMA_13G347500	GLYMA_20G238600
GLYMA_16G171500	GLYMA_04G090000	GLYMA_13G347600	GLYMA_11G195100
GLYMA_14G163600	GLYMA_05G160800	GLYMA_13G347700	GLYMA_01G236300
GLYMA_16G174600	GLYMA_01G165600	GLYMA_13G347800	GLYMA_08G142400
GLYMA_03G246800	GLYMA_06G220700	GLYMA_13G352000	GLYMA_05G160700
GLYMA_02G009300	GLYMA_18G201100	GLYMA_13G363300	GLYMA_13G324800
GLYMA_06G200700	GLYMA_20G222000	GLYMA_13G372000	GLYMA_07G241000
GLYMA_13G297900	GLYMA_17G225100	GLYMA_14G005700	GLYMA_06G010900
GLYMA_17G061200	GLYMA_02G003700	GLYMA_14G010900	GLYMA_19G190000
GLYMA_02G216700	GLYMA_05G124800	GLYMA_14G023000	GLYMA_01G102300
GLYMA_10G010000	GLYMA_09G128300	GLYMA_14G030400	GLYMA_10G082800
GLYMA_11G205600	GLYMA_12G068700	GLYMA_14G038300	GLYMA_06G067300
GLYMA_10G228000	GLYMA_18G252300	GLYMA_14G059200	GLYMA_13G340200
GLYMA_19G195800	GLYMA_11G030300	GLYMA_14G078600	GLYMA_02G086100
GLYMA_03G196300	GLYMA_20G135300	GLYMA_14G086500	GLYMA_01G008700
GLYMA_16G174000	GLYMA_06G148000	GLYMA_14G088300	GLYMA_07G109600
GLYMA_06G300200	GLYMA_08G179700	GLYMA_14G098000	GLYMA_03G117500
GLYMA_03G186400	GLYMA_11G239900	GLYMA_14G141000	GLYMA_03G181800
GLYMA_08G084900	GLYMA_12G004500	GLYMA_14G191700	GLYMA_14G153000
GLYMA_02G085600	GLYMA_12G184500	GLYMA_15G003300	GLYMA_10G276100
GLYMA_13G098600	GLYMA_02G094500	GLYMA_15G019400	GLYMA_20G028000
GLYMA_01G025700	GLYMA_08G360700	GLYMA_15G026300	GLYMA_09G274000
GLYMA_09G119900	GLYMA_09G242600	GLYMA_15G051200	GLYMA_13G117600
GLYMA_07G076100	GLYMA_15G052000	GLYMA_15G051500	GLYMA_19G094100
GLYMA_15G076100	GLYMA_18G285800	GLYMA_15G071400	GLYMA_10G032900
GLYMA_01G120100	GLYMA_11G035300	GLYMA_15G103800	GLYMA_02G232600
GLYMA_01G120300	GLYMA_17G230500	GLYMA_15G128700	GLYMA_08G218600
GLYMA_16G186900	GLYMA_11G011500	GLYMA_15G119700	GLYMA_04G218700
GLYMA_02G200800	GLYMA_03G032400	GLYMA_15G152900	GLYMA_03G256700
GLYMA_04G185100	GLYMA_03G036400	GLYMA_15G169100	GLYMA_13G310100
GLYMA_06G073500	GLYMA_07G151800	GLYMA_15G176000	GLYMA_13G289400
GLYMA_18G267600	GLYMA_03G039800	GLYMA_15G232800	GLYMA_14G135400
GLYMA_19G105500	GLYMA_04G040400	GLYMA_15G242900	GLYMA_03G224700
GLYMA_11G205300	GLYMA_19G001000	GLYMA_16G023000	GLYMA_02G141000
GLYMA_20G088900	GLYMA_08G060300	GLYMA_16G026400	GLYMA_13G224200
GLYMA_04G181700	GLYMA_19G133500	GLYMA_16G031300	GLYMA_01G036600
GLYMA_08G291400	GLYMA_09G056300	GLYMA_16G041200	GLYMA_02G293300
GLYMA_10G143200	GLYMA_17G121900	GLYMA_16G071800	GLYMA_03G173300
GLYMA_13G034100	GLYMA_14G167800	GLYMA_16G087100	GLYMA_10G290200
GLYMA_02G024000	GLYMA_10G276600	GLYMA_16G091800	GLYMA_08G094200
GLYMA_12G212600	GLYMA_20G241800	GLYMA_16G092200	GLYMA_10G280000
GLYMA_11G085400	GLYMA_03G026600	GLYMA_16G137200	GLYMA_13G327500
GLYMA_16G170700	GLYMA_09G025200	GLYMA_16G157100	GLYMA_07G250000
GLYMA_19G108100	GLYMA_09G202300	GLYMA_16G164200	GLYMA_19G141700
GLYMA_03G106800	GLYMA_10G127500	GLYMA_16G176200	GLYMA_02G223700
GLYMA_16G206800	GLYMA_13G322100	GLYMA_16G196300	GLYMA_15G071400
GLYMA_19G052700	GLYMA_19G133300	GLYMA_16G208900	GLYMA_16G145000
GLYMA_17G108900	GLYMA_17G165600	GLYMA_16G213700	GLYMA_03G118100
GLYMA_18G224600	GLYMA_03G191300	GLYMA_16G214900	GLYMA_19G207100
GLYMA_07G081200	GLYMA_20G170400	GLYMA_17G005600	GLYMA_10G269400
GLYMA_17G245200	GLYMA_05G013700	GLYMA_17G027400	GLYMA_08G297100
GLYMA_01G085600	GLYMA_06G116400	GLYMA_17G030200	GLYMA_17G231700
GLYMA_18G230700	GLYMA_09G264900	GLYMA_17G030200	GLYMA_14G124600
GLYMA_04G105400	GLYMA_13G289200	GLYMA_17G040500	GLYMA_19G193200
GLYMA_09G041600	GLYMA_18G141900	GLYMA_17G040800	GLYMA_01G147600
GLYMA_07G236800	GLYMA_04G250900	GLYMA_17G047300	GLYMA_01G188400
GLYMA_06G278600	GLYMA_05G005800	GLYMA_17G051600	GLYMA_01G188600
GLYMA_10G154600	GLYMA_13G327300	GLYMA_17G064600	GLYMA_01G207000
GLYMA_06G011200	GLYMA_20G149500	GLYMA_17G081800	GLYMA_01G216000
GLYMA_08G058800	GLYMA_10G243600	GLYMA_17G094400	GLYMA_02G066200
GLYMA_16G168500	GLYMA_15G274200	GLYMA_17G096400	GLYMA_02G087400
GLYMA_05G029000	GLYMA_17G139800	GLYMA_17G101000	GLYMA_02G294100
GLYMA_03G096200	GLYMA_13G201100	GLYMA_17G126500	GLYMA_03G162700
GLYMA_03G154400	GLYMA_06G276700	GLYMA_17G126500	GLYMA_04G103900
GLYMA_12G012200	GLYMA_03G022700	GLYMA_17G128000	GLYMA_05G186700
GLYMA_16G109300	GLYMA_11G236200	GLYMA_17G143900	GLYMA_05G214400
GLYMA_06G000400	GLYMA_05G053800	GLYMA_17G155000	GLYMA_06G085700
GLYMA_08G119500	GLYMA_03G036500	GLYMA_17G164200	GLYMA_06G236400
GLYMA_02G244800	GLYMA_14G218100	GLYMA_17G165600	GLYMA_06G290000
GLYMA_09G092400	GLYMA_10G282200	GLYMA_17G180600	GLYMA_07G055000
GLYMA_12G175800	GLYMA_01G144400	GLYMA_17G236200	GLYMA_08G020900
GLYMA_20G101500	GLYMA_11G038300	GLYMA_17G252200	GLYMA_08G035000
GLYMA_15G010800	GLYMA_14G198900	GLYMA_17G260400	GLYMA_09G041500
GLYMA_07G007800	GLYMA_02G228100	GLYMA_18G023600	GLYMA_09G147200
GLYMA_06G250300	GLYMA_08G150800	GLYMA_18G033500	GLYMA_10G204400
GLYMA_02G111000	GLYMA_16G222200	GLYMA_18G036300	GLYMA_10G223200
GLYMA_09G021100	GLYMA_07G165700	GLYMA_18G041100	GLYMA_11G014600
GLYMA_16G175000	GLYMA_11G000500	GLYMA_18G042100	GLYMA_11G036400
GLYMA_08G224100	GLYMA_16G164200	GLYMA_18G061100	GLYMA_11G036500
GLYMA_05G192300	GLYMA_09G118800	GLYMA_18G074900	GLYMA_U022100
GLYMA_13G327300	GLYMA_10G221100	GLYMA_18G151400	GLYMA_12G103100
GLYMA_12G156500	GLYMA_09G281900	GLYMA_18G157800	GLYMA_12G197700
GLYMA_07G204800	GLYMA_01G211000	GLYMA_18G181700	GLYMA_12G203100
GLYMA_17G244500	GLYMA_10G066700	GLYMA_18G213200	GLYMA_13G236500
GLYMA_13G133300	GLYMA_03G222300	GLYMA_18G220600	GLYMA_14G050100
GLYMA_17G051000	GLYMA_16G055900	GLYMA_18G224500	GLYMA_14G056200
GLYMA_19G134800	GLYMA_17G029200	GLYMA_18G228900	GLYMA_14G084700
GLYMA_13G364100	GLYMA_09G102400	GLYMA_18G231500	GLYMA_14G171500
GLYMA_03G145600	GLYMA_10G207000	GLYMA_18G234600	GLYMA_14G205600
GLYMA_15G086100	GLYMA_05G108200	GLYMA_18G238200	GLYMA_15G152000
GLYMA_06G291200	GLYMA_07G189000	GLYMA_18G259100	GLYMA_16G047600
GLYMA_02G107900	GLYMA_02G190900	GLYMA_18G265100	GLYMA_17G070800
GLYMA_05G161900	GLYMA_13G270400	GLYMA_19G011400	GLYMA_17G169800
GLYMA_02G177800	GLYMA_12G044600	GLYMA_19G022100	GLYMA_17G170300
GLYMA_12G218600	GLYMA_04G123800	GLYMA_19G054900	GLYMA_18G159900
GLYMA_20G175200	GLYMA_10G167100	GLYMA_19G063400	GLYMA_18G252300
GLYMA_19G195200	GLYMA_17G140200	GLYMA_19G114700	GLYMA_19G138000
GLYMA_06G101000	GLYMA_12G066000	GLYMA_19G127200	GLYMA_19G213100
GLYMA_12G069400	GLYMA_11G034000	GLYMA_19G130800	GLYMA_19G262700
GLYMA_13G295700	GLYMA_06G188900	GLYMA_19G147200	GLYMA_20G070100
GLYMA_01G005100	GLYMA_16G042900	GLYMA_19G164800	GLYMA_20G155100
GLYMA_15G196500	GLYMA_19G198000	GLYMA_19G164900	GLYMA_20G197000
GLYMA_13G242300	GLYMA_10G167800	GLYMA_19G217000	GLYMA_20G215700
GLYMA_13G332500	GLYMA_08G230100	GLYMA_19G217800	GLYMA_09G089400
GLYMA_14G054000	GLYMA_07G223200	GLYMA_19G222200	GLYMA_02G239600
GLYMA_08G234500	GLYMA_13G090700	GLYMA_19G231700	GLYMA_02G281700
GLYMA_02G224000	GLYMA_06G160400	GLYMA_19G254800	GLYMA_03G208800
GLYMA_01G091700	GLYMA_13G113000	GLYMA_19G257400	GLYMA_03G258300
GLYMA_05G211400	GLYMA_01G208200	GLYMA_19G257500	GLYMA_04G200600
GLYMA_16G193200	GLYMA_13G054700	GLYMA_20G000600	GLYMA_05G200800
GLYMA_11G169100	D	GLYMA_20G017900	GLYMA_06G254000
GLYMA_17G224900	E	GLYMA_20G024800	GLYMA_07G130400
GLYMA_10G161900	F	GLYMA_20G063100	GLYMA_07G272800
GLYMA_11G124000	G	GLYMA_20G090700	GLYMA_09G072200
GLYMA_09G003100	GLYMA_01G074600	GLYMA_20G111000	GLYMA_09G117100
GLYMA_07G017400	GLYMA_01G001500	GLYMA_20G144800	GLYMA_10G053500
GLYMA_10G098400	GLYMA_01G002300	GLYMA_20G147600	GLYMA_U019800
GLYMA_14G171700	GLYMA_01G007300	GLYMA_20G148200	GLYMA_12G174100
GLYMA_04G010600	GLYMA_01G008200	GLYMA_20G148300	GLYMA_13G112600
GLYMA_20G107500	GLYMA_01G010700	GLYMA_20G162600	GLYMA_13G281400
GLYMA_11G077900	GLYMA_01G012200	GLYMA_20G162800	GLYMA_14G032700
GLYMA_16G075500	GLYMA_01G013100	GLYMA_20G164700	GLYMA_15G181000
GLYMA_03G168000	GLYMA_01G013200	GLYMA_20G209700	GLYMA_17G047100
GLYMA_16G024400	GLYMA_01G013300	GLYMA_20G216600	GLYMA_02G274900
GLYMA_10G148500	GLYMA_01G027900	GLYMA_20G233000	GLYMA_06G213300
GLYMA_07G013700	GLYMA_01G036600	GLYMA_20G241600	GLYMA_13G193200
GLYMA_03G186300	GLYMA_01G042100	E	GLYMA_16G217300
GLYMA_09G053700	GLYMA_01G045900	F	GLYMA_06G013900
GLYMA_16G175100	GLYMA_01G048400	GLYMA_02G145700	GLYMA_11G088400
GLYMA_16G044200	GLYMA_01G049500	GLYMA_10G028300	GLYMA_16G114800
GLYMA_12G123400	GLYMA_01G055200	GLYMA_10G028300	GLYMA_13G131300
GLYMA_08G099800	GLYMA_01G062900	GLYMA_10G028300	GLYMA_01G198900
GLYMA_01G112200	GLYMA_01G065800	GLYMA_10G246300	GLYMA_02G213500
GLYMA_13G221900	GLYMA_01G078700	GLYMA_10G246500	GLYMA_09G268900
GLYMA_03G020400	GLYMA_01G079800	GLYMA_10G246500	GLYMA_10G178000
GLYMA_19G179900	GLYMA_01G083300	GLYMA_20G146200	GLYMA_13G271500
GLYMA_11G130400	GLYMA_01G084000	GLYMA_20G146200	GLYMA_18G067400
GLYMA_14G054300	GLYMA_01G091100	GLYMA_20G148200	GLYMA_01G019400
GLYMA_17G065200	GLYMA_01G097400	GLYMA_20G148400	GLYMA_01G098000
GLYMA_16G193500	GLYMA_01G108200	GLYMA_20G148400	GLYMA_04G089900
GLYMA_19G244300	GLYMA_01G121000	GLYMA_20G148300	GLYMA_06G164900
GLYMA_15G001300	GLYMA_01G125300	GLYMA_03G163500	GLYMA_10G031900
GLYMA_20G034700	GLYMA_01G125400	GLYMA_10G037100	GLYMA_10G040400
GLYMA_14G058600	GLYMA_01G126600	GLYMA_13G123500	GLYMA_10G162400
GLYMA_16G173900	GLYMA_01G127200	GLYMA_19G164900	GLYMA_11G145500
GLYMA_06G121200	GLYMA_01G129000	GLYMA_01G120400	GLYMA_13G354100
GLYMA_18G156700	GLYMA_01G130500	GLYMA_01G120400	GLYMA_14G085200
GLYMA_14G040300	GLYMA_01G130800	GLYMA_02G227200	GLYMA_17G256500
GLYMA_16G171400	GLYMA_01G131800	GLYMA_03G056700	GLYMA_19G168500
GLYMA_06G206200	GLYMA_01G135500	GLYMA_07G151300	GLYMA_19G221900
GLYMA_01G167200	GLYMA_01G137700	GLYMA_14G194300	GLYMA_20G210400
GLYMA_05G211900	GLYMA_01G141100	GLYMA_14G194300	GLYMA_02G157800
GLYMA_02G190300	GLYMA_01G143500	GLYMA_18G062000	GLYMA_19G196600
GLYMA_10G161000	GLYMA_01G146000	GLYMA_18G202600	GLYMA_01G066600
GLYMA_01G021000	GLYMA_01G165600	GLYMA_03G144500	GLYMA_01G076900
GLYMA_03G015900	GLYMA_01G172600	GLYMA_03G144500	GLYMA_03G034000
GLYMA_17G080000	GLYMA_01G172700	GLYMA_10G278000	GLYMA_03G105700
GLYMA_12G211300	GLYMA_01G173500	GLYMA_15G195200	GLYMA_03G141200
GLYMA_16G186700	GLYMA_01G177900	GLYMA_19G147300	GLYMA_05G208300
GLYMA_08G002500	GLYMA_01G179600	GLYMA_19G147400	GLYMA_06G012200
GLYMA_06G212500	GLYMA_01G184900	GLYMA_20G111000	GLYMA_06G291900
GLYMA_08G286100	GLYMA_01G200400	GLYMA_20G111000	GLYMA_07G027200
GLYMA_20G050000	GLYMA_01G208200	GLYMA_20G111000	GLYMA_07G083500
GLYMA_14G216400	GLYMA_01G210500	GLYMA_20G111000	GLYMA_08G036900
GLYMA_12G225900	GLYMA_01G211000	GLYMA_20G111000	GLYMA_08G148500
GLYMA_14G186000	GLYMA_01G213100	GLYMA_01G188400	GLYMA_08G152500
GLYMA_16G069300	GLYMA_01G214400	GLYMA_01G188400	GLYMA_08G239500
GLYMA_19G108200	GLYMA_01G222200	GLYMA_01G188600	GLYMA_08G271900
GLYMA_01G089200	GLYMA_01G224400	GLYMA_02G016100	GLYMA_08G346300
GLYMA_20G233400	GLYMA_01G228700	GLYMA_02G261700	GLYMA_09G204500
GLYMA_12G174700	GLYMA_01G230100	GLYMA_02G261700	GLYMA_10G007300
GLYMA_04G060900	GLYMA_01G235000	GLYMA_02G264700	GLYMA_10G014500
GLYMA_06G092000	GLYMA_01G240800	GLYMA_02G267400	GLYMA_10G034300
GLYMA_13G036300	GLYMA_02G001100	GLYMA_02G294100	GLYMA_10G042800
GLYMA_13G236200	GLYMA_02G005800	GLYMA_03G159800	GLYMA_10G093100
GLYMA_18G171700	GLYMA_02G009300	GLYMA_03G263700	GLYMA_10G142600
GLYMA_19G133400	GLYMA_02G010000	GLYMA_03G263700	GLYMA_10G162300
GLYMA_15G036200	GLYMA_02G010100	GLYMA_04G028100	GLYMA_10G241300
GLYMA_14G144000	GLYMA_02G016200	GLYMA_04G103900	GLYMA_10G241400
GLYMA_08G182600	GLYMA_02G020300	GLYMA_04G217400	GLYMA_11G131200
GLYMA_08G350000	GLYMA_02G024600	GLYMA_05G063500	GLYMA_12G042800
GLYMA_07G253600	GLYMA_02G027800	GLYMA_06G028300	GLYMA_12G094500
GLYMA_13G305800	GLYMA_02G029400	GLYMA_06G042100	GLYMA_12G136300
GLYMA_05G053700	GLYMA_02G030600	GLYMA_06G105000	GLYMA_12G188600
GLYMA_09G105100	GLYMA_02G037300	GLYMA_06G236400	GLYMA_13G101100
GLYMA_13G236000	GLYMA_02G047000	GLYMA_06G290000	GLYMA_13G130100
GLYMA_06G261800	GLYMA_02G047200	GLYMA_06G301300	GLYMA_13G249800
GLYMA_10G100200	GLYMA_02G050800	GLYMA_07G044300	GLYMA_13G286700
GLYMA_14G113400	GLYMA_02G063600	GLYMA_07G044300	GLYMA_14G063000
GLYMA_19G016100	GLYMA_02G064300	GLYMA_07G044300	GLYMA_15G032700
GLYMA_18G273000	GLYMA_02G064400	GLYMA_07G044300	GLYMA_15G203900
GLYMA_05G144500	GLYMA_02G067500	GLYMA_08G145300	GLYMA_16G049400
GLYMA_06G149600	GLYMA_02G067600	GLYMA_09G041500	GLYMA_17G068800
GLYMA_09G261300	GLYMA_02G070900	GLYMA_09G072000	GLYMA_17G082100
GLYMA_15G031700	GLYMA_02G078400	GLYMA_09G233800	GLYMA_17G155900
GLYMA_20G119300	GLYMA_02G088700	GLYMA_10G118900	GLYMA_18G115700
GLYMA_05G151300	GLYMA_02G092500	GLYMA_11G036400	GLYMA_18G258700
GLYMA_13G185500	GLYMA_02G094500	GLYMA_11G053800	GLYMA_19G128900
GLYMA_10G285400	GLYMA_02G096800	GLYMA_12G197700	GLYMA_19G143900
GLYMA_01G084000	GLYMA_02G108700	GLYMA_12G226600	GLYMA_19G144200
GLYMA_02G282900	GLYMA_02G109600	GLYMA_13G096900	GLYMA_19G222000
GLYMA_19G031000	GLYMA_02G120800	GLYMA_13G088100	GLYMA_19G228000
GLYMA_13G331800	GLYMA_02G124200	GLYMA_13G112400	GLYMA_20G248100
GLYMA_12G140300	GLYMA_02G124300	GLYMA_13G236500	GLYMA_02G012700
GLYMA_09G052300	GLYMA_02G124900	GLYMA_13G236600	GLYMA_02G082800
GLYMA_11G033100	GLYMA_02G127300	GLYMA_13G274100	GLYMA_02G232000
GLYMA_18G171500	GLYMA_02G128200	GLYMA_13G304300	GLYMA_03G127600
GLYMA_02G083300	GLYMA_02G130400	GLYMA_14G020100	GLYMA_03G247100
GLYMA_18G269700	GLYMA_02G132100	GLYMA_14G050100	GLYMA_03G255000
GLYMA_02G238500	GLYMA_02G133200	GLYMA_14G050100	GLYMA_04G022100
GLYMA_10G150200	GLYMA_02G133300	GLYMA_14G056200	GLYMA_04G029600
GLYMA_19G141300	GLYMA_02G138300	GLYMA_14G057900	GLYMA_04G078300
GLYMA_16G188700	GLYMA_02G145900	GLYMA_14G171500	GLYMA_05G168100
GLYMA_11G068100	GLYMA_02G147900	GLYMA_15G077000	GLYMA_06G010200
GLYMA_16G184300	GLYMA_02G148000	GLYMA_15G077100	GLYMA_07G213100
GLYMA_06G239800	GLYMA_02G148600	GLYMA_15G152000	GLYMA_08G140100
GLYMA_17G215600	GLYMA_02G149100	GLYMA_15G180000	GLYMA_08G183600
GLYMA_18G234000	GLYMA_02G151700	GLYMA_16G007400	GLYMA_08G227000
GLYMA_01G091300	GLYMA_02G155500	GLYMA_16G012600	GLYMA_08G265600
GLYMA_13G305200	GLYMA_02G156100	GLYMA_16G012600	GLYMA_08G302500
GLYMA_19G225700	GLYMA_13G030200	GLYMA_16G012600	GLYMA_08G342700
GLYMA_03G162600	GLYMA_02G175800	GLYMA_16G012600	GLYMA_09G208500
GLYMA_20G152900	GLYMA_02G176200	GLYMA_16G164800	GLYMA_11G065000
GLYMA_02G215900	GLYMA_02G178100	GLYMA_17G047300	GLYMA_11G236300
GLYMA_20G036600	GLYMA_02G190900	GLYMA_17G062600	GLYMA_13G193700
GLYMA_12G105700	GLYMA_02G194400	GLYMA_17G145300	GLYMA_13G345200
GLYMA_14G099600	GLYMA_02G195300	GLYMA_17G158300	GLYMA_14G204100
GLYMA_09G218600	GLYMA_02G200900	GLYMA_17G240100	GLYMA_14G217200
GLYMA_06G305200	GLYMA_02G201000	GLYMA_18G206600	GLYMA_15G014800
GLYMA_06G222800	GLYMA_02G201100	GLYMA_13G030900	GLYMA_15G209600
GLYMA_13G168000	GLYMA_02G201200	GLYMA_04G175800	GLYMA_15G232000
GLYMA_16G138600	GLYMA_02G207100	GLYMA_04G213300	GLYMA_16G029000
GLYMA_07G236700	GLYMA_02G229200	GLYMA_04G249000	GLYMA_16G092700
GLYMA_05G192500	GLYMA_02G233900	GLYMA_04G249000	GLYMA_16G141500
GLYMA_08G026200	GLYMA_02G234000	GLYMA_04G249000	GLYMA_18G117100
GLYMA_05G119300	GLYMA_02G234600	GLYMA_06G114000	GLYMA_19G067900
GLYMA_13G258200	GLYMA_02G237300	GLYMA_07G229100	GLYMA_19G216200
GLYMA_10G231800	GLYMA_02G240500	GLYMA_10G197500	GLYMA_20G224500
GLYMA_05G116900	GLYMA_02G241800	GLYMA_12G221500	GLYMA_11G128300
GLYMA_05G193900	GLYMA_02G243300	GLYMA_12G221500	GLYMA_07G269100
GLYMA_18G228600	GLYMA_02G247600	GLYMA_13G279900	GLYMA_02G149600
GLYMA_11G194100	GLYMA_02G261600	GLYMA_13G314600	GLYMA_02G283300
GLYMA_07G033800	GLYMA_02G264200	GLYMA_14G152700	GLYMA_02G306600
GLYMA_13G219300	GLYMA_02G271000	GLYMA_20G033300	GLYMA_04G244900
GLYMA_10G157500	GLYMA_02G278200	GLYMA_20G192300	GLYMA_06G115300
GLYMA_12G133400	GLYMA_02G278600	GLYMA_06G322100	GLYMA_06G118200
GLYMA_15G023100	GLYMA_02G280100	GLYMA_01G132500	GLYMA_12G180400
GLYMA_16G066900	GLYMA_02G286400	GLYMA_19G186100	GLYMA_14G031300
GLYMA_14G077900	GLYMA_02G298300	GLYMA_19G186100	GLYMA_14G045500
GLYMA_12G230100	GLYMA_02G298800	GLYMA_13G237000	GLYMA_14G151300
GLYMA_11G130500	GLYMA_02G307300	GLYMA_13G237000	GLYMA_15G127200
GLYMA_05G231800	GLYMA_14G201100	GLYMA_13G237000	GLYMA_02G154000
GLYMA_11G099400	GLYMA_06G304100	GLYMA_13G237000	GLYMA_02G300200
GLYMA_15G225200	GLYMA_03G001600	GLYMA_15G076500	GLYMA_03G177700
GLYMA_07G138900	GLYMA_03G002300	GLYMA_10G248000	GLYMA_06G169600
GLYMA_10G239400	GLYMA_03G002800	GLYMA_20G146100	GLYMA_08G165700
GLYMA_06G037900	GLYMA_03G003000	GLYMA_05G052600	GLYMA_08G329300
GLYMA_03G218400	GLYMA_03G014400	GLYMA_10G221600	GLYMA_10G192000
GLYMA_15G065900	GLYMA_03G022700	GLYMA_17G134800	GLYMA_11G183100
GLYMA_15G154600	GLYMA_03G026600	GLYMA_09G273100	GLYMA_15G118800
GLYMA_05G033400	GLYMA_03G028500	GLYMA_18G216000	GLYMA_13G107900
GLYMA_02G285000	GLYMA_03G028600	GLYMA_10G147600	GLYMA_06G063300
GLYMA_20G113600	GLYMA_03G029100	GLYMA_20G098400	GLYMA_12G187400
GLYMA_19G155800	GLYMA_03G030500	GLYMA_20G083800	GLYMA_07G252100
GLYMA_10G090700	GLYMA_03G032400	GLYMA_04G104600	GLYMA_11G004100
GLYMA_16G177000	GLYMA_03G036400	GLYMA_07G219500	GLYMA_11G097200
GLYMA_02G094500	GLYMA_03G036500	GLYMA_14G061100	GLYMA_13G117200
GLYMA_10G068900	GLYMA_03G038100	GLYMA_18G119100	GLYMA_15G070100
GLYMA_15G247600	GLYMA_03G038200	GLYMA_05G110200	GLYMA_15G097000
GLYMA_16G185200	GLYMA_03G038600	GLYMA_01G029200	GLYMA_16G077700
GLYMA_20G154400	GLYMA_03G039800	GLYMA_10G251900	GLYMA_04G002100
GLYMA_02G172600	GLYMA_03G040600	GLYMA_10G251900	GLYMA_01G007800
GLYMA_01G149500	GLYMA_03G040900	GLYMA_10G251900	GLYMA_07G042700
GLYMA_04G125100	GLYMA_03G044400	GLYMA_10G251900	GLYMA_14G193200
GLYMA_10G197800	GLYMA_03G044500	GLYMA_10G251900	GLYMA_01G119400
GLYMA_03G190100	GLYMA_03G051400	GLYMA_10G251900	GLYMA_01G143100
GLYMA_06G234500	GLYMA_03G053300	GLYMA_20G141600	GLYMA_03G055500
GLYMA_02G055200	GLYMA_03G056100	GLYMA_20G141600	GLYMA_03G251800
GLYMA_03G111600	GLYMA_03G056200	GLYMA_20G141600	GLYMA_05G032200
GLYMA_11G064100	GLYMA_03G076000	GLYMA_20G141600	GLYMA_05G148300
GLYMA_09G149000	GLYMA_03G073100	GLYMA_07G176700	GLYMA_06G255200
GLYMA_07G033700	GLYMA_03G072300	GLYMA_11G098700	GLYMA_07G152700
GLYMA_12G042700	GLYMA_03G081200	GLYMA_13G243100	GLYMA_09G074300
GLYMA_13G081700	GLYMA_03G092800	GLYMA_13G245300	GLYMA_09G153600
GLYMA_06G047300	GLYMA_03G096500	GLYMA_03G166700	GLYMA_10G167100
GLYMA_15G238400	GLYMA_03G099000	GLYMA_03G207500	GLYMA_13G330500
GLYMA_20G074400	GLYMA_03G102800	GLYMA_04G063000	GLYMA_17G105800
GLYMA_04G024400	GLYMA_03G103400	GLYMA_11G019500	GLYMA_17G246000
GLYMA_17G212100	GLYMA_03G106400	GLYMA_11G020100	GLYMA_18G230500
GLYMA_12G171300	GLYMA_03G114700	GLYMA_15G147700	GLYMA_19G142100
GLYMA_06G312600	GLYMA_03G116100	GLYMA_19G167800	GLYMA_09G230700
GLYMA_19G039200	GLYMA_03G116300	GLYMA_20G240700	GLYMA_20G141700
GLYMA_03G038700	GLYMA_03G117000	GLYMA_05G128000	GLYMA_05G130300
GLYMA_07G004600	GLYMA_03G125600	GLYMA_08G082900	GLYMA_12G008000
GLYMA_16G136000	GLYMA_03G130500	GLYMA_08G082900	GLYMA_17G183400
GLYMA_13G233100	GLYMA_03G130600	GLYMA_04G179500	GLYMA_18G199400
GLYMA_11G003500	GLYMA_03G131200	GLYMA_08G344200	GLYMA_12G093400
GLYMA_14G198500	GLYMA_03G132900	GLYMA_08G200000	GLYMA_17G093600
GLYMA_17G116800	GLYMA_03G142000	GLYMA_11G141600	GLYMA_02G274600
GLYMA_01G004900	GLYMA_03G142100	GLYMA_11G141700	GLYMA_13G076800
GLYMA_02G027800	GLYMA_03G147900	GLYMA_11G141800	GLYMA_20G051500
GLYMA_19G008600	GLYMA_03G149700	GLYMA_11G142100	GLYMA_04G223500
GLYMA_08G345500	GLYMA_03G153200	GLYMA_12G065100	GLYMA_02G264700
GLYMA_06G233600	GLYMA_03G157800	GLYMA_12G065200	GLYMA_07G028800
GLYMA_09G146600	GLYMA_03G160100	GLYMA_12G065400	GLYMA_17G246200
GLYMA_08G198100	GLYMA_03G160300	GLYMA_13G333800	GLYMA_11G073900
GLYMA_17G205900	GLYMA_03G161400	GLYMA_13G333900	GLYMA_11G082800
GLYMA_02G042600	GLYMA_03G162800	GLYMA_13G334300	GLYMA_18G044500
GLYMA_12G131800	GLYMA_03G165800	GLYMA_15G040200	GLYMA_01G177200
GLYMA_19G141500	GLYMA_03G165900	GLYMA_15G040300	GLYMA_03G031800
GLYMA_08G015500	GLYMA_03G167500	GLYMA_15G040400	GLYMA_05G105600
GLYMA_12G159400	GLYMA_03G168000	GLYMA_17G063200	GLYMA_07G266500
GLYMA_03G094700	GLYMA_03G169600	GLYMA_18G015300	GLYMA_08G095800
GLYMA_06G300700	GLYMA_03G176300	GLYMA_07G034800	GLYMA_10G232000
GLYMA_12G119100	GLYMA_03G187200	GLYMA_05G052400	GLYMA_11G016100
GLYMA_07G148700	GLYMA_03G188300	GLYMA_05G052600	GLYMA_11G096500
GLYMA_10G228100	GLYMA_03G197200	GLYMA_07G141500	GLYMA_11G138500
GLYMA_03G039700	GLYMA_03G203400	GLYMA_11G120400	GLYMA_11G216500
GLYMA_20G161900	GLYMA_03G205400	GLYMA_12G064300	GLYMA_14G119100
GLYMA_17G018100	GLYMA_03G208200	GLYMA_08G200000	GLYMA_15G028600
GLYMA_20G246600	GLYMA_03G210200	GLYMA_15G152000	GLYMA_15G141400
GLYMA_17G065400	GLYMA_03G213000	GLYMA_10G205900	GLYMA_16G179900
GLYMA_04G099300	GLYMA_03G215900	GLYMA_09G185500	GLYMA_17G131200
GLYMA_11G230500	GLYMA_03G220000	GLYMA_12G235800	GLYMA_18G040000
GLYMA_05G128500	GLYMA_03G221600	GLYMA_07G090400	GLYMA_20G200500
GLYMA_08G357400	GLYMA_03G222300	GLYMA_07G226600	GLYMA_01G015900
GLYMA_12G177700	GLYMA_03G222700	GLYMA_07G226600	GLYMA_01G185800
GLYMA_15G059200	GLYMA_03G225500	GLYMA_17G186600	GLYMA_01G217400
GLYMA_18G188000	GLYMA_03G225900	GLYMA_05G089000	GLYMA_01G233000
GLYMA_10G098900	GLYMA_03G227400	GLYMA_13G278000	GLYMA_05G240500
GLYMA_18G012300	GLYMA_03G231200	GLYMA_13G363300	GLYMA_06G040900
GLYMA_13G111200	GLYMA_03G248900	GLYMA_05G112000	GLYMA_08G056800
GLYMA_12G104300	GLYMA_03G250600	GLYMA_15G010500	GLYMA_08G108600
GLYMA_13G250500	GLYMA_03G251400	GLYMA_17G155000	GLYMA_10G237800
GLYMA_11G232400	GLYMA_03G254300	GLYMA_13G237700	GLYMA_10G244000
GLYMA_15G273800	GLYMA_03G264100	GLYMA_03G144400	GLYMA_11G025700
GLYMA_01G020800	GLYMA_04G013400	GLYMA_10G064400	GLYMA_11G127300
GLYMA_12G082800	GLYMA_04G013500	GLYMA_10G205900	GLYMA_13G151200
GLYMA_06G181300	GLYMA_04G014700	GLYMA_19G147200	GLYMA_14G083700
GLYMA_11G127500	GLYMA_04G018800	GLYMA_13G291800	GLYMA_14G096800
GLYMA_15G021800	GLYMA_04G020200	GLYMA_13G119400	GLYMA_16G196200
GLYMA_13G199500	GLYMA_04G022300	GLYMA_16G031300	GLYMA_19G159500
GLYMA_12G164900	GLYMA_04G032800	GLYMA_17G040800	GLYMA_04G096300
GLYMA_07G181600	GLYMA_04G035600	GLYMA_03G189200	GLYMA_04G130300
GLYMA_13G204600	GLYMA_04G036100	GLYMA_05G004300	GLYMA_03G190700
GLYMA_14G216600	GLYMA_04G040400	GLYMA_18G203500	GLYMA_05G192600
GLYMA_14G067700	GLYMA_04G042400	GLYMA_17G032700	GLYMA_17G120900
GLYMA_07G014000	GLYMA_04G044600	GLYMA_10G027600	GLYMA_13G067800
GLYMA_08G065300	GLYMA_04G045200	GLYMA_08G172800	GLYMA_02G250900
GLYMA_11G148200	GLYMA_04G048900	GLYMA_17G164200	GLYMA_07G157400
GLYMA_06G202900	GLYMA_04G051000	GLYMA_10G247500	GLYMA_08G091700
GLYMA_08G339900	GLYMA_04G052100	GLYMA_03G056000	GLYMA_13G186800
GLYMA_04G126000	GLYMA_04G069800	GLYMA_08G160800	GLYMA_07G037600
GLYMA_16G120300	GLYMA_04G070600	GLYMA_20G147600	GLYMA_03G060200
GLYMA_07G188000	GLYMA_04G078100	GLYMA_03G189200	GLYMA_06G321700
GLYMA_10G092800	GLYMA_04G080100	GLYMA_01G119600	GLYMA_17G136200
GLYMA_18G264100	GLYMA_04G084100	GLYMA_03G137900	GLYMA_18G231300
GLYMA_06G213300	GLYMA_04G084500	GLYMA_06G157000	GLYMA_01G014600
GLYMA_18G085300	GLYMA_04G090000	GLYMA_06G157000	GLYMA_02G019100
GLYMA_18G110600	GLYMA_04G101900	GLYMA_19G006400	GLYMA_02G093900
GLYMA_04G209300	GLYMA_04G102600	GLYMA_19G006400	GLYMA_03G007600
GLYMA_06G316100	GLYMA_04G102700	GLYMA_19G006400	GLYMA_03G202300
GLYMA_15G012700	GLYMA_04G103500	GLYMA_19G006400	GLYMA_04G040900
GLYMA_02G054000	GLYMA_04G103600	GLYMA_05G006000	GLYMA_04G064100
GLYMA_12G044400	GLYMA_04G118900	GLYMA_05G006000	GLYMA_04G085000
GLYMA_03G053600	GLYMA_04G119100	GLYMA_05G006000	GLYMA_04G231400
GLYMA_17G055600	GLYMA_04G151000	GLYMA_05G006000	GLYMA_05G026900
GLYMA_05G165700	GLYMA_04G137900	GLYMA_17G092800	GLYMA_05G062700
GLYMA_12G154900	GLYMA_04G137100	GLYMA_17G027400	GLYMA_05G210300
GLYMA_20G032500	GLYMA_04G160000	GLYMA_07G132000	GLYMA_06G016800
GLYMA_01G051800	GLYMA_04G165400	GLYMA_18G157800	GLYMA_06G190200
GLYMA_07G185200	GLYMA_04G168500	GLYMA_10G207100	GLYMA_06G288900
GLYMA_17G064300	GLYMA_04G169900	GLYMA_19G205000	GLYMA_07G016700
GLYMA_09G001300	GLYMA_04G172500	GLYMA_U020300	GLYMA_07G019500
GLYMA_01G215700	GLYMA_04G173500	GLYMA_09G160500	GLYMA_07G058700
GLYMA_20G021100	GLYMA_04G178100	GLYMA_12G135100	GLYMA_08G028000
GLYMA_02G053500	GLYMA_04G184000	GLYMA_09G044200	GLYMA_08G124400
GLYMA_18G144600	GLYMA_04G185100	GLYMA_09G044200	GLYMA_08G301700
GLYMA_11G014200	GLYMA_04G195900	GLYMA_09G044200	GLYMA_09G007500
GLYMA_11G143300	GLYMA_04G213900	GLYMA_09G044200	GLYMA_09G023600
GLYMA_05G050700	GLYMA_04G223700	GLYMA_02G076600	GLYMA_09G095700
GLYMA_14G171200	GLYMA_04G224600	GLYMA_07G258200	GLYMA_10G081700
GLYMA_11G076200	GLYMA_04G229700	GLYMA_20G111000	GLYMA_10G147000
GLYMA_07G044900	GLYMA_04G239900	GLYMA_20G111000	GLYMA_10G238100
GLYMA_16G119800	GLYMA_04G242100	GLYMA_20G111000	GLYMA_11G027100
GLYMA_17G086800	GLYMA_04G242200	GLYMA_20G111000	GLYMA_11G062300
GLYMA_11G251000	GLYMA_04G242400	GLYMA_20G111000	GLYMA_12G206600
GLYMA_01G143200	GLYMA_04G249100	GLYMA_08G346600	GLYMA_13G169900
GLYMA_05G216900	GLYMA_04G251000	GLYMA_08G346600	GLYMA_13G371800
GLYMA_08G068700	GLYMA_04G252000	GLYMA_12G213600	GLYMA_14G084600
GLYMA_05G227200	GLYMA_05G022700	GLYMA_09G158500	GLYMA_14G091200
GLYMA_05G109600	GLYMA_05G026100	GLYMA_14G117700	GLYMA_15G042000
GLYMA_12G112800	GLYMA_05G032000	GLYMA_09G158900	GLYMA_16G021000
GLYMA_02G196200	GLYMA_05G042200	GLYMA_09G158800	GLYMA_17G104800
GLYMA_07G248400	GLYMA_05G048700	GLYMA_14G117600	GLYMA_17G144700
GLYMA_04G155400	GLYMA_05G050000	GLYMA_17G039100	GLYMA_17G162000
GLYMA_15G249100	GLYMA_05G051200	GLYMA_03G163500	GLYMA_17G254000
GLYMA_18G267800	GLYMA_05G052800	GLYMA_03G239700	GLYMA_18G014900
GLYMA_12G138600	GLYMA_05G054000	GLYMA_19G236600	GLYMA_19G149000
GLYMA_06G205600	GLYMA_05G054200	GLYMA_02G012600	GLYMA_06G101600
GLYMA_18G267900	GLYMA_05G055800	GLYMA_01G095000	GLYMA_08G060200
GLYMA_12G103700	GLYMA_05G056900	GLYMA_08G116300	GLYMA_10G209600
GLYMA_20G234400	GLYMA_05G066600	GLYMA_08G116400	GLYMA_04G046200
GLYMA_09G233900	GLYMA_05G017100	GLYMA_13G347500	GLYMA_04G052000
GLYMA_13G224200	GLYMA_05G015900	GLYMA_13G194400	GLYMA_17G234700
GLYMA_10G121100	GLYMA_05G013700	GLYMA_20G148400	GLYMA_18G030900
GLYMA_13G241700	GLYMA_05G013600	GLYMA_20G148300	GLYMA_04G070200
GLYMA_10G293200	GLYMA_05G010300	GLYMA_20G148400	GLYMA_10G102400
GLYMA_04G085300	GLYMA_05G005800	GLYMA_10G246300	GLYMA_17G205700
GLYMA_06G095700	GLYMA_05G004400	GLYMA_10G028300	GLYMA_02G041500
GLYMA_06G237600	GLYMA_05G001700	GLYMA_12G217300	GLYMA_02G179300
GLYMA_13G084500	GLYMA_05G084100	GLYMA_12G217300	GLYMA_04G027200
GLYMA_12G013500	GLYMA_05G100900	GLYMA_12G217300	GLYMA_04G245500
GLYMA_02G311600	GLYMA_05G102300	GLYMA_12G217300	GLYMA_05G018800
GLYMA_04G048800	GLYMA_05G103600	GLYMA_12G217400	GLYMA_05G148800
GLYMA_01G120900	GLYMA_05G108000	GLYMA_12G217300	GLYMA_06G027200
GLYMA_16G185300	GLYMA_05G109200	GLYMA_12G217400	GLYMA_06G094100
GLYMA_11G057600	GLYMA_05G124800	GLYMA_10G155300	GLYMA_06G324400
GLYMA_02G077200	GLYMA_05G124900	GLYMA_13G035200	GLYMA_08G068200
GLYMA_13G079600	GLYMA_05G125200	GLYMA_05G198000	GLYMA_08G105400
GLYMA_10G087400	GLYMA_05G131700	GLYMA_19G063400	GLYMA_08G310100
GLYMA_12G049100	GLYMA_05G133000	GLYMA_06G078700	GLYMA_11G073700
GLYMA_10G236000	GLYMA_05G136400	GLYMA_04G077600	GLYMA_11G252300
GLYMA_07G002400	GLYMA_05G138100	GLYMA_04G077600	GLYMA_13G045500
GLYMA_07G185300	GLYMA_05G144500	GLYMA_16G071800	GLYMA_13G223300
GLYMA_07G199000	GLYMA_05G144600	GLYMA_13G288100	GLYMA_16G091300
GLYMA_09G183500	GLYMA_05G147000	GLYMA_16G208900	GLYMA_02G223000
GLYMA_U037600	GLYMA_05G154900	GLYMA_15G026300	GLYMA_05G075600
GLYMA_12G189300	GLYMA_05G160800	GLYMA_15G026300	GLYMA_08G046300
GLYMA_20G224200	GLYMA_05G161300	GLYMA_13G347600	GLYMA_01G003000
GLYMA_07G048100	GLYMA_05G161900	GLYMA_20G146200	GLYMA_01G038600
GLYMA_13G219100	GLYMA_05G162000	GLYMA_13G123500	GLYMA_01G044300
GLYMA_11G100100	GLYMA_05G163900	GLYMA_10G037100	GLYMA_01G107500
GLYMA_U027800	GLYMA_05G169100	GLYMA_20G148200	GLYMA_01G194600
GLYMA_09G278400	GLYMA_05G170400	GLYMA_20G146200	GLYMA_02G009800
GLYMA_13G142900	GLYMA_05G170900	GLYMA_19G164900	GLYMA_02G224900
GLYMA_05G049900	GLYMA_05G174800	GLYMA_10G028300	GLYMA_02G241000
GLYMA_17G248600	GLYMA_05G175800	GLYMA_02G145700	GLYMA_02G264900
GLYMA_11G024400	GLYMA_05G180900	GLYMA_10G028300	GLYMA_03G078000
GLYMA_17G003000	GLYMA_05G188900	GLYMA_07G044300	GLYMA_03G225200
GLYMA_20G163200	GLYMA_05G192400	GLYMA_07G044300	GLYMA_03G227700
GLYMA_01G172900	GLYMA_05G194600	GLYMA_07G044300	GLYMA_04G036700
GLYMA_18G082500	GLYMA_05G196500	GLYMA_07G044300	GLYMA_04G164200
GLYMA_09G108700	GLYMA_05G246800	GLYMA_06G030700	GLYMA_04G166900
GLYMA_01G156500	GLYMA_05G237300	GLYMA_13G361100	GLYMA_04G177300
GLYMA_08G324700	GLYMA_05G234200	GLYMA_15G035100	GLYMA_04G205100
GLYMA_18G121000	GLYMA_05G231800	GLYMA_15G035100	GLYMA_05G062300
GLYMA_12G117300	GLYMA_05G227500	GLYMA_01G019700	GLYMA_05G234600
GLYMA_13G110300	GLYMA_05G227200	GLYMA_09G203000	GLYMA_06G003800
GLYMA_07G137300	GLYMA_05G217600	GLYMA_06G266800	GLYMA_06G036800
GLYMA_04G021700	GLYMA_05G212600	GLYMA_12G136300	GLYMA_06G160500
GLYMA_01G184500	GLYMA_05G209800	GLYMA_12G214900	GLYMA_06G299900
GLYMA_14G191900	GLYMA_05G206900	GLYMA_13G286700	GLYMA_06G312900
GLYMA_12G178000	GLYMA_06G011300	GLYMA_01G019700	GLYMA_07G054000
GLYMA_08G359500	GLYMA_06G013200	GLYMA_09G203000	GLYMA_07G132200
GLYMA_05G019800	GLYMA_06G015700	GLYMA_06G010200	GLYMA_07G132400
GLYMA_12G154100	GLYMA_06G020300	GLYMA_04G010300	GLYMA_07G216000
GLYMA_16G021700	GLYMA_06G031100	GLYMA_19G216200	GLYMA_08G042100
GLYMA_15G232900	GLYMA_06G035300	GLYMA_09G068400	GLYMA_08G163500
GLYMA_07G109400	GLYMA_06G036200	GLYMA_06G169600	GLYMA_08G290100
GLYMA_13G221800	GLYMA_06G038400	GLYMA_07G268100	GLYMA_09G017300
GLYMA_09G122500	GLYMA_06G046800	GLYMA_17G005600	GLYMA_09G167900
GLYMA_02G248800	GLYMA_06G050900	GLYMA_15G227300	GLYMA_10G010400
GLYMA_09G227700	GLYMA_06G051900	GLYMA_11G183100	GLYMA_10G048500
GLYMA_08G250000	GLYMA_06G052700	GLYMA_09G068400	GLYMA_10G057800
GLYMA_13G177400	GLYMA_06G055300	GLYMA_08G217600	GLYMA_10G139000
GLYMA_18G191800	GLYMA_06G070900	GLYMA_06G026100	GLYMA_10G142200
GLYMA_18G285700	GLYMA_06G071000	GLYMA_06G026100	GLYMA_10G196600
GLYMA_06G077000	GLYMA_06G071400	GLYMA_05G129400	GLYMA_10G273000
GLYMA_03G032400	GLYMA_06G071800	GLYMA_08G084100	GLYMA_10G277800
GLYMA_06G004500	GLYMA_06G072800	GLYMA_09G250600	GLYMA_11G021600
GLYMA_11G112400	GLYMA_06G077600	GLYMA_03G110300	GLYMA_11G045400
GLYMA_13G108200	GLYMA_06G079500	GLYMA_16G044800	GLYMA_11G052100
GLYMA_12G208600	GLYMA_06G079900	GLYMA_19G106900	GLYMA_11G138700
GLYMA_03G179700	GLYMA_06G085700	GLYMA_02G000900	GLYMA_13G152300
GLYMA_19G213500	GLYMA_06G085800	GLYMA_10G288300	GLYMA_12G237500
GLYMA_07G202600	GLYMA_06G087400	GLYMA_20G100600	GLYMA_13G061900
GLYMA_01G189000	GLYMA_06G100900	GLYMA_03G190700	GLYMA_13G032200
GLYMA_08G261900	GLYMA_06G103300	GLYMA_19G191000	GLYMA_13G109100
GLYMA_09G246800	GLYMA_06G103900	GLYMA_12G136300	GLYMA_13G354800
GLYMA_06G014900	GLYMA_06G106700	GLYMA_12G136300	GLYMA_14G063400
GLYMA_07G137600	GLYMA_06G111800	GLYMA_04G210100	GLYMA_14G210600
GLYMA_13G295900	GLYMA_06G115400	GLYMA_06G155900	GLYMA_15G034500
GLYMA_06G178600	GLYMA_06G115800	GLYMA_11G226400	GLYMA_15G135100
GLYMA_14G178500	GLYMA_06G116400	GLYMA_05G066100	GLYMA_16G017400
GLYMA_08G144400	GLYMA_06G117200	GLYMA_17G147900	GLYMA_16G073000
GLYMA_09G157800	GLYMA_06G124000	GLYMA_05G148800	GLYMA_16G217700
GLYMA_19G226500	GLYMA_06G143900	GLYMA_12G195200	GLYMA_17G094400
GLYMA_05G055400	GLYMA_06G154100	GLYMA_10G196600	GLYMA_17G167100
GLYMA_03G014400	GLYMA_06G158800	GLYMA_12G100600	GLYMA_18G052700
GLYMA_16G161100	GLYMA_06G160400	GLYMA_02G055900	GLYMA_18G134200
GLYMA_10G013600	GLYMA_06G169900	GLYMA_12G195200	GLYMA_18G181100
GLYMA_14G178400	GLYMA_06G176200	GLYMA_10G196600	GLYMA_19G122700
GLYMA_12G236800	GLYMA_06G188900	GLYMA_08G051800	GLYMA_19G218500
GLYMA_18G008400	GLYMA_06G189100	GLYMA_04G210100	GLYMA_20G090700
GLYMA_09G237700	GLYMA_06G190800	GLYMA_06G155900	GLYMA_20G162800
GLYMA_02G253100	GLYMA_06G193500	GLYMA_06G233300	GLYMA_20G184200
GLYMA_13G202300	GLYMA_06G193700	GLYMA_12G227900	GLYMA_20G202200
GLYMA_05G065800	GLYMA_06G194000	GLYMA_13G272200	GLYMA_20G209700
GLYMA_08G068100	GLYMA_06G194500	GLYMA_14G034800	GLYMA_01G167900
GLYMA_15G011200	GLYMA_06G201200	GLYMA_13G272200	GLYMA_13G030900
GLYMA_01G011500	GLYMA_06G203900	GLYMA_03G019600	GLYMA_05G002700
GLYMA_02G051000	GLYMA_06G205500	GLYMA_05G148800	GLYMA_05G202300
GLYMA_02G108800	GLYMA_06G212100	GLYMA_19G246600	GLYMA_07G201800
GLYMA_02G269200	GLYMA_06G215600	GLYMA_09G037400	GLYMA_10G216400
GLYMA_03G027000	GLYMA_06G220700	GLYMA_07G028000	GLYMA_12G221500
GLYMA_03G069200	GLYMA_06G225400	GLYMA_17G148400	GLYMA_13G279900
GLYMA_05G040100	GLYMA_06G240700	GLYMA_05G066500	GLYMA_13G314900
GLYMA_05G134700	GLYMA_06G249700	GLYMA_03G190700	GLYMA_14G152700
GLYMA_06G026600	GLYMA_06G249800	GLYMA_11G189500	GLYMA_15G078300
GLYMA_06G085800	GLYMA_06G256400	GLYMA_03G235100	GLYMA_15G254000
GLYMA_07G027900	GLYMA_06G260900	GLYMA_07G243000	GLYMA_16G019400
GLYMA_07G203200	GLYMA_06G261100	GLYMA_07G243000	GLYMA_16G043200
GLYMA_07G244400	GLYMA_06G261800	GLYMA_02G215600	GLYMA_17G185000
GLYMA_08G046700	GLYMA_06G266900	GLYMA_14G182800	GLYMA_17G240700
GLYMA_08G287400	GLYMA_06G271600	GLYMA_19G022200	GLYMA_19G215300
GLYMA_09G128600	GLYMA_06G276700	GLYMA_12G168700	GLYMA_20G172100
GLYMA_11G252600	GLYMA_06G286200	GLYMA_13G063100	GLYMA_10G095200
GLYMA_12G024300	GLYMA_06G290200	GLYMA_03G159800	GLYMA_U034000
GLYMA_12G107200	GLYMA_06G294200	GLYMA_02G267400	GLYMA_09G059900
GLYMA_12G177600	GLYMA_06G294400	GLYMA_14G050100	GLYMA_13G329600
GLYMA_12G231600	GLYMA_06G292900	GLYMA_02G294100	GLYMA_04G136000
GLYMA_13G053300	GLYMA_06G302700	GLYMA_16G012600	GLYMA_02G245400
GLYMA_13G044500	GLYMA_06G305400	GLYMA_16G012600	GLYMA_06G062300
GLYMA_13G293100	GLYMA_06G311200	GLYMA_14G050100	GLYMA_08G176700
GLYMA_13G351400	GLYMA_06G314100	GLYMA_03G158500	GLYMA_09G112200
GLYMA_13G351900	GLYMA_06G315100	GLYMA_19G160900	GLYMA_09G179500
GLYMA_14G067400	GLYMA_07G000700	GLYMA_02G125200	GLYMA_01G188000
GLYMA_16G021400	GLYMA_07G004600	GLYMA_06G165000	GLYMA_01G206000
GLYMA_18G079200	GLYMA_07G008800	GLYMA_U035500	GLYMA_02G012100
GLYMA_19G178900	GLYMA_07G023600	GLYMA_02G012700	GLYMA_04G228000
GLYMA_20G184200	GLYMA_07G034500	GLYMA_10G069000	GLYMA_10G012600
GLYMA_06G167300	GLYMA_07G038600	GLYMA_11G211800	GLYMA_10G176100
GLYMA_12G109400	GLYMA_07G038800	GLYMA_11G211800	GLYMA_17G099200
GLYMA_01G182100	GLYMA_07G039700	GLYMA_11G211800	GLYMA_18G282700
GLYMA_18G133500	GLYMA_07G045500	GLYMA_07G114600	GLYMA_01G039200
GLYMA_06G221700	GLYMA_07G048800	GLYMA_16G020400	GLYMA_02G013500
GLYMA_11G198100	GLYMA_07G051400	GLYMA_16G020400	GLYMA_02G014100
GLYMA_06G238300	GLYMA_07G061200	GLYMA_16G020400	GLYMA_02G145500
GLYMA_12G006500	GLYMA_07G065400	GLYMA_16G020400	GLYMA_02G152700
GLYMA_14G177000	GLYMA_07G067700	GLYMA_09G017400	GLYMA_02G272700
GLYMA_20G231300	GLYMA_07G072600	GLYMA_15G123100	GLYMA_02G310600
GLYMA_06G100500	GLYMA_07G074100	GLYMA_15G123100	GLYMA_04G217100
GLYMA_11G249800	GLYMA_07G076300	GLYMA_09G017400	GLYMA_05G126300
GLYMA_14G187900	GLYMA_07G076400	GLYMA_15G123100	GLYMA_05G235300
GLYMA_20G100500	GLYMA_07G087300	GLYMA_11G113900	GLYMA_06G149800
GLYMA_06G282900	GLYMA_07G096000	GLYMA_11G114000	GLYMA_06G220800
GLYMA_10G045100	GLYMA_07G099800	GLYMA_07G051300	GLYMA_07G136800
GLYMA_12G152100	GLYMA_07G103700	GLYMA_07G051300	GLYMA_07G175700
GLYMA_15G265800	GLYMA_07G103800	GLYMA_07G051300	GLYMA_07G182700
GLYMA_09G129800	GLYMA_07G103900	GLYMA_07G051300	GLYMA_07G206400
GLYMA_12G035000	GLYMA_07G124400	GLYMA_07G051300	GLYMA_08G042900
GLYMA_14G087800	GLYMA_07G123000	GLYMA_16G020400	GLYMA_08G067200
GLYMA_15G211700	GLYMA_07G129000	GLYMA_10G285900	GLYMA_08G118200
GLYMA_17G064500	GLYMA_07G131800	GLYMA_14G183100	GLYMA_08G154300
GLYMA_18G279300	GLYMA_07G135900	GLYMA_02G216100	GLYMA_08G158300
GLYMA_10G207700	GLYMA_07G139400	GLYMA_14G183100	GLYMA_08G217500
GLYMA_09G273800	GLYMA_07G140700	GLYMA_12G230000	GLYMA_08G360600
GLYMA_20G110500	GLYMA_07G141300	GLYMA_13G269600	GLYMA_09G059300
GLYMA_14G150900	GLYMA_07G142400	GLYMA_01G025000	GLYMA_09G090300
GLYMA_09G028700	GLYMA_07G142600	GLYMA_10G118900	GLYMA_10G023800
GLYMA_02G034500	GLYMA_07G151800	GLYMA_13G274100	GLYMA_10G099400
GLYMA_10G205000	GLYMA_07G155500	GLYMA_06G290000	GLYMA_10G229500
GLYMA_07G209300	GLYMA_07G165900	GLYMA_07G042800	GLYMA_10G282700
GLYMA_13G259600	GLYMA_07G170900	GLYMA_07G042800	GLYMA_11G076700
GLYMA_02G109200	GLYMA_07G176800	GLYMA_07G042800	GLYMA_11G081000
GLYMA_12G125300	GLYMA_07G186800	GLYMA_16G011200	GLYMA_11G118100
GLYMA_06G082300	GLYMA_07G189000	GLYMA_20G225000	GLYMA_12G120100
GLYMA_10G215900	GLYMA_07G197500	GLYMA_10G162400	GLYMA_13G243700
GLYMA_19G044400	GLYMA_07G198800	GLYMA_02G125200	GLYMA_13G297400
GLYMA_09G070400	GLYMA_07G202300	GLYMA_20G051500	GLYMA_14G003700
GLYMA_02G103200	GLYMA_07G203100	GLYMA_13G076700	GLYMA_14G029500
GLYMA_03G217000	GLYMA_07G204800	GLYMA_20G051500	GLYMA_15G033400
GLYMA_03G203500	GLYMA_07G206900	GLYMA_12G216100	GLYMA_15G227300
GLYMA_05G214300	GLYMA_07G209900	GLYMA_13G285400	GLYMA_17G121700
GLYMA_08G297500	GLYMA_07G211700	GLYMA_06G134600	GLYMA_17G143300
GLYMA_15G111200	GLYMA_07G212800	GLYMA_06G134600	GLYMA_17G219500
GLYMA_20G193800	GLYMA_07G216500	GLYMA_13G319500	GLYMA_17G234000
GLYMA_15G172700	GLYMA_07G222600	GLYMA_02G022300	GLYMA_17G254400
GLYMA_16G189900	GLYMA_07G222700	GLYMA_12G055000	GLYMA_18G007100
GLYMA_01G178300	GLYMA_07G223200	GLYMA_17G167100	GLYMA_18G035700
GLYMA_04G174700	GLYMA_07G226000	GLYMA_09G167900	GLYMA_18G078200
GLYMA_07G147000	GLYMA_07G230700	GLYMA_17G237900	GLYMA_18G238200
GLYMA_17G234300	GLYMA_07G231400	GLYMA_04G213300	GLYMA_18G244800
GLYMA_18G100200	GLYMA_07G239900	GLYMA_10G197500	GLYMA_19G179000
GLYMA_02G123200	GLYMA_07G244700	GLYMA_16G112800	GLYMA_20G236700
GLYMA_18G211900	GLYMA_07G250100	GLYMA_16G112800	GLYMA_04G203000
GLYMA_02G277900	GLYMA_07G253500	GLYMA_02G008600	GLYMA_06G162500
GLYMA_11G002500	GLYMA_07G253600	GLYMA_11G066900	GLYMA_08G006400
GLYMA_03G138300	GLYMA_07G256100	GLYMA_01G174900	GLYMA_10G024500
GLYMA_09G220200	GLYMA_07G264200	GLYMA_18G054400	GLYMA_01G029200
GLYMA_04G233800	GLYMA_08G006100	GLYMA_05G205200	GLYMA_07G196700
GLYMA_06G218800	GLYMA_08G013600	GLYMA_05G205200	GLYMA_13G179500
GLYMA_10G275700	GLYMA_08G019000	GLYMA_05G205200	GLYMA_15G259200
GLYMA_15G046800	GLYMA_08G019900	GLYMA_02G203800	GLYMA_17G091300
GLYMA_06G038400	GLYMA_08G029200	GLYMA_08G031400	GLYMA_09G103700
GLYMA_13G353000	GLYMA_08G039200	GLYMA_19G052200	GLYMA_08G263400
GLYMA_18G014500	GLYMA_08G041500	GLYMA_04G116500	GLYMA_11G081200
GLYMA_02G074800	GLYMA_08G050400	GLYMA_02G261700	GLYMA_15G172100
GLYMA_03G035700	GLYMA_08G055200	GLYMA_15G152000	GLYMA_20G204700
GLYMA_15G221100	GLYMA_08G057700	GLYMA_04G217400	GLYMA_03G129500
GLYMA_02G202200	GLYMA_08G060300	GLYMA_08G145300	GLYMA_14G160600
GLYMA_17G191300	GLYMA_08G062400	GLYMA_16G164800	GLYMA_20G218800
GLYMA_08G158700	GLYMA_08G062700	GLYMA_02G261700	GLYMA_03G220900
GLYMA_17G169200	GLYMA_08G071700	GLYMA_14G056200	GLYMA_02G008600
GLYMA_17G055400	GLYMA_08G075900	GLYMA_18G206600	GLYMA_07G234200
GLYMA_01G184600	GLYMA_08G076000	GLYMA_06G042100	GLYMA_11G251500
GLYMA_07G014700	GLYMA_08G076100	GLYMA_04G028100	GLYMA_15G190200
GLYMA_09G054100	GLYMA_08G084900	GLYMA_06G028300	GLYMA_19G146000
GLYMA_19G207600	GLYMA_08G087400	GLYMA_17G240100	GLYMA_20G006400
GLYMA_01G063700	GLYMA_08G093200	GLYMA_02G264700	GLYMA_13G304900
GLYMA_02G086500	GLYMA_08G093300	GLYMA_14G057900	GLYMA_03G182600
GLYMA_07G009700	GLYMA_08G094400	GLYMA_06G301300	GLYMA_10G057300
GLYMA_13G056700	GLYMA_08G100400	GLYMA_09G041500	GLYMA_19G183100
GLYMA_07G044800	GLYMA_08G101000	GLYMA_16G007400	GLYMA_01G023500
GLYMA_15G084500	GLYMA_08G108100	GLYMA_13G096900	GLYMA_02G219200
GLYMA_04G041800	GLYMA_08G118500	GLYMA_20G210500	GLYMA_04G014400
GLYMA_13G249300	GLYMA_08G119000	GLYMA_06G091700	GLYMA_04G243100
GLYMA_02G259500	GLYMA_08G119200	GLYMA_08G357600	GLYMA_06G199800
GLYMA_06G005000	GLYMA_08G119400	GLYMA_18G176100	GLYMA_11G067500
GLYMA_08G128000	GLYMA_08G119500	GLYMA_12G164100	GLYMA_12G192700
GLYMA_08G142200	GLYMA_08G119600	GLYMA_01G179900	GLYMA_16G035100
GLYMA_08G290600	GLYMA_08G125800	GLYMA_19G130200	GLYMA_02G092400
GLYMA_11G076800	GLYMA_08G129300	GLYMA_19G130200	GLYMA_05G015100
GLYMA_12G202700	GLYMA_08G138100	GLYMA_19G130200	GLYMA_16G140200
GLYMA_13G319700	GLYMA_08G146100	GLYMA_13G269500	GLYMA_08G097900
GLYMA_18G089800	GLYMA_08G146600	GLYMA_15G083900	GLYMA_08G123100
GLYMA_18G108700	GLYMA_08G146900	GLYMA_19G130200	GLYMA_12G228300
GLYMA_20G062100	GLYMA_08G161300	GLYMA_10G071700	GLYMA_13G271700
GLYMA_20G136600	GLYMA_08G162700	GLYMA_19G194500	GLYMA_16G053900
GLYMA_20G187600	GLYMA_08G168000	GLYMA_01G042800	GLYMA_18G012400
GLYMA_05G148500	GLYMA_08G169100	GLYMA_02G303800	GLYMA_19G095300
GLYMA_12G235300	GLYMA_08G169900	GLYMA_14G010000	GLYMA_20G154400
GLYMA_14G045000	GLYMA_08G174900	GLYMA_12G236800	GLYMA_11G219500
GLYMA_10G246900	GLYMA_08G175400	GLYMA_13G202300	GLYMA_11G136100
GLYMA_11G219800	GLYMA_08G177300	GLYMA_02G303800	GLYMA_13G339000
GLYMA_15G081400	GLYMA_08G179700	GLYMA_02G303800	GLYMA_01G174900
GLYMA_02G126100	GLYMA_08G180400	GLYMA_12G236800	GLYMA_02G216100
GLYMA_03G193700	GLYMA_08G181900	GLYMA_12G236800	GLYMA_06G027900
GLYMA_17G211300	GLYMA_08G182900	GLYMA_12G236800	GLYMA_11G160400
GLYMA_10G170700	GLYMA_08G185400	GLYMA_12G236800	GLYMA_18G054400
GLYMA_19G209900	GLYMA_08G188600	GLYMA_13G202300	GLYMA_13G006200
GLYMA_18G194600	GLYMA_08G192000	GLYMA_05G180300	GLYMA_04G030800
GLYMA_20G185500	GLYMA_08G207100	GLYMA_08G137800	GLYMA_07G163700
GLYMA_20G051600	GLYMA_08G207600	GLYMA_11G142700	GLYMA_11G091900
GLYMA_17G233200	GLYMA_08G208400	GLYMA_04G018700	GLYMA_11G219200
GLYMA_19G148300	GLYMA_08G208500	GLYMA_06G019000	GLYMA_05G205200
GLYMA_05G225800	GLYMA_08G222500	GLYMA_13G105700	GLYMA_09G009900
GLYMA_07G233700	GLYMA_08G230100	GLYMA_17G053700	GLYMA_18G089500
GLYMA_11G167100	GLYMA_08G230500	GLYMA_01G185800	GLYMA_03G001900
GLYMA_14G203500	GLYMA_08G235900	GLYMA_20G156800	GLYMA_06G210400
GLYMA_16G158600	GLYMA_08G246700	GLYMA_11G062300	GLYMA_02G071300
GLYMA_16G148900	GLYMA_08G254900	GLYMA_01G179900	GLYMA_U033400
GLYMA_16G180200	GLYMA_08G255700	GLYMA_01G012500	GLYMA_13G135800
GLYMA_19G123300	GLYMA_08G273100	GLYMA_01G012500	GLYMA_20G019300
GLYMA_07G000100	GLYMA_08G273600	GLYMA_09G209100	GLYMA_01G089900
GLYMA_03G056100	GLYMA_08G277000	GLYMA_04G042300	GLYMA_03G118400
GLYMA_06G129200	GLYMA_08G279400	GLYMA_07G054000	GLYMA_19G016300
GLYMA_07G228700	GLYMA_08G293200	GLYMA_16G023000	GLYMA_02G082100
GLYMA_10G136000	GLYMA_08G295600	GLYMA_07G132400	GLYMA_05G066500
GLYMA_11G212600	GLYMA_08G308500	GLYMA_03G081900	GLYMA_10G225100
GLYMA_12G127400	GLYMA_08G315500	GLYMA_04G249000	GLYMA_11G247300
GLYMA_03G020500	GLYMA_08G316000	GLYMA_04G249000	GLYMA_16G011200
GLYMA_06G074400	GLYMA_08G320000	GLYMA_13G314600	GLYMA_16G167600
GLYMA_15G051200	GLYMA_08G321700	GLYMA_13G030900	GLYMA_20G166600
GLYMA_20G121800	GLYMA_08G323400	GLYMA_07G229100	GLYMA_20G249900
GLYMA_02G159700	GLYMA_08G338700	GLYMA_20G033300	GLYMA_09G191600
GLYMA_02G239000	GLYMA_08G338600	GLYMA_13G279900	GLYMA_14G073500
GLYMA_07G086100	GLYMA_08G338200	GLYMA_04G249000	GLYMA_15G049500
GLYMA_13G120400	GLYMA_08G344900	GLYMA_06G114000	GLYMA_19G149600
GLYMA_18G210000	GLYMA_08G352300	GLYMA_14G152700	GLYMA_01G043000
GLYMA_16G107700	GLYMA_08G355200	GLYMA_20G130800	GLYMA_03G252100
GLYMA_16G103400	GLYMA_08G360700	GLYMA_05G115100	GLYMA_08G297200
GLYMA_08G294500	GLYMA_08G366300	GLYMA_19G052200	GLYMA_01G053800
GLYMA_04G037500	GLYMA_09G003100	GLYMA_08G236000	GLYMA_01G056800
GLYMA_12G001600	GLYMA_09G004600	GLYMA_11G142700	GLYMA_02G306300
GLYMA_02G233300	GLYMA_09G006000	GLYMA_04G046200	GLYMA_03G159700
GLYMA_17G132700	GLYMA_09G014900	GLYMA_06G047000	GLYMA_03G218500
GLYMA_08G107100	GLYMA_09G018800	GLYMA_06G047000	GLYMA_03G220800
GLYMA_03G058500	GLYMA_09G019000	GLYMA_15G110300	GLYMA_04G076200
GLYMA_05G242300	GLYMA_09G020700	GLYMA_01G137200	GLYMA_05G215900
GLYMA_08G161700	GLYMA_09G022500	GLYMA_03G029800	GLYMA_05G215800
GLYMA_17G044600	GLYMA_09G022800	GLYMA_04G190900	GLYMA_06G077400
GLYMA_14G087900	GLYMA_09G023000	GLYMA_20G133200	GLYMA_06G125600
GLYMA_16G147900	GLYMA_09G024100	GLYMA_06G033300	GLYMA_06G219800
GLYMA_01G029300	GLYMA_09G025200	GLYMA_06G290100	GLYMA_07G023300
GLYMA_09G012300	GLYMA_09G043400	GLYMA_12G116900	GLYMA_08G011300
GLYMA_08G190400	GLYMA_09G048800	GLYMA_12G205700	GLYMA_08G018300
GLYMA_12G208000	GLYMA_09G049100	GLYMA_19G118000	GLYMA_08G021900
GLYMA_18G273600	GLYMA_09G049200	GLYMA_17G228700	GLYMA_08G143400
GLYMA_11G238000	GLYMA_09G049300	GLYMA_06G095200	GLYMA_09G244000
GLYMA_10G078500	GLYMA_09G056300	GLYMA_06G320200	GLYMA_10G113800
GLYMA_07G088800	GLYMA_09G057100	GLYMA_04G116500	GLYMA_10G230200
GLYMA_12G240500	GLYMA_09G058700	GLYMA_04G116500	GLYMA_11G182100
GLYMA_09G212800	GLYMA_09G075200	GLYMA_06G320200	GLYMA_11G163300
GLYMA_06G084600	GLYMA_09G080000	GLYMA_06G320200	GLYMA_12G152600
GLYMA_01G165700	GLYMA_09G083400	GLYMA_03G263700	GLYMA_13G102000
GLYMA_18G259900	GLYMA_09G093600	GLYMA_16G012600	GLYMA_13G370100
GLYMA_U019000	GLYMA_09G099500	GLYMA_01G188600	GLYMA_15G003300
GLYMA_10G218700	GLYMA_09G102400	GLYMA_03G263700	GLYMA_15G110300
GLYMA_13G256900	GLYMA_09G110500	GLYMA_15G077000	GLYMA_16G026400
GLYMA_02G123000	GLYMA_09G113400	GLYMA_14G020100	GLYMA_17G168900
GLYMA_05G017600	GLYMA_09G118300	GLYMA_13G236600	GLYMA_18G238600
GLYMA_02G210400	GLYMA_09G120000	GLYMA_16G012600	GLYMA_19G217000
GLYMA_01G049800	GLYMA_09G122600	GLYMA_17G062600	GLYMA_03G029800
GLYMA_17G103200	GLYMA_09G128300	GLYMA_07G087900	GLYMA_12G096000
GLYMA_06G094600	GLYMA_09G129100	GLYMA_01G041700	GLYMA_13G311200
GLYMA_09G048500	GLYMA_09G146800	GLYMA_06G188100	GLYMA_17G113400
GLYMA_15G060400	GLYMA_09G149900	GLYMA_19G166900	GLYMA_08G221800
GLYMA_09G054700	GLYMA_09G156900	GLYMA_03G127600	GLYMA_10G209400
GLYMA_01G058400	GLYMA_09G159400	GLYMA_01G042800	GLYMA_12G183800
GLYMA_01G164500	GLYMA_09G160600	GLYMA_01G042800	GLYMA_12G070300
GLYMA_02G003400	GLYMA_09G160900	GLYMA_12G033000	GLYMA_04G009200
GLYMA_02G147100	GLYMA_09G161400	GLYMA_12G033000	GLYMA_06G009100
GLYMA_06G014100	GLYMA_09G163800	GLYMA_12G033000	GLYMA_06G027000
GLYMA_07G049300	GLYMA_09G179100	GLYMA_12G033000	GLYMA_09G099000
GLYMA_07G137800	GLYMA_09G179900	GLYMA_12G033000	GLYMA_11G074900
GLYMA_07G141100	GLYMA_09G182400	GLYMA_11G108100	GLYMA_11G110900
GLYMA_07G220400	GLYMA_09G184100	GLYMA_11G108100	GLYMA_12G051700
GLYMA_08G085400	GLYMA_09G193400	GLYMA_03G127600	GLYMA_09G184600
GLYMA_08G164200	GLYMA_09G193500	GLYMA_12G033000	GLYMA_14G190400
GLYMA_08G330000	GLYMA_09G195900	GLYMA_11G108100	GLYMA_01G101800
GLYMA_09G217200	GLYMA_09G206200	GLYMA_19G236400	GLYMA_01G176600
GLYMA_10G201700	GLYMA_09G209400	GLYMA_04G062300	GLYMA_01G209100
GLYMA_11G188000	GLYMA_09G214100	GLYMA_04G062300	GLYMA_02G181100
GLYMA_13G038400	GLYMA_09G214600	GLYMA_06G063300	GLYMA_03G222900
GLYMA_13G038300	GLYMA_09G231600	GLYMA_09G243200	GLYMA_03G231900
GLYMA_14G036400	GLYMA_09G232000	GLYMA_18G251400	GLYMA_04G033300
GLYMA_14G038600	GLYMA_09G232400	GLYMA_13G229600	GLYMA_04G044900
GLYMA_16G217400	GLYMA_09G233600	GLYMA_09G245300	GLYMA_04G128800
GLYMA_17G030800	GLYMA_09G242100	GLYMA_05G188300	GLYMA_04G133900
GLYMA_17G140000	GLYMA_09G243700	GLYMA_11G141500	GLYMA_04G192000
GLYMA_17G237300	GLYMA_09G261300	GLYMA_13G334200	GLYMA_05G137000
GLYMA_18G116800	GLYMA_09G264500	GLYMA_10G237800	GLYMA_05G139000
GLYMA_18G260900	GLYMA_09G264900	GLYMA_09G143200	GLYMA_05G248300
GLYMA_19G201200	GLYMA_09G269500	GLYMA_16G196200	GLYMA_05G241800
GLYMA_19G150200	GLYMA_09G269600	GLYMA_01G041700	GLYMA_06G045400
GLYMA_20G001800	GLYMA_09G275400	GLYMA_07G112400	GLYMA_06G201200
GLYMA_16G099700	GLYMA_09G279100	GLYMA_06G276200	GLYMA_07G009100
GLYMA_02G006100	GLYMA_09G279800	GLYMA_06G276300	GLYMA_07G147000
GLYMA_13G218300	GLYMA_09G280400	GLYMA_05G062300	GLYMA_08G126300
GLYMA_18G177300	GLYMA_09G281900	GLYMA_09G245300	GLYMA_10G045400
GLYMA_11G047500	GLYMA_09G284700	GLYMA_05G098200	GLYMA_10G051500
GLYMA_10G288400	GLYMA_10G004800	GLYMA_12G221500	GLYMA_10G103400
GLYMA_17G114500	GLYMA_10G006700	GLYMA_20G192300	GLYMA_10G233400
GLYMA_15G009000	GLYMA_10G007700	GLYMA_12G221500	GLYMA_10G295200
GLYMA_15G227900	GLYMA_10G008600	GLYMA_09G196200	GLYMA_12G178900
GLYMA_06G320300	GLYMA_10G010600	GLYMA_09G196200	GLYMA_14G110900
GLYMA_11G035300	GLYMA_10G010700	GLYMA_11G141500	GLYMA_15G024500
GLYMA_05G223400	GLYMA_10G012400	GLYMA_13G334200	GLYMA_16G056000
GLYMA_01G191700	GLYMA_10G015200	GLYMA_19G095300	GLYMA_16G156400
GLYMA_08G205600	GLYMA_10G016600	GLYMA_11G136100	GLYMA_17G142300
GLYMA_06G154000	GLYMA_10G022500	GLYMA_11G136100	GLYMA_18G016700
GLYMA_15G131600	GLYMA_10G024600	GLYMA_02G185900	GLYMA_18G066100
GLYMA_18G152300	GLYMA_10G025300	GLYMA_10G108600	GLYMA_19G140400
GLYMA_03G227500	GLYMA_10G025800	GLYMA_10G014500	GLYMA_19G174000
GLYMA_03G258200	GLYMA_10G028100	GLYMA_10G001200	GLYMA_19G180400
GLYMA_11G203800	GLYMA_10G036100	GLYMA_10G014500	GLYMA_19G214600
GLYMA_13G049000	GLYMA_10G041800	GLYMA_04G027700	GLYMA_02G153700
GLYMA_19G181800	GLYMA_10G043800	GLYMA_06G027900	GLYMA_02G173900
GLYMA_02G044300	GLYMA_10G046000	GLYMA_04G223500	GLYMA_02G227000
GLYMA_05G049300	GLYMA_10G050100	GLYMA_06G141700	GLYMA_05G044300
GLYMA_06G296500	GLYMA_10G054700	GLYMA_13G102000	GLYMA_08G153800
GLYMA_01G037800	GLYMA_10G059200	GLYMA_17G202700	GLYMA_08G232700
GLYMA_05G029700	GLYMA_10G062600	GLYMA_13G069200	GLYMA_08G270700
GLYMA_06G085400	GLYMA_10G069500	GLYMA_12G183800	GLYMA_09G102900
GLYMA_U031200	GLYMA_10G070200	GLYMA_11G210000	GLYMA_09G251200
GLYMA_18G073600	GLYMA_10G070500	GLYMA_12G183800	GLYMA_10G020600
GLYMA_08G206300	GLYMA_10G071000	GLYMA_U011900	GLYMA_10G170800
GLYMA_14G072600	GLYMA_10G075400	GLYMA_17G200200	GLYMA_11G099800
GLYMA_02G007100	GLYMA_10G075500	GLYMA_17G189600	GLYMA_12G237300
GLYMA_10G269300	GLYMA_10G075600	GLYMA_17G094000	GLYMA_14G016300
GLYMA_03G103400	GLYMA_10G075700	GLYMA_19G166900	GLYMA_18G241300
GLYMA_07G111000	GLYMA_10G075800	GLYMA_17G202700	GLYMA_19G105400
GLYMA_06G322900	GLYMA_10G081900	GLYMA_01G005000	GLYMA_20G219100
GLYMA_08G320900	GLYMA_10G092500	GLYMA_05G224400	GLYMA_20G247500
GLYMA_07G075600	GLYMA_10G092600	GLYMA_07G126800	GLYMA_06G059600
GLYMA_19G228300	GLYMA_10G092800	GLYMA_03G007900	GLYMA_07G020400
GLYMA_18G154700	GLYMA_10G093100	GLYMA_07G196200	GLYMA_13G093800
GLYMA_11G106100	GLYMA_10G114600	GLYMA_01G188400	GLYMA_16G050900
GLYMA_09G220300	GLYMA_10G122300	GLYMA_04G103900	GLYMA_17G066600
GLYMA_09G241000	GLYMA_10G127500	GLYMA_06G105000	GLYMA_19G099700
GLYMA_12G098000	GLYMA_10G150600	GLYMA_13G088100	GLYMA_20G115600
GLYMA_17G070500	GLYMA_10G153500	GLYMA_14G171500	GLYMA_16G145900
GLYMA_04G164300	GLYMA_10G159600	GLYMA_09G072000	GLYMA_19G099000
GLYMA_18G280700	GLYMA_10G167800	GLYMA_15G180000	GLYMA_09G281400
GLYMA_13G142800	GLYMA_10G168900	GLYMA_13G112400	GLYMA_04G233300
GLYMA_03G172000	GLYMA_10G169800	GLYMA_17G047300	GLYMA_08G195300
GLYMA_06G199400	GLYMA_10G170600	GLYMA_01G188400	GLYMA_09G237000
GLYMA_12G181700	GLYMA_10G173400	GLYMA_11G053800	GLYMA_12G063800
GLYMA_13G201600	GLYMA_10G175200	GLYMA_17G158300	GLYMA_13G177500
GLYMA_10G098600	GLYMA_10G176500	GLYMA_20G223300	GLYMA_15G022800
GLYMA_12G138100	GLYMA_10G192900	GLYMA_05G175600	GLYMA_16G022900
GLYMA_13G223000	GLYMA_10G200200	GLYMA_08G132800	GLYMA_17G101000
GLYMA_19G238000	GLYMA_10G204100	GLYMA_11G242200	GLYMA_17G180600
GLYMA_02G056300	GLYMA_10G203700	GLYMA_11G242200	GLYMA_15G086900
GLYMA_02G226800	GLYMA_10G213000	GLYMA_20G184000	GLYMA_01G073100
GLYMA_02G306800	GLYMA_10G214600	GLYMA_13G354100	GLYMA_02G051100
GLYMA_06G269200	GLYMA_10G217100	GLYMA_15G020300	GLYMA_02G071500
GLYMA_07G255100	GLYMA_10G220700	GLYMA_13G117100	GLYMA_04G008900
GLYMA_07G257100	GLYMA_10G221100	GLYMA_17G042800	GLYMA_06G008800
GLYMA_13G108300	GLYMA_10G230200	GLYMA_13G361200	GLYMA_07G016800
GLYMA_15G104100	GLYMA_10G231600	GLYMA_05G200800	GLYMA_07G243000
GLYMA_16G163900	GLYMA_10G236600	GLYMA_05G200800	GLYMA_11G145400
GLYMA_18G138200	GLYMA_10G239000	GLYMA_06G164900	GLYMA_12G174200
GLYMA_18G254800	GLYMA_10G241200	GLYMA_08G008100	GLYMA_13G103900
GLYMA_19G159300	GLYMA_10G241300	GLYMA_08G008100	GLYMA_13G325100
GLYMA_05G226000	GLYMA_10G241400	GLYMA_13G117100	GLYMA_15G169300
GLYMA_08G009700	GLYMA_10G242400	GLYMA_13G117100	GLYMA_17G055200
GLYMA_16G157800	GLYMA_10G243600	GLYMA_17G042800	GLYMA_20G180100
GLYMA_12G124900	GLYMA_10G248700	GLYMA_15G012700	GLYMA_09G083500
GLYMA_16G134400	GLYMA_10G276600	GLYMA_15G012700	GLYMA_03G161300
GLYMA_03G153400	GLYMA_10G282100	GLYMA_11G124200	GLYMA_02G094400
GLYMA_04G214400	GLYMA_10G282200	GLYMA_11G124200	GLYMA_07G036100
GLYMA_08G259300	GLYMA_10G286100	GLYMA_11G124200	GLYMA_14G099700
GLYMA_10G217400	GLYMA_10G288100	GLYMA_11G124100	GLYMA_07G000400
GLYMA_18G177500	GLYMA_10G290200	GLYMA_12G048600	GLYMA_02G308400
GLYMA_03G183100	GLYMA_11G000500	GLYMA_17G256500	GLYMA_07G222900
GLYMA_20G194900	GLYMA_11G002800	GLYMA_13G325200	GLYMA_20G021900
GLYMA_08G011200	GLYMA_11G008000	GLYMA_04G200600	GLYMA_03G025500
GLYMA_03G256900	GLYMA_11G011500	GLYMA_05G200800	GLYMA_04G236500
GLYMA_08G220800	GLYMA_11G021500	GLYMA_06G164900	GLYMA_05G027200
GLYMA_18G221400	GLYMA_11G021600	GLYMA_08G008100	GLYMA_05G224400
GLYMA_06G019500	GLYMA_11G024200	GLYMA_08G271000	GLYMA_07G174000
GLYMA_02G293900	GLYMA_11G026200	GLYMA_01G095500	GLYMA_08G129400
GLYMA_10G065500	GLYMA_11G027600	GLYMA_07G107400	GLYMA_08G271700
GLYMA_14G064000	GLYMA_11G028800	GLYMA_07G107400	GLYMA_09G242400
GLYMA_15G155800	GLYMA_11G028900	GLYMA_09G170300	GLYMA_10G051800
GLYMA_15G033600	GLYMA_11G030300	GLYMA_09G170300	GLYMA_10G100400
GLYMA_13G228300	GLYMA_11G030800	GLYMA_06G034000	GLYMA_10G272300
GLYMA_03G166600	GLYMA_11G031500	GLYMA_12G040600	GLYMA_11G214300
GLYMA_09G169300	GLYMA_11G031900	GLYMA_11G114800	GLYMA_13G135100
GLYMA_17G102700	GLYMA_11G034000	GLYMA_03G219300	GLYMA_13G339700
GLYMA_02G114600	GLYMA_11G034900	GLYMA_13G189400	GLYMA_13G341000
GLYMA_13G050400	GLYMA_11G035300	GLYMA_02G274600	GLYMA_17G255100
GLYMA_12G225600	GLYMA_11G038300	GLYMA_14G041500	GLYMA_20G152200
GLYMA_17G203600	GLYMA_11G045400	GLYMA_18G044500	F
GLYMA_08G040100	GLYMA_11G051200	GLYMA_18G044600	G
GLYMA_09G234800	GLYMA_11G056900	GLYMA_18G183600	GLYMA_02G265200
GLYMA_10G206300	GLYMA_11G057100	GLYMA_18G183600	GLYMA_13G328800
GLYMA_18G170500	GLYMA_11G058100	GLYMA_07G107300	GLYMA_10G198800
GLYMA_14G022000	GLYMA_11G062700	GLYMA_07G107300	GLYMA_20G191200
GLYMA_01G111700	GLYMA_11G063100	GLYMA_09G170400	GLYMA_14G052400
GLYMA_08G304800	GLYMA_11G069100	GLYMA_07G107400	GLYMA_10G199100
GLYMA_10G261100	GLYMA_11G071500	GLYMA_09G170300	GLYMA_13G364400
GLYMA_12G100400	GLYMA_11G077700	GLYMA_07G107300	GLYMA_10G199000
GLYMA_05G218300	GLYMA_11G078300	GLYMA_09G170400	GLYMA_15G045000
GLYMA_15G219500	GLYMA_11G083100	GLYMA_11G020900	GLYMA_19G074000
GLYMA_06G074200	GLYMA_11G087000	GLYMA_05G204100	GLYMA_10G101400
GLYMA_15G062600	GLYMA_11G090200	GLYMA_05G204100	GLYMA_09G285900
GLYMA_13G317200	GLYMA_11G104600	GLYMA_05G204100	GLYMA_01G008700
GLYMA_18G299800	GLYMA_11G105700	GLYMA_05G204100	GLYMA_01G028500
GLYMA_06G084900	GLYMA_11G108000	GLYMA_02G212200	GLYMA_01G037100
GLYMA_08G245600	GLYMA_11G115500	GLYMA_14G179900	GLYMA_01G077000
GLYMA_12G103200	GLYMA_11G116000	GLYMA_12G094500	GLYMA_01G078300
GLYMA_01G100000	GLYMA_11G119000	GLYMA_03G245200	GLYMA_01G084800
GLYMA_02G218000	GLYMA_11G119900	GLYMA_19G242600	GLYMA_01G089200
GLYMA_02G240500	GLYMA_11G120200	GLYMA_13G222500	GLYMA_01G128000
GLYMA_03G019000	GLYMA_11G120500	GLYMA_15G060200	GLYMA_01G131400
GLYMA_05G148400	GLYMA_11G121700	GLYMA_13G254500	GLYMA_01G155500
GLYMA_06G166500	GLYMA_11G121800	GLYMA_13G222500	GLYMA_01G159800
GLYMA_12G192500	GLYMA_11G129300	GLYMA_15G089700	GLYMA_01G166900
GLYMA_13G043000	GLYMA_11G131300	GLYMA_15G060200	GLYMA_01G167200
GLYMA_13G035600	GLYMA_11G132600	GLYMA_15G060200	GLYMA_01G174400
GLYMA_11G209400	GLYMA_11G134800	GLYMA_13G254500	GLYMA_01G180900
GLYMA_14G206900	GLYMA_11G138500	GLYMA_13G254500	GLYMA_01G194700
GLYMA_16G124200	GLYMA_11G139500	GLYMA_13G254500	GLYMA_01G195700
GLYMA_16G200800	GLYMA_11G144400	GLYMA_13G254500	GLYMA_01G195800
GLYMA_19G038100	GLYMA_U019000	GLYMA_07G266500	GLYMA_01G196100
GLYMA_15G266000	GLYMA_U016700	GLYMA_07G266500	GLYMA_01G203400
GLYMA_13G305100	GLYMA_U009600	GLYMA_17G007600	GLYMA_01G210800
GLYMA_10G108300	GLYMA_11G179300	GLYMA_17G157600	GLYMA_01G216800
GLYMA_12G043800	GLYMA_11G182700	GLYMA_08G021700	GLYMA_01G218800
GLYMA_01G152600	GLYMA_11G184800	GLYMA_05G109500	GLYMA_01G230800
GLYMA_07G257900	GLYMA_11G192800	GLYMA_17G157600	GLYMA_02G016100
GLYMA_09G135300	GLYMA_11G195200	GLYMA_05G175600	GLYMA_02G018700
GLYMA_01G161000	GLYMA_11G147600	GLYMA_08G132800	GLYMA_02G018800
GLYMA_11G233400	GLYMA_11G147700	GLYMA_11G242200	GLYMA_02G027200
GLYMA_08G134100	GLYMA_11G147800	GLYMA_11G035900	GLYMA_02G042000
GLYMA_08G278700	GLYMA_11G148300	GLYMA_01G221500	GLYMA_02G079600
GLYMA_09G283900	GLYMA_11G148500	GLYMA_11G179000	GLYMA_02G079700
GLYMA_17G187200	GLYMA_11G148700	GLYMA_11G252300	GLYMA_02G084300
GLYMA_04G212000	GLYMA_11G149100	GLYMA_11G252300	GLYMA_02G086700
GLYMA_14G167500	GLYMA_11G152000	GLYMA_11G252300	GLYMA_02G092600
GLYMA_04G168400	GLYMA_11G178800	GLYMA_04G257100	GLYMA_02G097100
GLYMA_10G033700	GLYMA_11G159800	GLYMA_04G257100	GLYMA_02G098200
GLYMA_06G122700	GLYMA_11G160200	GLYMA_06G324400	GLYMA_02G102700
GLYMA_04G244300	GLYMA_11G171400	GLYMA_06G324400	GLYMA_02G125000
GLYMA_13G215100	GLYMA_11G170300	GLYMA_02G026300	GLYMA_02G126100
GLYMA_05G175500	GLYMA_11G163100	GLYMA_07G048500	GLYMA_02G132700
GLYMA_18G072200	GLYMA_11G161800	GLYMA_07G048500	GLYMA_02G144400
GLYMA_09G133000	GLYMA_11G198500	GLYMA_16G017400	GLYMA_02G152600
GLYMA_08G135400	GLYMA_11G201800	GLYMA_16G017400	GLYMA_02G154000
GLYMA_06G169900	GLYMA_11G204800	GLYMA_16G017400	GLYMA_02G155600
GLYMA_19G255100	GLYMA_11G205400	GLYMA_03G261800	GLYMA_02G155800
GLYMA_07G230700	GLYMA_11G206400	GLYMA_03G261800	GLYMA_02G157900
GLYMA_17G075700	GLYMA_11G206900	GLYMA_03G261800	GLYMA_02G181800
GLYMA_14G105200	GLYMA_11G213500	GLYMA_15G123000	GLYMA_02G186000
GLYMA_03G005500	GLYMA_11G219000	GLYMA_01G038600	GLYMA_02G195000
GLYMA_13G322500	GLYMA_11G223200	GLYMA_02G026300	GLYMA_02G204500
GLYMA_13G156100	GLYMA_11G228000	GLYMA_05G032200	GLYMA_02G209200
GLYMA_13G326700	GLYMA_11G235800	GLYMA_03G125000	GLYMA_02G209500
GLYMA_01G222800	GLYMA_11G236100	GLYMA_07G048500	GLYMA_02G210600
GLYMA_05G207200	GLYMA_11G236200	GLYMA_16G017400	GLYMA_02G211300
GLYMA_01G037500	GLYMA_11G236600	GLYMA_03G261800	GLYMA_02G217500
GLYMA_09G280900	GLYMA_11G236700	GLYMA_19G260900	GLYMA_02G221600
GLYMA_15G267600	GLYMA_11G238200	GLYMA_02G135400	GLYMA_02G224600
GLYMA_19G255800	GLYMA_11G238300	GLYMA_07G209500	GLYMA_02G226000
GLYMA_03G230500	GLYMA_11G256500	GLYMA_09G017300	GLYMA_02G228000
GLYMA_18G005500	GLYMA_11G247600	GLYMA_15G123000	GLYMA_02G245600
GLYMA_07G101000	GLYMA_11G244000	GLYMA_07G037700	GLYMA_02G248500
GLYMA_20G074300	GLYMA_11G243100	GLYMA_16G007100	GLYMA_02G252000
GLYMA_02G011900	GLYMA_11G242500	GLYMA_18G230600	GLYMA_02G257000
GLYMA_04G159700	GLYMA_12G003200	GLYMA_01G080200	GLYMA_02G259700
GLYMA_04G207000	GLYMA_12G004400	GLYMA_04G175800	GLYMA_02G262000
GLYMA_08G263200	GLYMA_12G004500	GLYMA_08G024200	GLYMA_02G265300
GLYMA_01G183900	GLYMA_12G005000	GLYMA_13G354100	GLYMA_02G311000
GLYMA_06G030800	GLYMA_12G007300	GLYMA_15G020300	GLYMA_03G009500
GLYMA_10G028300	GLYMA_12G013500	GLYMA_11G124100	GLYMA_03G027000
GLYMA_11G032700	GLYMA_12G017900	GLYMA_12G048600	GLYMA_03G042800
GLYMA_U026200	GLYMA_12G019800	GLYMA_12G048600	GLYMA_03G056500
GLYMA_17G132800	GLYMA_12G019900	GLYMA_13G052700	GLYMA_03G092700
GLYMA_18G043900	GLYMA_12G041700	GLYMA_19G034500	GLYMA_03G093200
GLYMA_03G117500	GLYMA_12G042100	GLYMA_02G287700	GLYMA_03G104500
GLYMA_15G183000	GLYMA_12G044400	GLYMA_02G287700	GLYMA_03G115200
GLYMA_01G072400	GLYMA_12G044600	GLYMA_03G117500	GLYMA_03G115300
GLYMA_13G103400	GLYMA_12G045300	GLYMA_03G117500	GLYMA_03G128600
GLYMA_04G068400	GLYMA_12G047900	GLYMA_03G117500	GLYMA_03G139300
GLYMA_15G012800	GLYMA_12G053800	GLYMA_07G109600	GLYMA_03G149900
GLYMA_18G216200	GLYMA_12G056300	GLYMA_11G251500	GLYMA_03G150000
GLYMA_19G051600	GLYMA_12G057000	GLYMA_05G204100	GLYMA_03G163100
GLYMA_11G253200	GLYMA_12G066000	GLYMA_08G105500	GLYMA_03G173500
GLYMA_04G239100	GLYMA_12G066900	GLYMA_02G287700	GLYMA_03G178700
GLYMA_13G102100	GLYMA_12G068700	GLYMA_08G250700	GLYMA_03G180500
GLYMA_13G228200	GLYMA_12G068900	GLYMA_13G052700	GLYMA_03G187900
GLYMA_12G108600	GLYMA_12G069900	GLYMA_19G034500	GLYMA_03G199000
GLYMA_10G141100	GLYMA_12G071900	GLYMA_13G223300	GLYMA_03G200800
GLYMA_14G116100	GLYMA_12G073500	GLYMA_15G088600	GLYMA_03G244800
GLYMA_08G337100	GLYMA_12G077500	GLYMA_11G252300	GLYMA_03G246200
GLYMA_18G051100	GLYMA_12G078900	GLYMA_04G257100	GLYMA_04G000600
GLYMA_06G083400	GLYMA_12G080100	GLYMA_06G324400	GLYMA_04G003600
GLYMA_02G228600	GLYMA_12G087600	GLYMA_18G273500	GLYMA_04G005700
GLYMA_08G078700	GLYMA_12G088700	GLYMA_10G164100	GLYMA_04G006400
GLYMA_03G181000	GLYMA_12G089800	GLYMA_20G226500	GLYMA_04G007300
GLYMA_09G053800	GLYMA_12G094100	GLYMA_14G130400	GLYMA_04G007700
GLYMA_18G022900	GLYMA_12G094400	GLYMA_14G130400	GLYMA_04G017700
GLYMA_05G076600	GLYMA_12G101200	GLYMA_14G130400	GLYMA_04G020700
GLYMA_07G135400	GLYMA_12G114100	GLYMA_07G236200	GLYMA_04G027300
GLYMA_17G130000	GLYMA_12G116200	GLYMA_17G037200	GLYMA_04G042500
GLYMA_03G229800	GLYMA_12G117800	GLYMA_08G214600	GLYMA_04G044000
GLYMA_12G057900	GLYMA_12G118800	GLYMA_08G214600	GLYMA_04G058100
GLYMA_08G163600	GLYMA_12G121700	GLYMA_07G028000	GLYMA_04G066600
GLYMA_13G275000	GLYMA_12G129700	GLYMA_08G214600	GLYMA_04G067800
GLYMA_18G278600	GLYMA_12G133400	GLYMA_10G150000	GLYMA_04G073600
GLYMA_09G064700	GLYMA_12G134700	GLYMA_20G238400	GLYMA_04G078000
GLYMA_02G266400	GLYMA_12G141900	GLYMA_08G183100	GLYMA_04G079200
GLYMA_02G007000	GLYMA_12G142100	GLYMA_08G183100	GLYMA_04G133100
GLYMA_15G076200	GLYMA_04G142700	GLYMA_11G069400	GLYMA_04G133500
GLYMA_17G157400	GLYMA_12G142300	GLYMA_15G049500	GLYMA_04G171600
GLYMA_01G230100	GLYMA_12G142400	GLYMA_11G069400	GLYMA_04G172900
GLYMA_02G219800	GLYMA_12G145400	GLYMA_01G173700	GLYMA_04G173000
GLYMA_05G075100	GLYMA_12G148100	GLYMA_02G141000	GLYMA_04G207600
GLYMA_09G073400	GLYMA_12G150900	GLYMA_02G141000	GLYMA_04G211900
GLYMA_12G149500	GLYMA_12G154500	GLYMA_02G141000	GLYMA_04G220700
GLYMA_16G034300	GLYMA_12G175000	GLYMA_10G032900	GLYMA_04G226800
GLYMA_16G052800	GLYMA_12G176200	GLYMA_19G193800	GLYMA_04G242500
GLYMA_19G235600	GLYMA_12G176900	GLYMA_12G181400	GLYMA_04G244100
GLYMA_05G088800	GLYMA_12G178500	GLYMA_04G044900	GLYMA_04G246000
GLYMA_02G293100	GLYMA_12G184500	GLYMA_06G045400	GLYMA_04G249800
GLYMA_08G308100	GLYMA_12G186500	GLYMA_14G088300	GLYMA_04G252200
GLYMA_19G248300	GLYMA_12G188500	GLYMA_03G173300	GLYMA_05G029800
GLYMA_08G286900	GLYMA_12G189000	GLYMA_15G040700	GLYMA_05G030300
GLYMA_04G246600	GLYMA_12G194600	GLYMA_19G174200	GLYMA_05G032900
GLYMA_11G133900	GLYMA_12G195600	GLYMA_10G153200	GLYMA_05G033700
GLYMA_05G181500	GLYMA_12G196600	GLYMA_10G206600	GLYMA_05G043500
GLYMA_13G203100	GLYMA_12G198800	GLYMA_20G184000	GLYMA_05G051000
GLYMA_03G049800	GLYMA_12G208900	GLYMA_20G235100	GLYMA_05G051500
GLYMA_09G018100	GLYMA_12G210500	GLYMA_12G237300	GLYMA_05G060600
GLYMA_09G270400	GLYMA_12G212200	GLYMA_13G202800	GLYMA_05G066300
GLYMA_20G032400	GLYMA_12G212500	GLYMA_02G296600	GLYMA_05G069500
GLYMA_06G266900	GLYMA_12G220300	GLYMA_06G050300	GLYMA_05G069700
GLYMA_13G292600	GLYMA_12G225100	GLYMA_04G008900	GLYMA_05G070500
GLYMA_07G149800	GLYMA_12G240100	GLYMA_02G051100	GLYMA_05G017000
GLYMA_02G081900	GLYMA_03G046000	GLYMA_04G008900	GLYMA_05G077500
GLYMA_18G284400	GLYMA_13G101900	GLYMA_06G008800	GLYMA_05G095000
GLYMA_06G126300	GLYMA_13G100000	GLYMA_11G145400	GLYMA_05G106000
GLYMA_15G227100	GLYMA_13G099800	GLYMA_03G249000	GLYMA_05G108200
GLYMA_09G271300	GLYMA_13G098400	GLYMA_15G077100	GLYMA_05G111700
GLYMA_06G204100	GLYMA_13G091600	GLYMA_17G145300	GLYMA_05G121500
GLYMA_03G178700	GLYMA_13G090700	GLYMA_02G016100	GLYMA_05G121600
GLYMA_05G178700	GLYMA_13G088400	GLYMA_11G036400	GLYMA_05G121700
GLYMA_09G060400	GLYMA_13G087400	GLYMA_13G236500	GLYMA_05G126500
GLYMA_07G180600	GLYMA_13G084000	GLYMA_09G233800	GLYMA_05G127600
GLYMA_08G255400	GLYMA_13G071900	GLYMA_12G226600	GLYMA_05G146400
GLYMA_13G270300	GLYMA_13G068800	GLYMA_05G063500	GLYMA_05G160600
GLYMA_09G054600	GLYMA_13G064800	GLYMA_12G197700	GLYMA_05G164700
GLYMA_02G137900	GLYMA_13G064200	GLYMA_13G304300	GLYMA_05G175500
GLYMA_04G255500	GLYMA_13G054700	GLYMA_06G236400	GLYMA_05G181500
GLYMA_10G230400	GLYMA_13G050400	GLYMA_06G086600	GLYMA_05G182100
GLYMA_17G022500	GLYMA_13G049200	GLYMA_04G085000	GLYMA_05G183700
GLYMA_20G077700	GLYMA_13G048800	GLYMA_19G161100	GLYMA_05G187900
GLYMA_08G138700	GLYMA_13G036200	GLYMA_10G013300	GLYMA_05G192900
GLYMA_02G240400	GLYMA_13G028100	GLYMA_11G180500	GLYMA_05G244700
GLYMA_16G063400	GLYMA_13G104600	GLYMA_12G093100	GLYMA_05G237500
GLYMA_18G004300	GLYMA_13G106400	GLYMA_14G016300	GLYMA_05G234400
GLYMA_19G110000	GLYMA_13G113000	GLYMA_04G026300	GLYMA_05G223200
GLYMA_04G178900	GLYMA_13G113100	GLYMA_01G178000	GLYMA_05G222600
GLYMA_08G116600	GLYMA_13G115100	GLYMA_01G196600	GLYMA_05G209900
GLYMA_01G229600	GLYMA_13G118600	GLYMA_11G045100	GLYMA_05G205900
GLYMA_17G241400	GLYMA_13G122600	GLYMA_11G210800	GLYMA_05G204400
GLYMA_09G087100	GLYMA_13G124900	GLYMA_06G309200	GLYMA_06G000400
GLYMA_17G225000	GLYMA_13G126000	GLYMA_11G052100	GLYMA_06G003500
GLYMA_11G241500	GLYMA_13G128800	GLYMA_01G190100	GLYMA_06G037700
GLYMA_16G206300	GLYMA_13G129000	GLYMA_06G036800	GLYMA_06G043600
GLYMA_09G221900	GLYMA_13G130300	GLYMA_15G142700	GLYMA_06G044200
GLYMA_04G174300	GLYMA_13G141900	GLYMA_17G255000	GLYMA_06G049500
GLYMA_09G261400	GLYMA_11G211100	GLYMA_06G238100	GLYMA_06G065600
GLYMA_11G133700	GLYMA_13G155800	GLYMA_U025800	GLYMA_06G068000
GLYMA_08G155400	GLYMA_13G165700	GLYMA_03G249000	GLYMA_06G069500
GLYMA_05G158900	GLYMA_13G167700	GLYMA_09G061900	GLYMA_06G079200
GLYMA_02G131100	GLYMA_13G168400	GLYMA_15G168200	GLYMA_06G086700
GLYMA_13G223700	GLYMA_13G183100	GLYMA_03G194000	GLYMA_06G092000
GLYMA_04G207100	GLYMA_13G186000	GLYMA_04G058900	GLYMA_06G092100
GLYMA_08G142100	GLYMA_13G186100	GLYMA_06G059600	GLYMA_06G119200
GLYMA_20G067800	GLYMA_13G186200	GLYMA_03G194000	GLYMA_06G145200
GLYMA_07G141900	GLYMA_13G204300	GLYMA_17G236200	GLYMA_06G149500
GLYMA_18G130200	GLYMA_13G210000	GLYMA_14G016300	GLYMA_06G158200
GLYMA_11G239300	GLYMA_13G213200	GLYMA_04G050300	GLYMA_06G182700
GLYMA_15G170300	GLYMA_13G226000	GLYMA_07G271900	GLYMA_06G184400
GLYMA_17G101300	GLYMA_13G228200	G	GLYMA_06G189600
GLYMA_14G173900	GLYMA_13G229800	GLYMA_13G319700	GLYMA_06G192300
GLYMA_14G056600	GLYMA_13G231100	GLYMA_14G134900	GLYMA_06G216500
GLYMA_08G073900	GLYMA_13G233800	GLYMA_10G087100	GLYMA_06G229100
GLYMA_17G210500	GLYMA_13G234400	GLYMA_14G100000	GLYMA_06G259500
GLYMA_02G219100	GLYMA_13G243000	GLYMA_14G099900	GLYMA_06G275900
GLYMA_03G121600	GLYMA_13G249200	GLYMA_10G012100	GLYMA_06G276400
GLYMA_16G038600	GLYMA_13G249600	GLYMA_15G252100	GLYMA_06G277700
GLYMA_18G183100	GLYMA_13G249700	GLYMA_13G370400	GLYMA_06G283300
GLYMA_19G146900	GLYMA_13G251500	GLYMA_15G238700	GLYMA_06G286600
GLYMA_19G199800	GLYMA_13G257400	GLYMA_01G163500	GLYMA_06G286700
GLYMA_07G151600	GLYMA_13G281100	GLYMA_15G179200	GLYMA_06G296900
GLYMA_19G259600	GLYMA_13G281200	GLYMA_13G245400	GLYMA_06G305200
GLYMA_06G140100	GLYMA_13G289200	GLYMA_13G176500	GLYMA_06G307900
GLYMA_05G026100	GLYMA_13G289400	GLYMA_20G148200	GLYMA_06G319000
GLYMA_11G247700	GLYMA_13G290800	GLYMA_08G099300	GLYMA_07G001800
GLYMA_06G119000	GLYMA_13G291100	GLYMA_20G146200	GLYMA_07G003300
GLYMA_04G069000	GLYMA_13G291900	GLYMA_13G175700	GLYMA_07G005800
GLYMA_02G093200	GLYMA_13G293500	GLYMA_20G091600	GLYMA_07G020600
GLYMA_14G007900	GLYMA_13G298400	GLYMA_15G069800	GLYMA_07G025800
GLYMA_10G034900	GLYMA_13G305600	GLYMA_07G262800	GLYMA_07G032800
GLYMA_20G034100	GLYMA_13G305800	GLYMA_19G236600	GLYMA_07G036300
GLYMA_06G151900	GLYMA_13G306100	GLYMA_13G008600	GLYMA_07G067000
GLYMA_13G269500	GLYMA_13G307000	GLYMA_07G164700	GLYMA_07G088200
GLYMA_19G138900	GLYMA_13G312700	GLYMA_19G078400	GLYMA_07G089700
GLYMA_01G152000	GLYMA_13G314000	GLYMA_18G208000	GLYMA_07G093800
GLYMA_16G192200	GLYMA_13G315000	GLYMA_14G085700	GLYMA_07G093900
GLYMA_13G138000	GLYMA_13G322100	GLYMA_07G149200	GLYMA_07G106000
GLYMA_01G011800	GLYMA_13G323800	GLYMA_12G003400	GLYMA_07G121400
GLYMA_15G256800	GLYMA_13G324300	GLYMA_11G246600	GLYMA_07G114000
GLYMA_11G069600	GLYMA_13G325900	GLYMA_01G137600	GLYMA_07G113200
GLYMA_16G023500	GLYMA_13G327300	GLYMA_07G067200	GLYMA_07G125100
GLYMA_13G365800	GLYMA_13G328700	GLYMA_18G022600	GLYMA_07G128700
GLYMA_05G100200	GLYMA_13G329500	GLYMA_12G218500	GLYMA_07G129100
GLYMA_09G012200	GLYMA_13G333200	GLYMA_11G099400	GLYMA_07G135800
GLYMA_05G042900	GLYMA_13G338300	GLYMA_07G003000	GLYMA_07G136900
GLYMA_13G274200	GLYMA_13G339900	GLYMA_12G086300	GLYMA_07G143200
GLYMA_07G200000	GLYMA_13G340500	GLYMA_11G034300	GLYMA_07G144700
GLYMA_01G184300	GLYMA_13G346100	GLYMA_12G051400	GLYMA_07G151900
GLYMA_18G000400	GLYMA_13G351600	GLYMA_06G288800	GLYMA_07G160700
GLYMA_07G054100	GLYMA_13G352300	GLYMA_12G004900	GLYMA_07G173500
GLYMA_18G009900	GLYMA_13G352800	GLYMA_10G061100	GLYMA_07G183300
GLYMA_04G028700	GLYMA_13G355000	GLYMA_06G285700	GLYMA_07G190000
GLYMA_17G176100	GLYMA_13G369500	GLYMA_15G231200	GLYMA_07G203700
GLYMA_17G082400	GLYMA_01G211800	GLYMA_15G191100	GLYMA_07G218400
GLYMA_17G013500	GLYMA_14G005700	GLYMA_09G260400	GLYMA_07G224900
GLYMA_02G031400	GLYMA_14G006300	GLYMA_15G007300	GLYMA_07G249000
GLYMA_09G266100	GLYMA_14G025100	GLYMA_09G224200	GLYMA_07G256700
GLYMA_09G103800	GLYMA_14G029600	GLYMA_06G216600	GLYMA_08G001000
GLYMA_06G298000	GLYMA_14G034100	GLYMA_06G141800	GLYMA_08G003800
GLYMA_09G021600	GLYMA_14G034700	GLYMA_11G110500	GLYMA_08G012800
GLYMA_18G242400	GLYMA_14G036000	GLYMA_09G158900	GLYMA_08G031700
GLYMA_06G315400	GLYMA_14G042000	GLYMA_09G158800	GLYMA_08G037200
GLYMA_07G254000	GLYMA_14G056100	GLYMA_13G282400	GLYMA_08G038600
GLYMA_02G206200	GLYMA_14G058700	GLYMA_06G110000	GLYMA_08G043500
GLYMA_19G194100	GLYMA_14G059400	GLYMA_08G317800	GLYMA_08G044200
GLYMA_01G027800	GLYMA_14G061800	GLYMA_05G226400	GLYMA_08G045000
GLYMA_17G110500	GLYMA_14G067200	GLYMA_05G229700	GLYMA_08G063100
GLYMA_16G216800	GLYMA_14G069700	GLYMA_08G317300	GLYMA_08G065800
GLYMA_13G283000	GLYMA_14G073100	GLYMA_08G307000	GLYMA_08G071200
GLYMA_15G179500	GLYMA_14G082500	GLYMA_08G275400	GLYMA_08G076300
GLYMA_18G246200	GLYMA_U028900	GLYMA_12G137300	GLYMA_08G076500
GLYMA_10G229200	GLYMA_14G100600	GLYMA_05G131900	GLYMA_08G076800
GLYMA_16G066700	GLYMA_14G100700	GLYMA_12G107300	GLYMA_08G095300
GLYMA_13G324900	GLYMA_14G107300	GLYMA_05G076900	GLYMA_08G097300
GLYMA_02G056600	GLYMA_14G128400	GLYMA_08G212000	GLYMA_08G102100
GLYMA_02G107400	GLYMA_14G138700	GLYMA_05G008200	GLYMA_08G107500
GLYMA_02G235900	GLYMA_14G141200	GLYMA_08G191300	GLYMA_08G108000
GLYMA_05G003300	GLYMA_14G145400	GLYMA_08G317500	GLYMA_08G115400
GLYMA_08G070900	GLYMA_14G146700	GLYMA_05G072000	GLYMA_08G120100
GLYMA_08G270000	GLYMA_14G148100	GLYMA_08G106700	GLYMA_08G120400
GLYMA_13G031500	GLYMA_14G157700	GLYMA_05G069300	GLYMA_08G127000
GLYMA_13G206900	GLYMA_14G121800	GLYMA_10G283700	GLYMA_08G132700
GLYMA_13G328900	GLYMA_14G160100	GLYMA_08G069000	GLYMA_08G132900
GLYMA_16G014300	GLYMA_14G163700	GLYMA_08G068800	GLYMA_08G138900
GLYMA_18G193300	GLYMA_14G165000	GLYMA_01G237100	GLYMA_08G162400
GLYMA_19G071000	GLYMA_14G167800	GLYMA_01G085400	GLYMA_08G166200
GLYMA_14G170700	GLYMA_14G171800	GLYMA_07G071200	GLYMA_08G170700
GLYMA_06G241600	GLYMA_14G175400	GLYMA_05G040500	GLYMA_08G171000
GLYMA_16G067300	GLYMA_14G181000	GLYMA_07G200700	GLYMA_08G179800
GLYMA_12G127000	GLYMA_14G185100	GLYMA_07G200500	GLYMA_08G190700
GLYMA_10G152400	GLYMA_14G195000	GLYMA_07G200000	GLYMA_08G196900
GLYMA_09G231700	GLYMA_14G198900	GLYMA_06G109700	GLYMA_08G206200
GLYMA_05G041400	GLYMA_14G200500	GLYMA_04G211500	GLYMA_08G208200
GLYMA_10G174100	GLYMA_14G202300	GLYMA_06G086900	GLYMA_08G214900
GLYMA_03G157100	GLYMA_14G206300	GLYMA_06G024500	GLYMA_08G216600
GLYMA_10G210400	GLYMA_14G206600	GLYMA_07G061500	GLYMA_08G218100
GLYMA_13G262700	GLYMA_14G221400	GLYMA_07G176000	GLYMA_08G219400
GLYMA_07G126900	GLYMA_14G219500	GLYMA_05G073100	GLYMA_08G225000
GLYMA_07G259100	GLYMA_14G218100	GLYMA_19G114300	GLYMA_08G229700
GLYMA_15G224500	GLYMA_15G009600	GLYMA_04G057600	GLYMA_08G243300
GLYMA_03G193400	GLYMA_15G011900	GLYMA_07G007100	GLYMA_08G243400
GLYMA_09G159300	GLYMA_15G014500	GLYMA_16G098800	GLYMA_08G250300
GLYMA_13G272700	GLYMA_15G016900	GLYMA_06G202200	GLYMA_08G257500
GLYMA_08G003500	GLYMA_15G019200	GLYMA_04G070400	GLYMA_08G300600
GLYMA_09G220700	GLYMA_15G021800	GLYMA_06G149700	GLYMA_08G326000
GLYMA_15G157100	GLYMA_15G021900	GLYMA_03G257200	GLYMA_08G349800
GLYMA_16G012000	GLYMA_15G031300	GLYMA_03G151100	GLYMA_08G354900
GLYMA_07G146500	GLYMA_15G036300	GLYMA_03G148000	GLYMA_08G356200
GLYMA_15G272500	GLYMA_15G036600	GLYMA_05G004300	GLYMA_09G031000
GLYMA_20G239900	GLYMA_15G041000	GLYMA_05G024900	GLYMA_09G032500
GLYMA_U030800	GLYMA_15G041100	GLYMA_01G106800	GLYMA_09G037500
GLYMA_14G181500	GLYMA_15G044400	GLYMA_04G229800	GLYMA_09G048900
GLYMA_03G186100	GLYMA_15G049700	GLYMA_03G062500	GLYMA_09G062500
GLYMA_03G230700	GLYMA_15G052000	GLYMA_20G155800	GLYMA_09G086800
GLYMA_15G222500	GLYMA_15G052700	GLYMA_20G073000	GLYMA_09G118900
GLYMA_06G190400	GLYMA_15G057300	GLYMA_20G043100	GLYMA_09G119500
GLYMA_12G035300	GLYMA_15G057500	GLYMA_18G172800	GLYMA_09G120600
GLYMA_03G123800	GLYMA_15G064400	GLYMA_18G117300	GLYMA_09G122000
GLYMA_12G035200	GLYMA_15G064700	GLYMA_04G175800	GLYMA_09G129700
GLYMA_05G218200	GLYMA_15G071000	GLYMA_18G036000	GLYMA_09G187000
GLYMA_02G027000	GLYMA_15G080300	GLYMA_18G022200	GLYMA_09G188700
GLYMA_02G205800	GLYMA_15G081400	GLYMA_17G100200	GLYMA_09G199500
GLYMA_19G180700	GLYMA_15G082200	GLYMA_17G093000	GLYMA_09G199600
GLYMA_02G074700	GLYMA_15G082400	GLYMA_17G086300	GLYMA_09G201200
GLYMA_08G305400	GLYMA_15G086100	GLYMA_02G223800	GLYMA_09G213300
GLYMA_10G138500	GLYMA_15G092100	GLYMA_16G179000	GLYMA_09G228000
GLYMA_08G239400	GLYMA_15G099500	GLYMA_16G124200	GLYMA_09G231800
GLYMA_20G192700	GLYMA_15G100400	GLYMA_16G075700	GLYMA_09G240100
GLYMA_17G086500	GLYMA_15G104700	GLYMA_16G046700	GLYMA_09G240400
GLYMA_13G290300	GLYMA_15G119100	GLYMA_16G007900	GLYMA_09G251600
GLYMA_11G241600	GLYMA_15G124900	GLYMA_02G179300	GLYMA_09G254700
GLYMA_04G026800	GLYMA_15G125000	GLYMA_15G207300	GLYMA_09G260500
GLYMA_06G157300	GLYMA_15G128700	GLYMA_15G141000	GLYMA_09G262300
GLYMA_14G064700	GLYMA_15G128800	GLYMA_15G138400	GLYMA_09G269400
GLYMA_17G161300	GLYMA_15G133600	GLYMA_15G119600	GLYMA_09G274600
GLYMA_03G143800	GLYMA_15G142400	GLYMA_20G182500	GLYMA_09G276100
GLYMA_04G169400	GLYMA_15G146000	GLYMA_20G130100	GLYMA_09G276800
GLYMA_12G195200	GLYMA_15G146900	GLYMA_20G109300	GLYMA_09G278100
GLYMA_03G128000	GLYMA_15G155100	GLYMA_04G039500	GLYMA_09G283600
GLYMA_07G015900	GLYMA_15G155700	GLYMA_02G077600	GLYMA_10G007500
GLYMA_12G226500	GLYMA_15G159900	GLYMA_20G078900	GLYMA_10G018000
GLYMA_06G294200	GLYMA_15G160000	GLYMA_14G165800	GLYMA_10G018700
GLYMA_05G234200	GLYMA_15G160900	GLYMA_19G152800	GLYMA_10G034700
GLYMA_11G035500	GLYMA_15G162600	GLYMA_13G211700	GLYMA_10G037600
GLYMA_19G223100	GLYMA_15G163500	GLYMA_13G159000	GLYMA_10G039300
GLYMA_08G155800	GLYMA_15G165000	GLYMA_13G151900	GLYMA_10G046500
GLYMA_08G123800	GLYMA_15G167800	GLYMA_19G026400	GLYMA_10G047800
GLYMA_01G079900	GLYMA_15G170500	GLYMA_19G005700	GLYMA_10G051800
GLYMA_13G126700	GLYMA_15G177900	GLYMA_13G047800	GLYMA_10G051900
GLYMA_08G289200	GLYMA_15G179500	GLYMA_18G166900	GLYMA_10G056200
GLYMA_15G036500	GLYMA_15G186300	GLYMA_12G193300	GLYMA_10G060100
GLYMA_05G123000	GLYMA_15G191800	GLYMA_03G056000	GLYMA_10G063900
GLYMA_08G256400	GLYMA_15G200100	GLYMA_20G184200	GLYMA_10G068200
GLYMA_01G082000	GLYMA_15G218900	GLYMA_17G227600	GLYMA_10G078500
GLYMA_14G156400	GLYMA_15G221800	GLYMA_17G146300	GLYMA_10G082800
GLYMA_13G237400	GLYMA_15G222500	GLYMA_11G186100	GLYMA_10G084100
GLYMA_13G115700	GLYMA_15G223800	GLYMA_11G150900	GLYMA_10G121000
GLYMA_15G034500	GLYMA_15G228200	GLYMA_16G178800	GLYMA_U032500
GLYMA_15G274600	GLYMA_15G233600	GLYMA_15G264600	GLYMA_10G132500
GLYMA_18G055800	GLYMA_15G236200	GLYMA_18G152700	GLYMA_10G135500
GLYMA_02G300400	GLYMA_15G242400	GLYMA_10G283500	GLYMA_10G135600
GLYMA_19G074300	GLYMA_15G252700	GLYMA_18G081500	GLYMA_10G136700
GLYMA_14G209900	GLYMA_15G257700	GLYMA_10G277600	GLYMA_10G142400
GLYMA_14G193800	GLYMA_15G264000	GLYMA_10G255900	GLYMA_10G144300
GLYMA_14G002100	GLYMA_15G264400	GLYMA_10G223600	GLYMA_10G148600
GLYMA_01G125200	GLYMA_15G265900	GLYMA_02G252800	GLYMA_10G156900
GLYMA_01G139900	GLYMA_15G266400	GLYMA_01G095000	GLYMA_10G159700
GLYMA_10G059700	GLYMA_15G266500	GLYMA_01G177000	GLYMA_10G177100
GLYMA_05G035800	GLYMA_15G274200	GLYMA_02G012600	GLYMA_10G184500
GLYMA_05G180700	GLYMA_15G274300	GLYMA_02G076600	GLYMA_10G194800
GLYMA_04G034600	GLYMA_15G274400	GLYMA_02G119600	GLYMA_10G198700
GLYMA_19G175800	GLYMA_16G001600	GLYMA_02G145700	GLYMA_10G210000
GLYMA_03G139900	GLYMA_16G008500	GLYMA_02G167700	GLYMA_10G247900
GLYMA_08G168400	GLYMA_16G012400	GLYMA_02G281400	GLYMA_10G252600
GLYMA_15G073400	GLYMA_16G013400	GLYMA_02G281500	GLYMA_10G254600
GLYMA_15G079500	GLYMA_16G015900	GLYMA_03G035800	GLYMA_10G261400
GLYMA_17G019200	GLYMA_16G030800	GLYMA_03G163500	GLYMA_10G261900
GLYMA_08G087900	GLYMA_16G035700	GLYMA_03G239700	GLYMA_10G274800
GLYMA_06G242000	GLYMA_16G042000	GLYMA_04G077600	GLYMA_10G298700
GLYMA_17G004100	GLYMA_16G050700	GLYMA_04G124100	GLYMA_11G029300
GLYMA_04G224600	GLYMA_16G055900	GLYMA_05G198000	GLYMA_11G035700
GLYMA_07G050700	GLYMA_16G059300	GLYMA_06G022600	GLYMA_11G040900
GLYMA_07G270900	GLYMA_16G060900	GLYMA_06G078700	GLYMA_11G043000
GLYMA_03G107600	GLYMA_16G060800	GLYMA_06G269700	GLYMA_11G046000
GLYMA_02G185400	GLYMA_16G060700	GLYMA_06G275300	GLYMA_11G049200
GLYMA_01G082600	GLYMA_16G063500	GLYMA_07G176700	GLYMA_11G066000
GLYMA_10G283500	GLYMA_16G063700	GLYMA_07G258200	GLYMA_11G066100
GLYMA_08G188600	GLYMA_16G072000	GLYMA_08G116300	GLYMA_11G066200
GLYMA_17G031200	GLYMA_16G078100	GLYMA_08G183500	GLYMA_11G066300
GLYMA_14G013600	GLYMA_16G086400	GLYMA_08G291900	GLYMA_11G066400
GLYMA_06G312000	GLYMA_16G086500	GLYMA_08G341000	GLYMA_11G071800
GLYMA_10G012400	GLYMA_16G108700	GLYMA_08G346600	GLYMA_11G076300
GLYMA_06G297400	GLYMA_16G103900	GLYMA_10G028300	GLYMA_11G091600
GLYMA_08G359000	GLYMA_16G099500	GLYMA_10G037100	GLYMA_11G101900
GLYMA_19G261000	GLYMA_16G109300	GLYMA_10G155300	GLYMA_11G123400
GLYMA_06G124300	GLYMA_16G114400	GLYMA_10G193900	GLYMA_11G125500
GLYMA_11G174100	GLYMA_16G118600	GLYMA_10G207100	GLYMA_11G129500
GLYMA_08G105300	GLYMA_16G125100	GLYMA_10G246300	GLYMA_11G135800
GLYMA_15G032500	GLYMA_16G133800	GLYMA_10G246500	GLYMA_U020400
GLYMA_15G051900	GLYMA_16G138500	GLYMA_11G065800	GLYMA_U016300
GLYMA_02G035400	GLYMA_16G148700	GLYMA_U020300	GLYMA_U014500
GLYMA_19G114200	GLYMA_16G154100	GLYMA_11G153800	GLYMA_U009700
GLYMA_11G032100	GLYMA_16G156700	GLYMA_11G176200	GLYMA_11G185200
GLYMA_11G051200	GLYMA_16G161100	GLYMA_11G252800	GLYMA_11G196700
GLYMA_09G221500	GLYMA_16G161400	GLYMA_12G213600	GLYMA_11G175900
GLYMA_05G055300	GLYMA_16G164200	GLYMA_13G035200	GLYMA_11G171900
GLYMA_09G211200	GLYMA_16G169100	GLYMA_13G123500	GLYMA_11G169800
GLYMA_06G072800	GLYMA_16G170000	GLYMA_13G194400	GLYMA_11G163200
GLYMA_10G229300	GLYMA_16G173600	GLYMA_13G288100	GLYMA_11G203400
GLYMA_11G184900	GLYMA_16G189400	GLYMA_13G347500	GLYMA_11G203900
GLYMA_05G137800	GLYMA_16G198700	GLYMA_13G347600	GLYMA_11G204000
GLYMA_04G130100	GLYMA_16G200100	GLYMA_13G363300	GLYMA_11G223900
GLYMA_05G202300	GLYMA_16G201300	GLYMA_14G021900	GLYMA_11G224200
GLYMA_13G295400	GLYMA_16G201400	GLYMA_14G117700	GLYMA_11G250200
GLYMA_12G035400	GLYMA_16G202200	GLYMA_14G121400	GLYMA_12G027100
GLYMA_16G160500	GLYMA_16G205000	GLYMA_15G026300	GLYMA_12G033200
GLYMA_08G315000	GLYMA_16G206900	GLYMA_16G071800	GLYMA_12G050100
GLYMA_18G115400	GLYMA_16G207700	GLYMA_16G208900	GLYMA_12G053700
GLYMA_06G125100	GLYMA_16G213900	GLYMA_17G027400	GLYMA_12G054100
GLYMA_02G262300	GLYMA_16G214100	GLYMA_18G157800	GLYMA_12G059500
GLYMA_15G113500	GLYMA_16G217200	GLYMA_19G063400	GLYMA_12G062000
GLYMA_17G073400	GLYMA_16G218900	GLYMA_19G164900	GLYMA_12G083500
GLYMA_14G086400	GLYMA_16G222200	GLYMA_20G111000	GLYMA_12G099300
GLYMA_02G031100	GLYMA_17G005000	GLYMA_20G196600	GLYMA_12G108200
GLYMA_13G157200	GLYMA_17G008000	H	GLYMA_12G112600
GLYMA_14G010000	GLYMA_17G011200	GLYMA_04G024400	GLYMA_12G121900
GLYMA_08G146900	GLYMA_17G011600	GLYMA_07G060500	GLYMA_12G128900
GLYMA_09G153700	GLYMA_17G016400	GLYMA_10G145000	GLYMA_12G135000
GLYMA_19G026900	GLYMA_17G017400	GLYMA_11G070300	GLYMA_12G144100
GLYMA_16G017900	GLYMA_17G018100	GLYMA_12G171600	GLYMA_12G144600
GLYMA_05G133400	GLYMA_17G018500	GLYMA_14G049900	GLYMA_12G161400
GLYMA_19G130600	GLYMA_17G025700	GLYMA_14G172600	GLYMA_12G172900
GLYMA_12G034200	GLYMA_17G029200	GLYMA_15G049200	GLYMA_12G183900
GLYMA_15G093700	GLYMA_17G030200	GLYMA_16G007100	GLYMA_12G187500
GLYMA_03G238900	GLYMA_17G030300	GLYMA_16G029100	GLYMA_12G188200
GLYMA_12G138800	GLYMA_17G039300		GLYMA_12G190900
GLYMA_10G049700	GLYMA_17G041300		GLYMA_12G191700
GLYMA_13G040100	GLYMA_17G042300		GLYMA_12G196000
GLYMA_15G271400	GLYMA_17G042500		GLYMA_12G235300
GLYMA_07G097500	GLYMA_17G044100		GLYMA_12G240500
GLYMA_05G025600	GLYMA_17G044900		GLYMA_13G066100
GLYMA_14G163700	GLYMA_17G053000		GLYMA_13G064300
GLYMA_15G104600	GLYMA_17G054600		GLYMA_13G050700
GLYMA_08G072700	GLYMA_17G057600		GLYMA_13G044100
GLYMA_04G088600	GLYMA_17G061400		GLYMA_13G041300
GLYMA_19G114600	GLYMA_17G064300		GLYMA_13G032000
GLYMA_14G036200	GLYMA_17G066800		GLYMA_06G315400
GLYMA_13G122400	GLYMA_17G068700		GLYMA_13G137000
GLYMA_05G037300	GLYMA_17G069500		GLYMA_13G148500
GLYMA_18G073100	GLYMA_17G080500		GLYMA_13G151800
GLYMA_17G005900	GLYMA_17G096600		GLYMA_13G155700
GLYMA_14G210000	GLYMA_17G096900		GLYMA_13G164800
GLYMA_18G223200	GLYMA_17G097900		GLYMA_13G168500
GLYMA_01G148900	GLYMA_17G100800		GLYMA_13G177100
GLYMA_10G026300	GLYMA_17G113000		GLYMA_13G182800
GLYMA_02G197900	GLYMA_17G116900		GLYMA_13G189000
GLYMA_02G021500	GLYMA_17G121800		GLYMA_13G189100
GLYMA_01G024800	GLYMA_17G121900		GLYMA_13G191600
GLYMA_07G090500	GLYMA_17G122400		GLYMA_13G197300
GLYMA_17G051200	GLYMA_17G124100		GLYMA_13G197600
GLYMA_12G187100	GLYMA_17G124900		GLYMA_13G202900
GLYMA_20G154800	GLYMA_17G125000		GLYMA_13G203000
GLYMA_09G236200	GLYMA_17G125600		GLYMA_13G222300
GLYMA_06G300500	GLYMA_17G133100		GLYMA_13G229300
GLYMA_18G257100	GLYMA_17G136600		GLYMA_13G243500
GLYMA_13G163900	GLYMA_17G139800		GLYMA_13G243900
GLYMA_17G047900	GLYMA_17G139900		GLYMA_13G247000
GLYMA_08G250800	GLYMA_17G140200		GLYMA_13G263300
GLYMA_11G148100	GLYMA_17G140400		GLYMA_13G288600
GLYMA_06G158800	GLYMA_17G141000		GLYMA_13G295000
GLYMA_03G008000	GLYMA_17G147400		GLYMA_13G297300
GLYMA_01G048800	GLYMA_17G148600		GLYMA_13G299100
GLYMA_08G228300	GLYMA_17G155300		GLYMA_13G303900
GLYMA_20G216300	GLYMA_17G158100		GLYMA_13G305200
GLYMA_02G235500	GLYMA_17G164500		GLYMA_13G308600
GLYMA_13G121700	GLYMA_17G164700		GLYMA_13G310800
GLYMA_13G283900	GLYMA_17G174900		GLYMA_13G331100
GLYMA_10G173500	GLYMA_17G180500		GLYMA_13G331200
GLYMA_02G065000	GLYMA_17G188800		GLYMA_13G348500
GLYMA_07G014800	GLYMA_17G189200		GLYMA_13G351400
GLYMA_05G195900	GLYMA_17G217000		GLYMA_13G362300
GLYMA_09G053400	GLYMA_17G217200		GLYMA_13G363800
GLYMA_15G238500	GLYMA_17G220800		GLYMA_13G372200
GLYMA_17G096800	GLYMA_17G227900		GLYMA_14G001600
GLYMA_01G001800	GLYMA_17G230500		GLYMA_14G035100
GLYMA_18G111400	GLYMA_17G230600		GLYMA_14G062500
GLYMA_02G147700	GLYMA_17G242500		GLYMA_14G064400
GLYMA_03G091000	GLYMA_17G242900		GLYMA_14G068000
GLYMA_13G292800	GLYMA_17G244500		GLYMA_14G081300
GLYMA_04G238700	GLYMA_17G249400		GLYMA_14G091000
GLYMA_08G297000	GLYMA_17G254700		GLYMA_14G097500
GLYMA_17G253500	GLYMA_17G255100		GLYMA_14G108700
GLYMA_05G085700	GLYMA_17G258400		GLYMA_14G112400
GLYMA_17G081000	GLYMA_18G000400		GLYMA_14G126500
GLYMA_02G157300	GLYMA_18G000600		GLYMA_14G170500
GLYMA_04G084900	GLYMA_18G018500		GLYMA_14G178200
GLYMA_06G243300	GLYMA_18G019000		GLYMA_14G178700
GLYMA_14G069100	GLYMA_18G020300		GLYMA_14G178900
GLYMA_18G047200	GLYMA_18G020400		GLYMA_14G184700
GLYMA_08G310600	GLYMA_18G020900		GLYMA_14G208000
GLYMA_12G093900	GLYMA_18G021800		GLYMA_14G213300
GLYMA_08G091800	GLYMA_18G022000		GLYMA_14G221800
GLYMA_20G248700	GLYMA_18G022100		GLYMA_15G005600
GLYMA_01G075900	GLYMA_18G025200		GLYMA_15G011500
GLYMA_17G001300	GLYMA_18G037600		GLYMA_15G012000
GLYMA_10G028400	GLYMA_18G038400		GLYMA_15G025300
GLYMA_14G030200	GLYMA_18G039200		GLYMA_15G036700
GLYMA_15G099200	GLYMA_18G043200		GLYMA_15G048400
GLYMA_11G212400	GLYMA_18G050700		GLYMA_15G049000
GLYMA_19G186200	GLYMA_18G052400		GLYMA_15G063600
GLYMA_15G042600	GLYMA_18G056400		GLYMA_15G077800
GLYMA_04G104300	GLYMA_18G056500		GLYMA_15G082800
GLYMA_10G054200	GLYMA_18G058000		GLYMA_15G083200
GLYMA_08G333300	GLYMA_18G063300		GLYMA_15G098500
GLYMA_01G196700	GLYMA_18G078000		GLYMA_15G104800
GLYMA_16G026100	GLYMA_18G080200		GLYMA_15G105100
GLYMA_07G086200	GLYMA_18G082200		GLYMA_15G110700
GLYMA_19G256800	GLYMA_18G082400		GLYMA_15G110900
GLYMA_14G069400	GLYMA_18G083200		GLYMA_15G116900
GLYMA_14G084600	GLYMA_18G087000		GLYMA_15G138800
GLYMA_10G226200	GLYMA_18G092400		GLYMA_15G162000
GLYMA_14G027000	GLYMA_18G093800		GLYMA_15G176100
GLYMA_09G167000	GLYMA_18G103400		GLYMA_15G182700
GLYMA_18G061600	GLYMA_18G103600		GLYMA_15G194900
GLYMA_15G021200	GLYMA_18G103700		GLYMA_15G229100
GLYMA_05G166000	GLYMA_18G105100		GLYMA_15G235000
GLYMA_05G138100	GLYMA_18G111300		GLYMA_15G251800
GLYMA_01G189300	GLYMA_18G111800		GLYMA_15G258100
GLYMA_14G072300	GLYMA_18G120800		GLYMA_15G260600
GLYMA_06G271600	GLYMA_18G127400		GLYMA_15G260700
GLYMA_10G016000	GLYMA_18G127500		GLYMA_15G263100
GLYMA_19G205500	GLYMA_18G127900		GLYMA_16G010600
GLYMA_04G005500	GLYMA_18G130800		GLYMA_16G017500
GLYMA_02G199300	GLYMA_18G138400		GLYMA_16G020000
GLYMA_09G221700	GLYMA_18G141900		GLYMA_16G032700
GLYMA_06G315700	GLYMA_18G145600		GLYMA_16G033800
GLYMA_09G017900	GLYMA_18G158400		GLYMA_16G038600
GLYMA_02G270600	GLYMA_18G158600		GLYMA_16G048800
GLYMA_13G191200	GLYMA_18G183500		GLYMA_16G057500
GLYMA_11G179100	GLYMA_18G186000		GLYMA_16G062000
GLYMA_14G116300	GLYMA_18G189100		GLYMA_16G107400
GLYMA_05G102900	GLYMA_18G189600		GLYMA_16G107200
GLYMA_08G116100	GLYMA_18G190000		GLYMA_16G118800
GLYMA_17G192800	GLYMA_18G193200		GLYMA_16G121700
GLYMA_20G232700	GLYMA_18G198300		GLYMA_16G128000
GLYMA_16G076300	GLYMA_18G205100		GLYMA_16G137300
GLYMA_06G134800	GLYMA_18G206100		GLYMA_16G159600
GLYMA_19G215600	GLYMA_18G206600		GLYMA_16G164300
GLYMA_17G179000	GLYMA_18G208600		GLYMA_16G170600
GLYMA_15G175800	GLYMA_18G211000		GLYMA_U006400
GLYMA_08G017200	GLYMA_18G212700		GLYMA_16G172000
GLYMA_05G151200	GLYMA_18G214300		GLYMA_16G177700
GLYMA_13G116700	GLYMA_18G219300		GLYMA_16G180400
GLYMA_18G259600	GLYMA_18G220500		GLYMA_16G195200
GLYMA_01G006800	GLYMA_18G220600		GLYMA_16G201200
GLYMA_09G170000	GLYMA_18G226400		GLYMA_16G212300
GLYMA_06G061700	GLYMA_18G226500		GLYMA_17G008100
GLYMA_09G219400	GLYMA_18G229400		GLYMA_17G008400
GLYMA_01G062400	GLYMA_18G230800		GLYMA_17G019600
GLYMA_09G027700	GLYMA_18G238600		GLYMA_17G050100
GLYMA_05G211700	GLYMA_18G238800		GLYMA_17G060400
GLYMA_11G075100	GLYMA_18G241000		GLYMA_17G061100
GLYMA_15G134900	GLYMA_18G252300		GLYMA_17G072000
GLYMA_05G027500	GLYMA_18G254100		GLYMA_17G073400
GLYMA_15G087500	GLYMA_18G255500		GLYMA_17G083000
GLYMA_13G101300	GLYMA_18G257900		GLYMA_17G125100
GLYMA_18G039900	GLYMA_18G267500		GLYMA_17G125300
GLYMA_15G009600	GLYMA_18G275800		GLYMA_17G125400
GLYMA_11G082900	GLYMA_18G282600		GLYMA_17G126000
GLYMA_09G219100	GLYMA_18G284600		GLYMA_17G133400
GLYMA_17G202600	GLYMA_18G285800		GLYMA_17G133500
GLYMA_02G044600	GLYMA_18G287200		GLYMA_17G143100
GLYMA_13G339900	GLYMA_18G289900		GLYMA_17G146500
GLYMA_11G162600	GLYMA_18G290100		GLYMA_17G153200
GLYMA_19G158400	GLYMA_18G291000		GLYMA_17G158900
GLYMA_12G206900	GLYMA_18G292400		GLYMA_17G167400
GLYMA_18G191900	GLYMA_18G300900		GLYMA_17G187300
GLYMA_05G108500	GLYMA_18G301200		GLYMA_17G202100
GLYMA_15G220800	GLYMA_19G003700		GLYMA_17G202900
GLYMA_02G069100	GLYMA_19G003600		GLYMA_17G203000
GLYMA_09G221200	GLYMA_19G001000		GLYMA_17G225000
GLYMA_19G014200	GLYMA_19G008300		GLYMA_17G253000
GLYMA_03G175100	GLYMA_19G008600		GLYMA_17G256300
GLYMA_08G210300	GLYMA_19G011700		GLYMA_18G013600
GLYMA_17G173800	GLYMA_19G013700		GLYMA_18G013800
GLYMA_18G073500	GLYMA_19G014600		GLYMA_18G018300
GLYMA_10G185600	GLYMA_19G016400		GLYMA_18G018900
GLYMA_14G148800	GLYMA_19G029300		GLYMA_18G033900
GLYMA_16G070300	GLYMA_19G041100		GLYMA_18G034000
GLYMA_07G137700	GLYMA_19G055800		GLYMA_18G036300
GLYMA_08G097000	GLYMA_19G057500		GLYMA_18G037500
GLYMA_08G029900	GLYMA_19G062800		GLYMA_18G049000
GLYMA_07G011400	GLYMA_19G065900		GLYMA_18G049500
GLYMA_11G242700	GLYMA_19G076700		GLYMA_18G070100
GLYMA_03G180000	GLYMA_19G080300		GLYMA_18G073400
GLYMA_02G187800	GLYMA_19G083200		GLYMA_18G111400
GLYMA_19G168700	GLYMA_19G083900		GLYMA_18G124700
GLYMA_10G155200	GLYMA_19G090800		GLYMA_18G135200
GLYMA_11G220900	GLYMA_19G091800		GLYMA_18G135300
GLYMA_03G110600	GLYMA_19G093500		GLYMA_18G141000
GLYMA_09G005500	GLYMA_19G106400		GLYMA_18G147700
GLYMA_01G030000	GLYMA_19G113100		GLYMA_18G165700
GLYMA_12G195500	GLYMA_19G127600		GLYMA_18G173300
GLYMA_06G034300	GLYMA_19G133200		GLYMA_18G185900
GLYMA_09G050900	GLYMA_19G133400		GLYMA_18G197400
GLYMA_17G229900	GLYMA_19G133500		GLYMA_18G201800
GLYMA_11G166900	GLYMA_19G144600		GLYMA_18G208100
GLYMA_14G153900	GLYMA_19G145200		GLYMA_18G213600
GLYMA_08G226800	GLYMA_19G148800		GLYMA_18G229900
GLYMA_11G146600	GLYMA_19G151300		GLYMA_18G247100
GLYMA_02G302100	GLYMA_19G153100		GLYMA_18G250300
GLYMA_13G299000	GLYMA_19G158500		GLYMA_18G256400
GLYMA_13G208300	GLYMA_19G162600		GLYMA_18G263100
GLYMA_01G211000	GLYMA_19G163000		GLYMA_18G263700
GLYMA_15G069700	GLYMA_19G167400		GLYMA_18G266000
GLYMA_02G139800	GLYMA_19G169400		GLYMA_18G274200
GLYMA_13G172100	GLYMA_19G173900		GLYMA_18G274400
GLYMA_11G037400	GLYMA_19G187800		GLYMA_18G274500
GLYMA_18G100300	GLYMA_19G188100		GLYMA_18G285300
GLYMA_11G132500	GLYMA_19G189000		GLYMA_18G289800
GLYMA_18G241600	GLYMA_19G192900		GLYMA_18G301900
GLYMA_19G193600	GLYMA_19G196900		GLYMA_19G003300
GLYMA_02G114300	GLYMA_19G198000		GLYMA_19G003100
GLYMA_20G090200	GLYMA_19G203400		GLYMA_19G012100
GLYMA_01G113100	GLYMA_19G212300		GLYMA_19G016700
GLYMA_16G209100	GLYMA_19G212400		GLYMA_19G019100
GLYMA_02G040200	GLYMA_19G212500		GLYMA_19G020500
GLYMA_19G033800	GLYMA_19G213400		GLYMA_19G041600
GLYMA_12G216400	GLYMA_19G219500		GLYMA_19G098600
GLYMA_07G050100	GLYMA_19G219800		GLYMA_19G105500
GLYMA_15G195600	GLYMA_19G221100		GLYMA_19G115900
GLYMA_07G097100	GLYMA_19G221800		GLYMA_19G126100
GLYMA_13G256500	GLYMA_19G222900		GLYMA_19G131000
GLYMA_17G031600	GLYMA_19G228400		GLYMA_19G135900
GLYMA_15G086800	GLYMA_19G229500		GLYMA_19G140700
GLYMA_10G094800	GLYMA_19G230300		GLYMA_19G146700
GLYMA_13G260100	GLYMA_19G231100		GLYMA_19G152100
GLYMA_16G181600	GLYMA_19G231400		GLYMA_19G170800
GLYMA_08G024400	GLYMA_19G238700		GLYMA_19G174400
GLYMA_13G307000	GLYMA_19G241500		GLYMA_19G174600
GLYMA_03G248100	GLYMA_19G246700		GLYMA_19G175800
GLYMA_14G082900	GLYMA_19G255700		GLYMA_19G181800
GLYMA_04G129700	GLYMA_19G259300		GLYMA_19G185900
GLYMA_19G254300	GLYMA_19G262900		GLYMA_19G193700
GLYMA_07G050600	GLYMA_19G263100		GLYMA_19G198400
GLYMA_03G240700	GLYMA_20G001400		GLYMA_19G198700
GLYMA_20G215100	GLYMA_20G002800		GLYMA_19G198800
GLYMA_02G293000	GLYMA_20G003500		GLYMA_19G232200
GLYMA_17G141700	GLYMA_20G005100		GLYMA_19G237800
GLYMA_09G235300	GLYMA_20G007100		GLYMA_19G243700
GLYMA_U033000	GLYMA_20G009900		GLYMA_19G251500
GLYMA_03G222600	GLYMA_20G010200		GLYMA_19G258700
GLYMA_04G005200	GLYMA_20G010900		GLYMA_19G259700
GLYMA_13G082700	GLYMA_20G012500		GLYMA_20G013300
GLYMA_02G268100	GLYMA_20G022500		GLYMA_20G019800
GLYMA_06G157500	GLYMA_20G033700		GLYMA_20G032500
GLYMA_05G245400	GLYMA_20G036200		GLYMA_20G070400
GLYMA_08G126700	GLYMA_20G061300		GLYMA_20G072400
GLYMA_13G085700	GLYMA_20G061100		GLYMA_20G083700
GLYMA_19G130700	GLYMA_20G060300		GLYMA_20G118800
GLYMA_16G053000	GLYMA_20G040400		GLYMA_20G137800
GLYMA_07G174600	GLYMA_20G041300		GLYMA_20G137900
GLYMA_09G085600	GLYMA_20G042400		GLYMA_20G138900
GLYMA_14G204500	GLYMA_20G042700		GLYMA_20G143000
GLYMA_14G203900	GLYMA_20G044100		GLYMA_20G144100
GLYMA_12G067100	GLYMA_20G046100		GLYMA_20G144300
GLYMA_15G000100	GLYMA_20G053000		GLYMA_20G144800
GLYMA_13G038600	GLYMA_20G051700		GLYMA_20G149700
GLYMA_13G303000	GLYMA_20G078700		GLYMA_20G153400
GLYMA_09G219300	GLYMA_20G078800		GLYMA_20G153800
GLYMA_19G023800	GLYMA_20G101500		GLYMA_20G159300
GLYMA_20G065100	GLYMA_20G107200		GLYMA_20G164600
GLYMA_01G102200	GLYMA_20G110800		GLYMA_20G177200
GLYMA_09G040300	GLYMA_20G113000		GLYMA_20G187200
GLYMA_13G191400	GLYMA_20G116600		GLYMA_20G191400
GLYMA_15G258600	GLYMA_20G133000		GLYMA_20G192700
GLYMA_04G249100	GLYMA_20G135300		GLYMA_20G195100
GLYMA_20G233100	GLYMA_20G137700		GLYMA_20G203600
GLYMA_07G242600	GLYMA_20G139400		GLYMA_20G206000
GLYMA_19G214500	GLYMA_20G139500		GLYMA_20G220000
GLYMA_07G059000	GLYMA_20G139600		GLYMA_20G221600
GLYMA_10G042500	GLYMA_20G140500		GLYMA_20G239300
GLYMA_07G098000	GLYMA_20G145400		H
GLYMA_16G221500	GLYMA_20G149500		GLYMA_01G028400
GLYMA_04G167800	GLYMA_20G152900		GLYMA_01G078300
GLYMA_02G210000	GLYMA_20G153000		GLYMA_01G089800
GLYMA_09G134200	GLYMA_20G153100		GLYMA_01G112200
GLYMA_05G201700	GLYMA_20G154300		GLYMA_01G128000
GLYMA_07G171400	GLYMA_20G162900		GLYMA_01G156900
GLYMA_17G089300	GLYMA_20G163700		GLYMA_01G174500
GLYMA_19G259400	GLYMA_20G170400		GLYMA_01G195800
GLYMA_13G183300	GLYMA_20G174600		GLYMA_01G196100
GLYMA_03G199600	GLYMA_20G175000		GLYMA_01G216700
GLYMA_06G081800	GLYMA_20G178000		GLYMA_01G084200
GLYMA_02G272500	GLYMA_20G184300		GLYMA_01G134000
GLYMA_13G044000	GLYMA_20G185400		GLYMA_01G166900
GLYMA_13G233600	GLYMA_20G192100		GLYMA_01G167200
GLYMA_20G022500	GLYMA_20G193200		GLYMA_01G218700
GLYMA_12G097800	GLYMA_20G195500		GLYMA_02G004900
GLYMA_12G140600	GLYMA_20G196800		GLYMA_02G024300
GLYMA_01G196800	GLYMA_20G212700		GLYMA_02G027300
GLYMA_06G316700	GLYMA_20G213500		GLYMA_02G079700
GLYMA_15G162900	GLYMA_20G213700		GLYMA_02G102700
GLYMA_12G067000	GLYMA_20G216800		GLYMA_02G161600
GLYMA_17G043200	GLYMA_20G220800		GLYMA_02G189900
GLYMA_16G158200	GLYMA_20G220900		GLYMA_02G210600
GLYMA_05G053400	GLYMA_20G234900		GLYMA_02G210700
GLYMA_13G148700	GLYMA_20G241500		GLYMA_02G228000
GLYMA_05G045800	GLYMA_20G241800		GLYMA_02G254100
GLYMA_02G180500	GLYMA_20G247100		GLYMA_02G308800
GLYMA_06G041500	GLYMA_20G248200		GLYMA_02G042000
GLYMA_18G228700	H		GLYMA_02G092600
GLYMA_17G135900	GLYMA_01G116700		GLYMA_02G097900
GLYMA_07G133400	GLYMA_01G213100		GLYMA_02G098200
GLYMA_05G068800	GLYMA_01G083300		GLYMA_02G204500
GLYMA_13G300600	GLYMA_01G114900		GLYMA_02G217700
GLYMA_04G005300	GLYMA_02G024000		GLYMA_02G224600
GLYMA_07G251900	GLYMA_02G067500		GLYMA_02G262000
GLYMA_13G248600	GLYMA_02G105300		GLYMA_02G265200
GLYMA_15G150200	GLYMA_02G234600		GLYMA_02G265300
GLYMA_05G062100	GLYMA_03G024200		GLYMA_02G265500
GLYMA_01G221600	GLYMA_03G024400		GLYMA_02G311000
GLYMA_09G046200	GLYMA_03G067700		GLYMA_03G042900
GLYMA_10G112800	GLYMA_03G099000		GLYMA_03G104500
GLYMA_17G259700	GLYMA_03G222700		GLYMA_03G104600
GLYMA_13G335600	GLYMA_03G024300		GLYMA_03G112000
GLYMA_19G034600	GLYMA_03G030500		GLYMA_03G178600
GLYMA_10G279200	GLYMA_03G032300		GLYMA_03G042800
GLYMA_15G085000	GLYMA_03G167500		GLYMA_03G102000
GLYMA_07G121500	GLYMA_03G208200		GLYMA_03G115300
GLYMA_10G113600	GLYMA_04G172500		GLYMA_03G139300
GLYMA_08G206400	GLYMA_05G013600		GLYMA_03G150000
GLYMA_12G219000	GLYMA_05G123000		GLYMA_03G152600
GLYMA_07G223200	GLYMA_05G231800		GLYMA_03G180500
GLYMA_03G058300	GLYMA_05G072600		GLYMA_03G200800
GLYMA_17G112000	GLYMA_05G138100		GLYMA_04G006400
GLYMA_02G265900	GLYMA_06G030800		GLYMA_04G006500
GLYMA_17G219000	GLYMA_06G244800		GLYMA_04G067800
GLYMA_19G011800	GLYMA_06G036200		GLYMA_04G079200
GLYMA_14G213100	GLYMA_06G191800		GLYMA_04G146400
GLYMA_12G216500	GLYMA_07G038600		GLYMA_04G159000
GLYMA_06G205800	GLYMA_07G038800		GLYMA_04G249800
GLYMA_14G177600	GLYMA_07G103900		GLYMA_04G000600
GLYMA_14G045200	GLYMA_07G130800		GLYMA_04G064400
GLYMA_05G027000	GLYMA_07G008800		GLYMA_04G066600
GLYMA_10G036000	GLYMA_07G135900		GLYMA_04G081600
GLYMA_06G055700	GLYMA_07G151800		GLYMA_04G090200
GLYMA_10G137200	GLYMA_08G125800		GLYMA_04G171600
GLYMA_20G118800	GLYMA_08G324100		GLYMA_04G220700
GLYMA_03G163100	GLYMA_08G360500		GLYMA_04G244100
GLYMA_09G038800	GLYMA_08G036100		GLYMA_05G008500
GLYMA_04G188500	GLYMA_08G086200		GLYMA_05G017000
GLYMA_18G280100	GLYMA_08G093200		GLYMA_05G066300
GLYMA_12G145900	GLYMA_08G121700		GLYMA_05G077500
GLYMA_17G132900	GLYMA_08G323400		GLYMA_05G095100
GLYMA_09G076000	GLYMA_08G344900		GLYMA_05G120000
GLYMA_08G206500	GLYMA_09G023000		GLYMA_05G160400
GLYMA_12G063900	GLYMA_09G055600		GLYMA_05G019300
GLYMA_08G199800	GLYMA_09G099500		GLYMA_05G041100
GLYMA_09G265800	GLYMA_09G243700		GLYMA_05G051400
GLYMA_02G226500	GLYMA_09G279100		GLYMA_05G051500
GLYMA_07G196300	GLYMA_09G057100		GLYMA_05G060600
GLYMA_11G133300	GLYMA_09G093600		GLYMA_05G069600
GLYMA_05G026000	GLYMA_09G119900		GLYMA_05G121600
GLYMA_02G016500	GLYMA_09G120000		GLYMA_05G126500
GLYMA_01G188800	GLYMA_10G022500		GLYMA_05G205900
GLYMA_13G282900	GLYMA_10G193400		GLYMA_06G007700
GLYMA_12G179700	GLYMA_10G241400		GLYMA_06G043500
GLYMA_11G035100	GLYMA_10G015200		GLYMA_06G065700
GLYMA_08G068200	GLYMA_10G070500		GLYMA_06G145200
GLYMA_03G221300	GLYMA_10G092800		GLYMA_06G182700
GLYMA_13G359200	GLYMA_10G241300		GLYMA_06G192300
GLYMA_07G083200	GLYMA_11G131300		GLYMA_06G216500
GLYMA_12G217700	GLYMA_11G147600		GLYMA_06G000400
GLYMA_05G199300	GLYMA_11G147700		GLYMA_06G065600
GLYMA_05G055200	GLYMA_11G201800		GLYMA_06G109100
GLYMA_03G101800	GLYMA_11G238200		GLYMA_06G229100
GLYMA_20G204500	GLYMA_11G028800		GLYMA_06G259500
GLYMA_20G164900	GLYMA_12G017900		GLYMA_06G305100
GLYMA_20G197000	GLYMA_12G068700		GLYMA_07G001800
GLYMA_03G216900	GLYMA_12G005000		GLYMA_07G025800
GLYMA_17G081200	GLYMA_12G225100		GLYMA_07G058000
GLYMA_12G099700	GLYMA_13G091600		GLYMA_07G089700
GLYMA_14G064500	GLYMA_13G128800		GLYMA_07G093800
GLYMA_11G075000	GLYMA_13G249700		GLYMA_07G136100
GLYMA_07G114200	GLYMA_13G290100		GLYMA_07G154300
GLYMA_01G110100	GLYMA_13G101900		GLYMA_07G209000
GLYMA_13G052100	GLYMA_13G191400		GLYMA_07G249000
GLYMA_19G066700	GLYMA_13G355000		GLYMA_07G067000
GLYMA_18G063200	GLYMA_14G107300		GLYMA_07G113100
GLYMA_04G159300	GLYMA_14G221400		GLYMA_07G113200
GLYMA_17G103300	GLYMA_15G019200		GLYMA_07G135800
GLYMA_13G315400	GLYMA_15G052000		GLYMA_07G160700
GLYMA_01G168400	GLYMA_15G131400		GLYMA_07G226700
GLYMA_13G284700	GLYMA_15G236200		GLYMA_07G256700
GLYMA_06G022800	GLYMA_15G016900		GLYMA_08G021000
GLYMA_17G099800	GLYMA_15G135600		GLYMA_08G037100
GLYMA_06G119600	GLYMA_15G272500		GLYMA_08G037200
GLYMA_01G175200	GLYMA_16G033300		GLYMA_08G044700
GLYMA_17G238200	GLYMA_16G148600		GLYMA_08G063200
GLYMA_07G115400	GLYMA_16G189400		GLYMA_08G076800
GLYMA_17G259500	GLYMA_16G205000		GLYMA_08G127000
GLYMA_06G084200	GLYMA_17G044900		GLYMA_08G166200
C	GLYMA_17G061400		GLYMA_08G166600
D	GLYMA_17G005000		GLYMA_08G179800
E	GLYMA_17G068700		GLYMA_08G196900
F	GLYMA_17G113000		GLYMA_08G206200
G	GLYMA_17G124100		GLYMA_08G229700
GLYMA_01G021700	GLYMA_18G201100		GLYMA_08G250400
GLYMA_01G034700	GLYMA_18G252400		GLYMA_08G360100
GLYMA_01G049600	GLYMA_18G289900		GLYMA_08G001000
GLYMA_01G095900	GLYMA_18G290100		GLYMA_08G012800
GLYMA_01G096200	GLYMA_18G292400		GLYMA_08G043500
GLYMA_01G073600	GLYMA_18G301100		GLYMA_08G063100
GLYMA_01G076900	GLYMA_19G014700		GLYMA_08G071200
GLYMA_01G106900	GLYMA_19G196900		GLYMA_08G076200
GLYMA_01G108800	GLYMA_19G198000		GLYMA_08G076300
GLYMA_01G103600	GLYMA_19G219800		GLYMA_08G076500
GLYMA_01G113400	GLYMA_19G133400		GLYMA_08G095300
GLYMA_01G193400	GLYMA_20G043400		GLYMA_08G102100
GLYMA_01G230500	GLYMA_20G162900		GLYMA_08G120400
GLYMA_02G050100	GLYMA_20G173900		GLYMA_08G131900
GLYMA_02G063400	GLYMA_20G195500		GLYMA_08G132700
GLYMA_02G100700	GLYMA_20G010900		GLYMA_08G150900
GLYMA_02G178400	GLYMA_20G036200		GLYMA_08G186900
GLYMA_02G217200	GLYMA_20G170400		GLYMA_08G216600
GLYMA_03G021600	GLYMA_20G241800		GLYMA_08G225000
GLYMA_03G028000			GLYMA_08G243300
GLYMA_03G124100			GLYMA_08G251700
GLYMA_03G135100			GLYMA_09G001700
GLYMA_03G166300			GLYMA_09G026800
GLYMA_03G206800			GLYMA_09G068300
GLYMA_03G210400			GLYMA_09G086900
GLYMA_03G222600			GLYMA_09G187000
GLYMA_04G067500			GLYMA_09G213400
GLYMA_04G127500			GLYMA_09G245900
GLYMA_04G214800			GLYMA_09G254700
GLYMA_04G225400			GLYMA_09G260500
GLYMA_05G003000			GLYMA_09G278700
GLYMA_05G081600			GLYMA_09G062500
GLYMA_05G092400			GLYMA_09G118900
GLYMA_05G094900			GLYMA_09G149800
GLYMA_05G108900			GLYMA_09G240400
GLYMA_05G128500			GLYMA_09G276800
GLYMA_05G140700			GLYMA_10G034700
GLYMA_05G166900			GLYMA_10G101400
GLYMA_05G190200			GLYMA_10G166600
GLYMA_05G198400			GLYMA_10G194800
GLYMA_05G245900			GLYMA_10G206800
GLYMA_05G201300			GLYMA_10G249500
GLYMA_06G022900			GLYMA_10G047300
GLYMA_06G072100			GLYMA_10G051800
GLYMA_06G092500			GLYMA_10G060100
GLYMA_06G224400			GLYMA_10G063900
GLYMA_06G242000			GLYMA_10G082800
GLYMA_06G264700			GLYMA_10G121000
GLYMA_06G270500			GLYMA_10G135300
GLYMA_06G299700			GLYMA_10G135600
GLYMA_06G306200			GLYMA_10G136700
GLYMA_07G016400			GLYMA_10G142300
GLYMA_07G033800			GLYMA_10G148600
GLYMA_07G038500			GLYMA_10G198700
GLYMA_07G079900			GLYMA_10G199000
GLYMA_07G088000			GLYMA_10G234300
GLYMA_07G115500			GLYMA_11G024800
GLYMA_07G126600			GLYMA_11G035600
GLYMA_07G181700			GLYMA_11G049400
GLYMA_07G209400			GLYMA_11G066000
GLYMA_07G211200			GLYMA_11G066100
GLYMA_07G221000			GLYMA_11G066300
GLYMA_07G226400			GLYMA_11G066400
GLYMA_07G235600			GLYMA_11G076300
GLYMA_07G258500			GLYMA_11G076400
GLYMA_08G003500			GLYMA_11G091600
GLYMA_08G008800			GLYMA_11G125300
GLYMA_08G031600			GLYMA_11G135800
GLYMA_08G068100			GLYMA_11G185200
GLYMA_08G068600			GLYMA_11G250200
GLYMA_08G134100			GLYMA_11G035500
GLYMA_08G170500			GLYMA_11G035700
GLYMA_08G178200			GLYMA_11G101900
GLYMA_08G205600			GLYMA_11G125500
GLYMA_08G212300			GLYMA_11G163200
GLYMA_08G294900			GLYMA_11G175900
GLYMA_08G298600			GLYMA_11G196700
GLYMA_08G341700			GLYMA_11G203400
GLYMA_09G016600			GLYMA_11G221100
GLYMA_09G027700			GLYMA_11G223900
GLYMA_09G038400			GLYMA_11G224200
GLYMA_09G188800			GLYMA_11G224400
GLYMA_09G191500			GLYMA_11G238500
GLYMA_09G219300			GLYMA_12G027100
GLYMA_09G231700			GLYMA_12G059500
GLYMA_09G237700			GLYMA_12G235300
GLYMA_09G262800			GLYMA_12G050100
GLYMA_10G061800			GLYMA_12G125600
GLYMA_10G089900			GLYMA_12G144600
GLYMA_10G107900			GLYMA_12G237400
GLYMA_06G198900			GLYMA_13G024600
GLYMA_10G238800			GLYMA_13G024700
GLYMA_10G239900			GLYMA_13G024900
GLYMA_10G248300			GLYMA_13G025200
GLYMA_10G296300			GLYMA_13G044100
GLYMA_11G164800			GLYMA_13G052800
GLYMA_11G164200			GLYMA_13G121000
GLYMA_11G163400			GLYMA_13G177100
GLYMA_11G235700			GLYMA_13G183600
GLYMA_11G255700			GLYMA_13G191500
GLYMA_12G002000			GLYMA_13G191600
[truncated: 132 more rows]

## Sheet: GO annot Top20 Gene
TopGO annotation results of top20 genes in each tissue or condition
RNAseq control top 20
GO.ID "Term" "Annotated" "Significant" "Expected" "Rank in classic" "classic" "KS" "weight"
GO:0000380 "alternative mRNA splicing, via spliceoso..." 15 3 0.01 1 "2.4e-08" "1.0000" "2.4e-08"
GO:0010501 "RNA secondary structure unwinding" 9 2 0 3 "5.4e-06" "0.5370" "5.4e-06"
GO:0006412 "translation" 1237 6 0.49 4 "5.7e-06" "0.4408" "5.7e-06"
GO:0010043 "response to zinc ion" 137 3 0.05 11 "2.1e-05" "0.6187" "2.1e-05"
GO:0032508 "DNA duplex unwinding" 31 2 0.01 14 "6.9e-05" "0.9301" "6.9e-05"
GO:0010119 "regulation of stomatal movement" 213 3 0.08 16 "7.9e-05" "0.0604" "7.9e-05"
GO:0042254 "ribosome biogenesis" 829 5 0.33 9 "1.4e-05" "0.1848" "0.00020"
GO:0007623 "circadian rhythm" 415 3 0.16 26 "0.00056" "0.4200" "0.00056"
GO:0006833 "water transport" 473 3 0.19 29 "0.00082" "0.8037" "0.00082"
GO:0006334 "nucleosome assembly" 128 2 0.05 31 "0.00118" "0.8092" "0.00118"
GO:0007030 "Golgi organization" 539 3 0.21 33 "0.00119" "0.9783" "0.00119"
GO:0009651 "response to salt stress" 2230 5 0.89 37 "0.00143" "0.7799" "0.00143"
GO:0046686 "response to cadmium ion" 1310 4 0.52 39 "0.00154" "0.6280" "0.00154"
GO:0006406 "mRNA export from nucleus" 151 2 0.06 40 "0.00163" "1.0000" "0.00163"
GO:0006096 "glycolytic process" 667 3 0.26 54 "0.00220" "0.5138" "0.00220"
GO:0031117 "positive regulation of microtubule depol..." 6 1 0 67 "0.00238" "1.0000" "0.00238"
GO:0009266 "response to temperature stimulus" 2562 5 1.02 76 "0.00265" "0.4885" "0.00265"
GO:0006972 "hyperosmotic response" 753 3 0.3 81 "0.00309" "0.5059" "0.00309"
GO:0040014 "regulation of multicellular organism gro..." 8 1 0 82 "0.00317" "0.9761" "0.00317"
GO:0009819 "drought recovery" 15 1 0.01 109 "0.00594" "0.7028" "0.00594"
GO:0006878 "cellular copper ion homeostasis" 17 1 0.01 113 "0.00673" "0.2827" "0.00673"
GO:0048768 "root hair cell tip growth" 18 1 0.01 116 "0.00713" "0.3184" "0.00713"
GO:0000462 "maturation of SSU-rRNA from tricistronic..." 22 1 0.01 124 "0.00870" "1.0000" "0.00870"
GO:0006333 "chromatin assembly or disassembly" 246 3 0.1 18 "0.00012" "0.1381" "0.04537"
GO:0009414 "response to water deprivation" 1142 3 0.45 130 "0.00981" "0.5381" "0.06579"
GO:1901293 "nucleoside phosphate biosynthetic proces..." 1463 4 0.58 65 "0.00230" "0.2090" "0.16714"
GO:0000375 "RNA splicing, via transesterification re..." 250 3 0.1 19 "0.00013" "0.7260" "1.00000"
GO:0000377 "RNA splicing, via transesterification re..." 250 3 0.1 20 "0.00013" "0.7260" "1.00000"
GO:0000398 "mRNA splicing, via spliceosome" 228 3 0.09 17 "9.7e-05" "0.8009" "1.00000"
GO:0006164 "purine nucleotide biosynthetic process" 975 3 0.39 111 "0.00636" "0.1727" "1.00000"
GO:0006165 "nucleoside diphosphate phosphorylation" 682 3 0.27 66 "0.00234" "0.3909" "1.00000"
GO:0006323 "DNA packaging" 153 2 0.06 43 "0.00167" "0.5605" "1.00000"
GO:0006396 "RNA processing" 1974 4 0.78 112 "0.00672" "0.3109" "1.00000"										Bubble plots of the GO annotation results of top 20 genes in (A) leaf, (B) root, (C) seed and (D) nodule.
GO:0006397 "mRNA processing" 316 3 0.13 22 "0.00025" "0.9221" "1.00000"
GO:0006403 "RNA localization" 171 2 0.07 48 "0.00208" "0.9996" "1.00000"
GO:0006405 "RNA export from nucleus" 171 2 0.07 49 "0.00208" "0.9996" "1.00000"
GO:0006414 "translational elongation" 104 2 0.04 28 "0.00078" "0.4167" "1.00000"
GO:0006518 "peptide metabolic process" 1286 6 0.51 6 "7.1e-06" "0.3006" "1.00000"
GO:0006611 "protein export from nucleus" 186 2 0.07 71 "0.00245" "0.9995" "1.00000"
GO:0006754 "ATP biosynthetic process" 814 3 0.32 84 "0.00385" "0.3793" "1.00000"
GO:0006757 "ATP generation from ADP" 667 3 0.26 55 "0.00220" "0.5138" "1.00000"
GO:0006970 "response to osmotic stress" 2373 5 0.94 44 "0.00189" "0.8097" "1.00000"
GO:0006996 "organelle organization" 4932 6 1.96 129 "0.00965" "0.0191" "1.00000"
RNAseq leaf top 20
GO.ID "Term" "Annotated" "Significant" "Expected" "Rank in classic" "classic" "KS" "weight"
GO:0015979 "photosynthesis" 929 18 0.39 1 "6.5e-30" "0.6567" "3.6e-24"
GO:0010218 "response to far red light" 263 10 0.11 3 "3.2e-18" "0.5909" "3.2e-18"
GO:0010114 "response to red light" 273 10 0.11 4 "4.7e-18" "0.1165" "4.7e-18"
GO:0009637 "response to blue light" 315 10 0.13 5 "2.0e-17" "0.9933" "2.0e-17"
GO:0010155 "regulation of proton transport" 191 6 0.08 8 "1.3e-10" "0.8271" "1.3e-10"
GO:0015977 "carbon fixation" 52 4 0.02 16 "5.9e-09" "0.1141" "5.9e-09"
GO:0009744 "response to sucrose" 545 6 0.23 24 "7.0e-08" "0.4374" "7.0e-08"
GO:0009644 "response to high light intensity" 607 6 0.25 30 "1.3e-07" "0.7654" "1.3e-07"
GO:0010037 "response to carbon dioxide" 2 2 0 34 "1.7e-07" "1.0000" "1.7e-07"
GO:0042742 "defense response to bacterium" 1201 7 0.5 38 "3.4e-07" "0.0023" "3.4e-07"
GO:0006098 "pentose-phosphate shunt" 436 5 0.18 45 "8.4e-07" "0.0631" "8.4e-07"
GO:0019344 "cysteine biosynthetic process" 468 5 0.2 49 "1.2e-06" "0.7922" "1.2e-06"
GO:0009697 "salicylic acid biosynthetic process" 655 5 0.27 60 "6.1e-06" "0.0048" "6.1e-06"
GO:0009595 "detection of biotic stimulus" 295 4 0.12 61 "6.3e-06" "0.3646" "6.3e-06"
GO:0009773 "photosynthetic electron transport in pho..." 121 3 0.05 66 "1.7e-05" "0.7906" "1.7e-05"
GO:0043900 "regulation of multi-organism process" 385 4 0.16 69 "1.8e-05" "0.6242" "1.8e-05"
GO:0042743 "hydrogen peroxide metabolic process" 928 5 0.39 78 "3.3e-05" "0.2059" "3.3e-05"
GO:0009409 "response to cold" 1585 6 0.66 79 "3.3e-05" "0.3242" "3.3e-05"
GO:0015976 "carbon utilization" 21 2 0.01 80 "3.5e-05" "0.5510" "3.5e-05"
GO:0009626 "plant-type hypersensitive response" 1183 5 0.5 93 "0.00010" "0.0651" "0.00010"
GO:0000165 "MAPK cascade" 607 4 0.25 96 "0.00011" "0.0307" "0.00011"
GO:0009862 "systemic acquired resistance, salicylic ..." 688 4 0.29 103 "0.00017" "0.0612" "0.00017"
GO:0031348 "negative regulation of defense response" 793 4 0.33 109 "0.00029" "0.0559" "0.00029"
GO:0009867 "jasmonic acid mediated signaling pathway" 825 4 0.35 111 "0.00034" "0.0435" "0.00034"
GO:0009657 "plastid organization" 913 4 0.38 119 "0.00050" "0.0159" "0.00050"
GO:0042737 "drug catabolic process" 405 3 0.17 121 "0.00062" "0.9363" "0.00062"
GO:0006612 "protein targeting to membrane" 1058 4 0.44 133 "0.00086" "0.0227" "0.00086"
GO:0050832 "defense response to fungus" 1085 4 0.45 135 "0.00095" "0.2896" "0.00095"
GO:0010200 "response to chitin" 1143 4 0.48 148 "0.00115" "0.0082" "0.00115"
GO:0048366 "leaf development" 1154 4 0.48 150 "0.00119" "0.0025" "0.00119"
GO:0006364 "rRNA processing" 597 3 0.25 158 "0.00188" "0.1285" "0.00188"
GO:0006096 "glycolytic process" 667 3 0.28 169 "0.00258" "0.5104" "0.00258"
GO:0010119 "regulation of stomatal movement" 213 2 0.09 195 "0.00357" "0.0601" "0.00357"
GO:0035304 "regulation of protein dephosphorylation" 347 2 0.15 243 "0.00917" "0.0466" "0.00917"
GO:0055070 "copper ion homeostasis" 22 1 0.01 244 "0.00918" "0.3712" "0.00918"
GO:0009814 "defense response, incompatible interacti..." 1651 5 0.69 116 "0.00048" "0.0166" "0.24427"
GO:0010817 "regulation of hormone levels" 2567 7 1.08 83 "5.1e-05" "0.1067" "0.26856"
GO:0009416 "response to light stimulus" 3143 11 1.32 17 "7.9e-09" "0.9732" "0.32928"
GO:0000096 "sulfur amino acid metabolic process" 837 5 0.35 73 "2.0e-05" "0.4834" "1.00000"
GO:0000097 "sulfur amino acid biosynthetic process" 716 5 0.3 64 "9.4e-06" "0.6879" "1.00000"
GO:0001505 "regulation of neurotransmitter levels" 209 2 0.09 189 "0.00344" "0.3744" "1.00000"
GO:0002376 "immune system process" 2896 5 1.21 222 "0.00579" "0.0551" "1.00000"
GO:0002682 "regulation of immune system process" 1131 4 0.47 147 "0.00111" "0.0028" "1.00000"
GO:0006081 "cellular aldehyde metabolic process" 1042 5 0.44 85 "5.7e-05" "0.0096" "1.00000"
GO:0006082 "organic acid metabolic process" 5246 12 2.2 29 "1.3e-07" "0.0058" "1.00000"
GO:0006091 "generation of precursor metabolites and ..." 1593 14 0.67 6 "4.1e-17" "0.5590" "1.00000"
GO:0006164 "purine nucleotide biosynthetic process" 975 3 0.41 235 "0.00743" "0.1705" "1.00000"
GO:0006165 "nucleoside diphosphate phosphorylation" 682 3 0.29 179 "0.00275" "0.3878" "1.00000"
GO:0006520 "cellular amino acid metabolic process" 1846 6 0.77 89 "7.8e-05" "0.3705" "1.00000"
GO:0006534 "cysteine metabolic process" 474 5 0.2 50 "1.3e-06" "0.7381" "1.00000"
GO:0006544 "glycine metabolic process" 183 2 0.08 178 "0.00265" "0.3949" "1.00000"
RNAseq root top 20
GO.ID "Term" "Annotated" "Significant" "Expected" "Rank in classic" "classic" "KS" "weight"
GO:0046686 "response to cadmium ion" 1310 6 0.55 1 "1.1e-05" "0.7264" "1.1e-05"
GO:0006833 "water transport" 473 4 0.2 3 "4.0e-05" "0.8497" "4.0e-05"
GO:0030397 "membrane disassembly" 31 2 0.01 8 "7.7e-05" "0.0865" "7.7e-05"
GO:0009414 "response to water deprivation" 1142 5 0.48 9 "8.7e-05" "0.5742" "8.7e-05"
GO:0006096 "glycolytic process" 667 4 0.28 11 "0.00015" "0.6063" "0.00015"
GO:0009651 "response to salt stress" 2230 6 0.93 29 "0.00022" "0.8261" "0.00022"
GO:0006414 "translational elongation" 104 2 0.04 62 "0.00087" "0.4110" "0.00087"
GO:0007030 "Golgi organization" 539 3 0.23 70 "0.00141" "0.9785" "0.00141"
GO:0010311 "lateral root formation" 139 2 0.06 77 "0.00154" "0.2432" "0.00154"
GO:0009816 "defense response to bacterium, incompati..." 143 2 0.06 78 "0.00163" "0.2790" "0.00163"
GO:0031117 "positive regulation of microtubule depol..." 6 1 0 86 "0.00251" "1.0000" "0.00251"
GO:0040014 "regulation of multicellular organism gro..." 8 1 0 102 "0.00335" "0.9761" "0.00335"
GO:0009266 "response to temperature stimulus" 2562 5 1.07 103 "0.00343" "0.4649" "0.00343"
GO:0010119 "regulation of stomatal movement" 213 2 0.09 104 "0.00357" "0.0602" "0.00357"
GO:0006972 "hyperosmotic response" 753 3 0.32 105 "0.00363" "0.5497" "0.00363"
GO:0010501 "RNA secondary structure unwinding" 9 1 0 106 "0.00377" "0.3624" "0.00377"
GO:0006511 "ubiquitin-dependent protein catabolic pr..." 799 3 0.33 113 "0.00428" "0.5970" "0.00428"
GO:0006556 "S-adenosylmethionine biosynthetic proces..." 12 1 0.01 119 "0.00502" "0.7483" "0.00502"
GO:0009737 "response to abscisic acid" 1742 4 0.73 122 "0.00531" "0.1724" "0.00531"
GO:0000380 "alternative mRNA splicing, via spliceoso..." 15 1 0.01 126 "0.00627" "0.6494" "0.00627"
GO:0006878 "cellular copper ion homeostasis" 17 1 0.01 131 "0.00710" "0.2826" "0.00710"
GO:0048768 "root hair cell tip growth" 18 1 0.01 135 "0.00752" "0.3183" "0.00752"
GO:0006952 "defense response" 4606 7 1.93 81 "0.00186" "0.0925" "0.03471"
GO:0048527 "lateral root development" 315 3 0.13 32 "0.00030" "0.5877" "0.06807"
GO:0055080 "cation homeostasis" 785 3 0.33 111 "0.00408" "0.9334" "0.13089"
GO:0001101 "response to acid chemical" 4270 8 1.79 24 "0.00018" "0.4067" "1.00000"
GO:0006082 "organic acid metabolic process" 5246 7 2.2 109 "0.00394" "0.0049" "1.00000"
GO:0006090 "pyruvate metabolic process" 1218 4 0.51 71 "0.00146" "0.3083" "1.00000"
GO:0006091 "generation of precursor metabolites and ..." 1593 5 0.67 41 "0.00041" "0.5649" "1.00000"
GO:0006163 "purine nucleotide metabolic process" 1225 4 0.51 74 "0.00149" "0.3086" "1.00000"
GO:0006164 "purine nucleotide biosynthetic process" 975 4 0.41 59 "0.00064" "0.2172" "1.00000"
GO:0006165 "nucleoside diphosphate phosphorylation" 682 4 0.29 20 "0.00016" "0.4759" "1.00000"
RNAseq seed top 20
GO.ID "Term" "Annotated" "Significant" "Expected" "Rank in classic" "classic" "KS" "weight"
GO:0009415 "response to water" 1157 6 0.46 1 "3.9e-06" "0.53149" "3.9e-06"
GO:0009790 "embryo development" 1593 6 0.63 2 "2.4e-05" "0.40946" "2.4e-05"
GO:0006414 "translational elongation" 104 2 0.04 7 "0.00078" "0.41099" "0.00078"
GO:0031117 "positive regulation of microtubule depol..." 6 1 0 12 "0.00238" "1.00000" "0.00238"
GO:0009266 "response to temperature stimulus" 2562 5 1.02 15 "0.00265" "0.44432" "0.00265"
GO:0040014 "regulation of multicellular organism gro..." 8 1 0 18 "0.00317" "0.97611" "0.00317"
GO:0019915 "lipid storage" 222 2 0.09 19 "0.00347" "0.50619" "0.00347"
GO:0006878 "cellular copper ion homeostasis" 17 1 0.01 35 "0.00673" "0.54334" "0.00673"
GO:0048768 "root hair cell tip growth" 18 1 0.01 38 "0.00713" "0.31831" "0.00713"
GO:0048527 "lateral root development" 315 2 0.13 37 "0.00684" "0.52016" "0.07366"
GO:0001101 "response to acid chemical" 4270 7 1.7 8 "0.00082" "0.37388" "1.00000"
GO:0006950 "response to stress" 10349 10 4.11 16 "0.00266" "0.72889" "1.00000"
GO:0007019 "microtubule depolymerization" 11 1 0 21 "0.00436" "1.00000" "1.00000"
GO:0007275 "multicellular organism development" 8470 9 3.36 14 "0.00261" "0.15632" "1.00000"
GO:0009409 "response to cold" 1585 4 0.63 17 "0.00308" "0.30155" "1.00000"
GO:0009414 "response to water deprivation" 1142 5 0.45 5 "6.6e-05" "0.57420" "1.00000"
GO:0009628 "response to abiotic stimulus" 7377 9 2.93 9 "0.00094" "0.77082" "1.00000"
RNAseq nodule top 20
GO.ID "Term" "Annotated" "Significant" "Expected" "Rank in classic" "classic" "KS" "weight"
GO:0015671 "oxygen transport" 10 5 0 1 "1.3e-16" "1.00000" "1.3e-16"
GO:0019432 "triglyceride biosynthetic process" 43 4 0.01 4 "3.5e-10" "0.95450" "3.5e-10"
GO:0009735 "response to cytokinin" 332 4 0.09 10 "1.3e-06" "0.26163" "1.3e-06"
GO:0006631 "fatty acid metabolic process" 1165 4 0.31 18 "0.00018" "0.78351" "0.00018"
GO:0009269 "response to desiccation" 98 2 0.03 20 "0.00030" "0.24584" "0.00030"
GO:0006021 "inositol biosynthetic process" 10 1 0 23 "0.00264" "0.91808" "0.00264"
GO:0080170 "hydrogen peroxide transmembrane transpor..." 16 1 0 24 "0.00423" "0.80254" "0.00423"
GO:0009725 "response to hormone" 4632 8 1.23 12 "4.0e-06" "0.00947" "0.00427"
GO:0015700 "arsenite transport" 17 1 0 25 "0.00449" "0.74077" "0.00449"
GO:0006020 "inositol metabolic process" 25 1 0.01 26 "0.00660" "0.32761" "1.00000"
GO:0006629 "lipid metabolic process" 3717 5 0.98 22 "0.00179" "0.48761" "1.00000"
GO:0006638 "neutral lipid metabolic process" 62 4 0.02 8 "1.6e-09" "0.77101" "1.00000"
GO:0006639 "acylglycerol metabolic process" 62 4 0.02 9 "1.6e-09" "0.77101" "1.00000"
GO:0006641 "triglyceride metabolic process" 53 4 0.01 7 "8.2e-10" "0.90211" "1.00000"
GO:0008610 "lipid biosynthetic process" 2278 5 0.6 19 "0.00019" "0.02349" "1.00000"
GO:0009719 "response to endogenous stimulus" 4660 8 1.23 13 "4.2e-06" "0.00687" "1.00000"
GO:0010033 "response to organic substance" 6819 8 1.81 16 "7.3e-05" "0.00294" "1.00000"
GO:0015669 "gas transport" 11 5 0 2 "2.3e-16" "0.89374" "1.00000"
GO:0015893 "drug transport" 278 6 0.07 3 "4.5e-11" "0.80113" "1.00000"
GEO control top 20
GO.ID "Term" "Annotated" "Significant" "Expected" "Rank in classic" "classic" "KS" "weight"
GO:0006413 "translational initiation" 138 6 0.06 1 "1.9e-11" "0.3073" "1.9e-11"
GO:0043243 "positive regulation of protein complex d..." 15 4 0.01 2 "3.0e-11" "0.6482" "4.4e-09"
GO:0006452 "translational frameshifting" 9 3 0 6 "5.2e-09" "0.3143" "5.2e-09"
GO:0045901 "positive regulation of translational elo..." 9 3 0 7 "5.2e-09" "0.3143" "5.2e-09"
GO:0008612 "peptidyl-lysine modification to peptidyl..." 10 3 0 11 "7.5e-09" "0.3791" "7.5e-09"
GO:0010089 "xylem development" 225 3 0.09 29 "0.00011" "0.3142" "0.00011"
GO:0006833 "water transport" 473 3 0.2 34 "0.00097" "0.8502" "0.00097"
GO:0009414 "response to water deprivation" 1142 4 0.48 36 "0.00115" "0.5751" "0.00115"
GO:0046686 "response to cadmium ion" 1310 4 0.55 40 "0.00190" "0.6270" "0.00190"
GO:0031117 "positive regulation of microtubule depol..." 6 1 0 42 "0.00251" "1.0000" "0.00251"
GO:0006096 "glycolytic process" 667 3 0.28 44 "0.00258" "0.5131" "0.00258"
GO:0040014 "regulation of multicellular organism gro..." 8 1 0 62 "0.00335" "0.9761" "0.00335"
GO:0010106 "cellular response to iron ion starvation" 237 2 0.1 68 "0.00439" "1.0000" "0.00439"
GO:0006826 "iron ion transport" 257 2 0.11 80 "0.00514" "0.9920" "0.00514"
GO:0048193 "Golgi vesicle transport" 880 3 0.37 86 "0.00560" "0.7660" "0.00560"
GO:0080170 "hydrogen peroxide transmembrane transpor..." 16 1 0.01 98 "0.00669" "0.5079" "0.00669"
GO:0015840 "urea transport" 18 1 0.01 103 "0.00752" "0.8899" "0.00752"
GO:0048768 "root hair cell tip growth" 18 1 0.01 104 "0.00752" "0.3185" "0.00752"
GO:0051261 "protein depolymerization" 43 2 0.02 30 "0.00015" "1.0000" "0.01303"
GO:0006414 "translational elongation" 104 4 0.04 12 "9.9e-08" "0.4170" "0.03302"
GO:0048527 "lateral root development" 315 2 0.13 106 "0.00761" "0.5197" "0.07819"
GO:0006164 "purine nucleotide biosynthetic process" 975 3 0.41 102 "0.00743" "0.1722" "1.00000"
GO:0006165 "nucleoside diphosphate phosphorylation" 682 3 0.29 53 "0.00275" "0.3903" "1.00000"
GO:0006412 "translation" 1237 7 0.52 14 "4.2e-07" "0.4097" "1.00000"
GO:0006415 "translational termination" 36 3 0.02 15 "4.4e-07" "0.4294" "1.00000"
GO:0006417 "regulation of translation" 194 3 0.08 27 "7.1e-05" "0.6835" "1.00000"
GO:0006448 "regulation of translational elongation" 23 3 0.01 13 "1.1e-07" "0.4184" "1.00000"
GO:0006449 "regulation of translational termination" 9 3 0 8 "5.2e-09" "0.3143" "1.00000"
GO:0006518 "peptide metabolic process" 1286 7 0.54 17 "5.4e-07" "0.2757" "1.00000"
GO:0006754 "ATP biosynthetic process" 814 3 0.34 69 "0.00451" "0.3787" "1.00000"
GO:0006757 "ATP generation from ADP" 667 3 0.28 45 "0.00258" "0.5131" "1.00000"
GEO leaf top 20
GO.ID "Term" "Annotated" "Significant" "Expected" "Rank in classic" "classic" "KS" "weight"
GO:0015979 "photosynthesis" 929 16 0.41 1 "3.8e-24" "0.61664" "9.8e-22"
GO:0010218 "response to far red light" 263 9 0.12 3 "1.0e-15" "0.53230" "1.0e-15"
GO:0010114 "response to red light" 273 9 0.12 4 "1.4e-15" "0.09007" "1.4e-15"
GO:0019344 "cysteine biosynthetic process" 468 10 0.21 5 "2.1e-15" "0.81113" "2.1e-15"
GO:0009637 "response to blue light" 315 9 0.14 8 "5.3e-15" "0.98765" "5.3e-15"
GO:0009744 "response to sucrose" 545 6 0.24 26 "9.9e-08" "0.43684" "9.9e-08"
GO:0009644 "response to high light intensity" 607 6 0.27 30 "1.9e-07" "0.71736" "1.9e-07"
GO:0015995 "chlorophyll biosynthetic process" 332 5 0.15 32 "2.9e-07" "0.52199" "2.9e-07"
GO:0042737 "drug catabolic process" 405 5 0.18 37 "7.7e-07" "0.96603" "7.7e-07"
GO:1902600 "proton transmembrane transport" 293 5 0.13 29 "1.6e-07" "0.70690" "1.4e-06"
GO:0015977 "carbon fixation" 52 3 0.02 45 "1.6e-06" "0.11413" "1.6e-06"
GO:0005982 "starch metabolic process" 511 5 0.23 48 "2.4e-06" "0.15442" "2.4e-06"
GO:0009409 "response to cold" 1585 7 0.7 52 "3.3e-06" "0.37417" "3.3e-06"
GO:0071492 "cellular response to UV-A" 7 2 0 54 "3.9e-06" "1.00000" "3.9e-06"
GO:0010304 "PSII associated light-harvesting complex..." 70 3 0.03 56 "3.9e-06" "0.12176" "3.9e-06"
GO:0006364 "rRNA processing" 597 5 0.26 65 "5.1e-06" "0.22841" "5.1e-06"
GO:0010117 "photoprotection" 13 2 0.01 76 "1.4e-05" "1.00000" "1.4e-05"
GO:0009106 "lipoate metabolic process" 129 3 0.06 79 "2.5e-05" "0.60320" "2.5e-05"
GO:0009970 "cellular response to sulfate starvation" 18 2 0.01 82 "2.8e-05" "0.38646" "2.8e-05"
GO:0009657 "plastid organization" 913 5 0.4 89 "4.0e-05" "0.02748" "4.0e-05"
GO:0006636 "unsaturated fatty acid biosynthetic proc..." 204 3 0.09 101 "9.7e-05" "0.38084" "9.7e-05"
GO:0048366 "leaf development" 1154 5 0.51 108 "0.00012" "0.00303" "0.00012"
GO:0034605 "cellular response to heat" 41 2 0.02 114 "0.00015" "0.54173" "0.00015"
GO:0009073 "aromatic amino acid family biosynthetic ..." 243 3 0.11 116 "0.00016" "0.83706" "0.00016"
GO:0010030 "positive regulation of seed germination" 46 2 0.02 118 "0.00019" "0.82318" "0.00019"
GO:0006766 "vitamin metabolic process" 274 3 0.12 125 "0.00023" "0.49649" "0.00023"
GO:0006754 "ATP biosynthetic process" 814 4 0.36 130 "0.00040" "0.37733" "0.00040"
GO:0080167 "response to karrikin" 356 3 0.16 137 "0.00050" "0.56163" "0.00050"
GO:0042743 "hydrogen peroxide metabolic process" 928 4 0.41 150 "0.00065" "0.20490" "0.00065"
GO:0019760 "glucosinolate metabolic process" 407 3 0.18 155 "0.00073" "0.45674" "0.00073"
GO:0009695 "jasmonic acid biosynthetic process" 425 3 0.19 160 "0.00083" "0.97432" "0.00083"
GO:0006098 "pentose-phosphate shunt" 436 3 0.19 162 "0.00089" "0.04996" "0.00089"
GO:0009773 "photosynthetic electron transport in pho..." 121 2 0.05 173 "0.00130" "0.79062" "0.00130"
GO:0006995 "cellular response to nitrogen starvation" 149 2 0.07 183 "0.00196" "0.91447" "0.00196"
GO:0019288 "isopentenyl diphosphate biosynthetic pro..." 583 3 0.26 186 "0.00205" "0.03274" "0.00205"
GO:0006176 "dATP biosynthetic process from ADP" 5 1 0 190 "0.00220" "1.00000" "0.00220"
GO:0009718 "anthocyanin-containing compound biosynth..." 174 2 0.08 200 "0.00266" "0.09394" "0.00266"
GO:0008219 "cell death" 1438 4 0.63 216 "0.00325" "0.00292" "0.00482"
GO:0045454 "cell redox homeostasis" 263 2 0.12 251 "0.00595" "0.25108" "0.00595"
GO:0010224 "response to UV-B" 285 2 0.13 252 "0.00695" "0.02247" "0.00695"
GO:0009595 "detection of biotic stimulus" 295 2 0.13 253 "0.00742" "0.30605" "0.00742"
GO:0016036 "cellular response to phosphate starvatio..." 331 2 0.15 257 "0.00926" "0.76784" "0.00926"
GO:0051193 "regulation of cofactor metabolic process" 588 4 0.26 107 "0.00012" "0.17691" "0.01994"
GO:0000096 "sulfur amino acid metabolic process" 837 10 0.37 12 "6.8e-13" "0.48263" "1.00000"
GO:0000097 "sulfur amino acid biosynthetic process" 716 10 0.32 11 "1.5e-13" "0.68717" "1.00000"
GO:0001505 "regulation of neurotransmitter levels" 209 3 0.09 105 "0.00010" "0.37403" "1.00000"
GO:0005975 "carbohydrate metabolic process" 3951 6 1.74 249 "0.00580" "0.84704" "1.00000"
GO:0005976 "polysaccharide metabolic process" 1827 6 0.81 104 "0.00010" "0.95248" "1.00000"
GO:0006073 "cellular glucan metabolic process" 1072 6 0.47 63 "5.0e-06" "0.59051" "1.00000"
GO:0006082 "organic acid metabolic process" 5246 12 2.31 34 "2.9e-07" "0.00486" "1.00000"
GO:0006091 "generation of precursor metabolites and ..." 1593 13 0.7 9 "7.3e-15" "0.54231" "1.00000"
GO:0006096 "glycolytic process" 667 3 0.29 206 "0.00300" "0.51172" "1.00000"
GO:0006163 "purine nucleotide metabolic process" 1225 4 0.54 181 "0.00182" "0.25597" "1.00000"
GO:0006164 "purine nucleotide biosynthetic process" 975 4 0.43 159 "0.00078" "0.17135" "1.00000"
GO:0006165 "nucleoside diphosphate phosphorylation" 682 3 0.3 214 "0.00319" "0.38905" "1.00000"
GO:0006175 "dATP biosynthetic process" 5 1 0 191 "0.00220" "1.00000" "1.00000"
GO:0006396 "RNA processing" 1974 5 0.87 175 "0.00140" "0.33322" "1.00000"
GO:0006520 "cellular amino acid metabolic process" 1846 10 0.81 20 "1.6e-09" "0.34710" "1.00000"
GO:0006534 "cysteine metabolic process" 474 10 0.21 6 "2.4e-15" "0.75847" "1.00000"
GO:0006544 "glycine metabolic process" 183 3 0.08 97 "7.0e-05" "0.39463" "1.00000"
GO:0006546 "glycine catabolic process" 165 3 0.07 92 "5.2e-05" "0.29356" "1.00000"
GEO root top 20
GO.ID "Term" "Annotated" "Significant" "Expected" "Rank in classic" "classic" "KS" "weight"
GO:0009414 "response to water deprivation" 1142 7 0.45 1 "1.6e-07" "0.5751" "1.6e-07"
GO:0006833 "water transport" 473 5 0.19 3 "9.3e-07" "0.8521" "9.3e-07"
GO:0009651 "response to salt stress" 2230 6 0.89 10 "0.00016" "0.7811" "0.00016"
GO:0009737 "response to abscisic acid" 1742 5 0.69 13 "0.00047" "0.1737" "0.00047"
GO:0046686 "response to cadmium ion" 1310 4 0.52 19 "0.00154" "0.6309" "0.00154"
GO:0006096 "glycolytic process" 667 3 0.26 22 "0.00220" "0.5158" "0.00220"
GO:0031117 "positive regulation of microtubule depol..." 6 1 0 32 "0.00238" "1.0000" "0.00238"
GO:0040014 "regulation of multicellular organism gro..." 8 1 0 41 "0.00317" "0.9761" "0.00317"
GO:0010106 "cellular response to iron ion starvation" 237 2 0.09 44 "0.00394" "1.0000" "0.00394"
GO:0006826 "iron ion transport" 257 2 0.1 53 "0.00461" "0.9920" "0.00461"
GO:0080170 "hydrogen peroxide transmembrane transpor..." 16 1 0.01 72 "0.00634" "0.5081" "0.00634"
GO:0015840 "urea transport" 18 1 0.01 79 "0.00713" "0.8900" "0.00713"
GO:0048768 "root hair cell tip growth" 18 1 0.01 80 "0.00713" "0.3186" "0.00713"
GO:0051261 "protein depolymerization" 43 2 0.02 9 "0.00013" "1.0000" "0.01231"
GO:0048527 "lateral root development" 315 2 0.13 77 "0.00684" "0.5211" "0.07366"
GO:0001101 "response to acid chemical" 4270 8 1.7 8 "0.00011" "0.3909" "1.00000"
GO:0006164 "purine nucleotide biosynthetic process" 975 3 0.39 73 "0.00636" "0.1741" "1.00000"
GO:0006165 "nucleoside diphosphate phosphorylation" 682 3 0.27 31 "0.00234" "0.3928" "1.00000"
GO:0006754 "ATP biosynthetic process" 814 3 0.32 43 "0.00385" "0.3814" "1.00000"
GO:0006757 "ATP generation from ADP" 667 3 0.26 23 "0.00220" "0.5158" "1.00000"
GO:0006879 "cellular iron ion homeostasis" 259 2 0.1 56 "0.00468" "1.0000" "1.00000"
GO:0006950 "response to stress" 10349 12 4.11 7 "9.0e-05" "0.7545" "1.00000"
GO:0006970 "response to osmotic stress" 2373 6 0.94 11 "0.00022" "0.8315" "1.00000"
GEO seed top 20
GO.ID "Term" "Annotated" "Significant" "Expected" "Rank in classic" "classic" "KS" "weight"
GO:0019915 "lipid storage" 222 4 0.08 4 "1.3e-06" "0.5062" "1.3e-06"
GO:0050826 "response to freezing" 226 4 0.08 5 "1.4e-06" "0.7113" "1.4e-06"
GO:0043243 "positive regulation of protein complex d..." 15 3 0.01 1 "2.0e-08" "0.6482" "4.2e-06"
GO:0006452 "translational frameshifting" 9 2 0 9 "4.8e-06" "0.3143" "4.8e-06"
GO:0045901 "positive regulation of translational elo..." 9 2 0 10 "4.8e-06" "0.3143" "4.8e-06"
GO:0008612 "peptidyl-lysine modification to peptidyl..." 10 2 0 13 "5.9e-06" "0.3791" "5.9e-06"
GO:0009845 "seed germination" 700 4 0.26 21 "0.00011" "0.5931" "0.00011"
GO:0006413 "translational initiation" 138 2 0.05 31 "0.00121" "0.2158" "0.00121"
GO:0031117 "positive regulation of microtubule depol..." 6 1 0 32 "0.00225" "1.0000" "0.00225"
GO:0040014 "regulation of multicellular organism gro..." 8 1 0 39 "0.00300" "0.9761" "0.00300"
GO:0010089 "xylem development" 225 2 0.08 40 "0.00318" "0.3142" "0.00318"
GO:0006412 "translation" 1237 5 0.46 17 "7.1e-05" "0.4408" "0.00488"
GO:0010224 "response to UV-B" 285 2 0.11 47 "0.00503" "0.0310" "0.00503"
GO:0009819 "drought recovery" 15 1 0.01 49 "0.00561" "0.7027" "0.00561"
GO:0048768 "root hair cell tip growth" 18 1 0.01 52 "0.00673" "0.3184" "0.00673"
GO:0032502 "developmental process" 9858 11 3.7 24 "0.00017" "0.0213" "0.01025"
GO:0006414 "translational elongation" 104 3 0.04 14 "7.8e-06" "0.4167" "1.00000"
GO:0006415 "translational termination" 36 2 0.01 19 "8.3e-05" "0.4294" "1.00000"
GO:0006417 "regulation of translation" 194 2 0.07 35 "0.00238" "0.6831" "1.00000"
GO:0006448 "regulation of translational elongation" 23 2 0.01 15 "3.3e-05" "0.4184" "1.00000"
GO:0006449 "regulation of translational termination" 9 2 0 11 "4.8e-06" "0.3143" "1.00000"
GO:0006518 "peptide metabolic process" 1286 5 0.48 20 "8.5e-05" "0.3006" "1.00000"
GO:0006950 "response to stress" 10349 9 3.88 51 "0.00663" "0.6955" "1.00000"
GO:0007019 "microtubule depolymerization" 11 1 0 42 "0.00412" "1.0000" "1.00000"
GO:0009409 "response to cold" 1585 4 0.59 37 "0.00246" "0.2782" "1.00000"
