# Supplementary material for: Large-Scale Integrative Analysis of Soybean Transcriptome Using an Unsupervised Autoencoder Model
Source: Front Plant Sci. 2022 Mar 3;13:831204. doi: 10.3389/fpls.2022.831204 (PMC8927983; doi:10.3389/fpls.2022.831204)
Supplement: Supplementary File 1 — Detailed information of all samples used in this study. Microarray_Control shows all microarray samples in control condition. Microarray_Case shows all microarray samples with various treatments. RNA-seq_Control shows all RNA-seq samples in the control condition. RNA-seq_Case shows all RNA-seq samples with various treatments. RNA-seq SRAruninfo shows all the SRA IDs in the RNA-seq raw sequencing data that we used. Microarray GEOid shows all the GEO IDs in the microarray raw sequencing data that we used. In-house sample data show all the sample information provided by our collaborators. [file Data_Sheet_1.ZIP › Supplemental Files/File S3.xlsx]

## Sheet: Leaf
Detail gene information in each tissue-specific differential network and the GO annotation bubble plot of each module
7 leaf modules in leaf differential network								Bubble plot of GO annotation of each module if exist
Module_1	Module_2	Module_3	Module_4	Module_5	Module_6	Module_7
GLYMA_10G145900	GLYMA_08G269900	GLYMA_11G111400	GLYMA_05G049600	GLYMA_06G165100	GLYMA_12G079600	GLYMA_01G034700
GLYMA_11G120700	GLYMA_10G261200	GLYMA_02G150700	GLYMA_19G050000	GLYMA_04G086500	GLYMA_10G061000	GLYMA_06G293900				leaf Module_1 GO annotation
GLYMA_08G050100	GLYMA_05G052400	GLYMA_18G037300	GLYMA_02G266600	GLYMA_20G023500	GLYMA_11G252800	GLYMA_08G249200
GLYMA_12G168800	GLYMA_05G164400	GLYMA_09G157300	GLYMA_06G022800	GLYMA_07G009200		GLYMA_06G313500
GLYMA_04G087200	GLYMA_12G232500	GLYMA_18G171900	GLYMA_15G239600	GLYMA_06G025400		GLYMA_06G218000
GLYMA_01G123300	GLYMA_13G038800	GLYMA_15G092500	GLYMA_19G257600	GLYMA_06G163000		GLYMA_18G215500
GLYMA_02G223400	GLYMA_13G000900	GLYMA_20G181000	GLYMA_15G108800	GLYMA_08G300800		GLYMA_15G128000
GLYMA_08G108500	GLYMA_02G269800	GLYMA_18G104600	GLYMA_03G246600	GLYMA_06G036500		GLYMA_13G213200
GLYMA_13G146700	GLYMA_03G185300	GLYMA_17G161500	GLYMA_14G200800	GLYMA_19G004700		GLYMA_13G310300
GLYMA_15G076900	GLYMA_04G065100	GLYMA_15G043500	GLYMA_17G259500	GLYMA_01G000400		GLYMA_06G081800
GLYMA_14G030600	GLYMA_06G295900	GLYMA_15G169200	GLYMA_10G001800	GLYMA_08G090300
GLYMA_08G143200	GLYMA_01G100600	GLYMA_11G005500	GLYMA_13G124100	GLYMA_02G082100
GLYMA_10G284200	GLYMA_08G026600	GLYMA_01G194500	GLYMA_13G190900	GLYMA_07G059400
GLYMA_05G168100	GLYMA_08G331400	GLYMA_04G184300	GLYMA_17G074700	GLYMA_13G059100
GLYMA_18G201700	GLYMA_19G191100	GLYMA_03G122100	GLYMA_14G130400	GLYMA_07G181800
GLYMA_04G114300	GLYMA_19G244700	GLYMA_02G012800	GLYMA_02G069400	GLYMA_04G257200
GLYMA_17G208500	GLYMA_20G059000	GLYMA_17G104100	GLYMA_11G100400	GLYMA_20G127400
GLYMA_12G068100	GLYMA_09G107300	GLYMA_15G253300	GLYMA_10G015500	GLYMA_13G114000
GLYMA_04G166100	GLYMA_07G248600	GLYMA_17G107900	GLYMA_16G040900	GLYMA_01G200000
GLYMA_20G227200	GLYMA_02G269600	GLYMA_20G084100	GLYMA_05G046100	GLYMA_10G116500
GLYMA_16G120600	GLYMA_10G161800	GLYMA_20G217700	GLYMA_01G046700	GLYMA_12G242500						leaf Module_2 GO annotation
GLYMA_11G010700	GLYMA_01G025300	GLYMA_08G296300	GLYMA_12G051500	GLYMA_11G079000
GLYMA_17G050000	GLYMA_06G030000	GLYMA_20G143300	GLYMA_07G126600	GLYMA_06G152800
GLYMA_03G026900	GLYMA_19G116700	GLYMA_06G088900	GLYMA_15G239700	GLYMA_05G052600
GLYMA_20G017000	GLYMA_02G141600	GLYMA_08G296500	GLYMA_08G293800	GLYMA_13G083400
GLYMA_11G248200	GLYMA_18G067700	GLYMA_08G329500	GLYMA_13G250400	GLYMA_04G019500
GLYMA_20G244400	GLYMA_07G076800	GLYMA_18G232400	GLYMA_12G183400	GLYMA_03G139700
GLYMA_12G007800	GLYMA_07G062200	GLYMA_06G311400	GLYMA_16G091100	GLYMA_09G044300
GLYMA_08G325800	GLYMA_04G154600	GLYMA_18G298700	GLYMA_07G069500	GLYMA_18G274100
GLYMA_13G324500	GLYMA_08G068600	GLYMA_14G216900		GLYMA_16G031600
GLYMA_09G137200	GLYMA_13G043700	GLYMA_14G034200		GLYMA_03G151400
GLYMA_02G174100	GLYMA_03G144300	GLYMA_11G123500		GLYMA_14G012400
GLYMA_16G207400	GLYMA_09G245600	GLYMA_06G172900		GLYMA_04G237000
GLYMA_13G081500	GLYMA_08G324000	GLYMA_02G303800		GLYMA_06G141100
GLYMA_06G178200	GLYMA_06G067300	GLYMA_17G034600		GLYMA_06G135600
GLYMA_13G349600	GLYMA_11G179600	GLYMA_09G123500		GLYMA_06G004900
GLYMA_07G067100	GLYMA_04G123300	GLYMA_07G042700		GLYMA_13G129700
GLYMA_01G092400	GLYMA_16G213300	GLYMA_13G130000		GLYMA_05G167200
GLYMA_05G188200	GLYMA_12G146100	GLYMA_04G245400		GLYMA_03G019700
GLYMA_19G037200	GLYMA_11G116800	GLYMA_08G085800		GLYMA_01G010100						leaf Module_3 GO annotation
GLYMA_08G031100	GLYMA_12G143400	GLYMA_06G161700		GLYMA_17G092300
GLYMA_08G227300	GLYMA_18G091300	GLYMA_09G152600		GLYMA_18G146900
GLYMA_09G196600	GLYMA_11G072200	GLYMA_08G126500		GLYMA_09G004300
GLYMA_18G290200	GLYMA_15G077800	GLYMA_15G267100		GLYMA_17G069800
GLYMA_04G125800	GLYMA_02G077100	GLYMA_11G196900		GLYMA_02G191500
GLYMA_13G158400	GLYMA_03G114200	GLYMA_05G243900		GLYMA_05G126100
GLYMA_17G035700	GLYMA_15G169500	GLYMA_19G261300		GLYMA_09G155900
GLYMA_20G136900	GLYMA_16G097600	GLYMA_02G275300		GLYMA_19G142500
GLYMA_10G159500	GLYMA_19G117300	GLYMA_20G046700		GLYMA_18G241200
GLYMA_17G218700	GLYMA_14G047100	GLYMA_10G153100		GLYMA_18G276500
GLYMA_18G211300	GLYMA_13G113400	GLYMA_15G189200		GLYMA_19G112200
GLYMA_19G053500	GLYMA_08G073200	GLYMA_09G285300		GLYMA_08G020600
GLYMA_02G150000	GLYMA_17G200500	GLYMA_01G176000		GLYMA_18G117100
GLYMA_10G264400	GLYMA_08G068000	GLYMA_13G026100		GLYMA_04G025700
GLYMA_20G049800	GLYMA_02G253300	GLYMA_05G131500		GLYMA_10G037500
GLYMA_12G173600	GLYMA_18G007000	GLYMA_01G196300		GLYMA_11G014500
GLYMA_11G246000	GLYMA_19G027300	GLYMA_11G095800		GLYMA_08G268300
GLYMA_15G025800	GLYMA_19G216400	GLYMA_04G122400		GLYMA_02G234500
GLYMA_07G222400	GLYMA_01G099700	GLYMA_19G217500		GLYMA_14G025300						leaf Module_4 GO annotation
GLYMA_10G209600	GLYMA_09G168500	GLYMA_12G027600
GLYMA_06G116700	GLYMA_17G233800	GLYMA_07G045100
GLYMA_11G248100	GLYMA_10G112700	GLYMA_10G290000
GLYMA_07G099600	GLYMA_04G000700	GLYMA_04G042700
GLYMA_17G025800	GLYMA_11G128100	GLYMA_07G067400
GLYMA_08G191200	GLYMA_06G130800	GLYMA_16G073200
GLYMA_18G009100	GLYMA_08G149500	GLYMA_09G082000
GLYMA_15G006700	GLYMA_04G146600	GLYMA_05G004100
GLYMA_19G147100	GLYMA_20G092200	GLYMA_18G008700
GLYMA_05G000800	GLYMA_13G190200	GLYMA_18G220400
GLYMA_03G177200	GLYMA_10G192000	GLYMA_18G098900
GLYMA_11G137100	GLYMA_08G361000	GLYMA_03G180900
GLYMA_20G052800	GLYMA_06G324600	GLYMA_02G138500
GLYMA_13G143500	GLYMA_02G068400	GLYMA_01G238200
GLYMA_19G012000	GLYMA_07G102800	GLYMA_12G209100
GLYMA_14G039400	GLYMA_02G312300	GLYMA_14G050200
GLYMA_19G121500	GLYMA_09G066000	GLYMA_17G176300
GLYMA_09G066700	GLYMA_04G192200	GLYMA_08G171000
GLYMA_20G151900	GLYMA_11G163000	GLYMA_13G272200								leaf Module_5 GO annotation
GLYMA_02G267300	GLYMA_13G363400	GLYMA_09G256700
GLYMA_01G215800	GLYMA_19G095400	GLYMA_09G065200
GLYMA_13G207200	GLYMA_12G033500	GLYMA_11G145000
GLYMA_02G305000	GLYMA_08G047000	GLYMA_05G172600
GLYMA_02G203000	GLYMA_14G222100	GLYMA_02G152300
GLYMA_17G064100	GLYMA_10G201500	GLYMA_19G082100
GLYMA_14G025900	GLYMA_05G089700	GLYMA_06G242600
GLYMA_07G265100	GLYMA_14G095000	GLYMA_04G163600
GLYMA_08G113100	GLYMA_11G137800	GLYMA_09G268400
GLYMA_13G182500	GLYMA_02G248900	GLYMA_13G353100
GLYMA_11G126900	GLYMA_19G158300	GLYMA_04G092400
GLYMA_01G067900	GLYMA_18G036300	GLYMA_06G126400
GLYMA_12G043500	GLYMA_17G050300	GLYMA_01G238300
GLYMA_06G141000	GLYMA_06G192200	GLYMA_20G222800
GLYMA_11G091200	GLYMA_05G115000	GLYMA_05G245100
GLYMA_20G240500	GLYMA_17G186500	GLYMA_18G230100
GLYMA_15G105800	GLYMA_20G108800	GLYMA_06G292500
GLYMA_15G143400	GLYMA_09G190100	GLYMA_09G217300
GLYMA_07G054900	GLYMA_11G136700	GLYMA_19G110700								leaf Module_6 GO annotation, no enriched significant Gos
GLYMA_09G245500	GLYMA_02G179900	GLYMA_19G198300
GLYMA_11G081600	GLYMA_07G109700	GLYMA_06G302100
GLYMA_07G194200	GLYMA_13G044600	GLYMA_20G214100
GLYMA_03G189500	GLYMA_13G128600	GLYMA_20G229100
GLYMA_08G258000	GLYMA_06G219400	GLYMA_06G055600
GLYMA_17G033200	GLYMA_13G195700	GLYMA_07G023000
	GLYMA_07G239500	GLYMA_12G084300
	GLYMA_15G018900	GLYMA_02G144200
	GLYMA_16G159900	GLYMA_09G257900
	GLYMA_06G285300	GLYMA_01G166400
	GLYMA_13G126900	GLYMA_16G005300
	GLYMA_06G150900	GLYMA_13G320200
	GLYMA_09G107200	GLYMA_18G272300
	GLYMA_17G095400	GLYMA_18G125800
	GLYMA_11G247000	GLYMA_12G215100
	GLYMA_17G033800	GLYMA_02G026900
	GLYMA_19G185300	GLYMA_03G211400
	GLYMA_14G182600	GLYMA_16G095200
	GLYMA_11G004200	GLYMA_06G320700								leaf Module_7 GO annotation
	GLYMA_13G060000	GLYMA_10G294800
	GLYMA_13G048100	GLYMA_01G191100
	GLYMA_19G015300	GLYMA_16G023700
	GLYMA_07G059500	GLYMA_02G284200
		GLYMA_05G183600
		GLYMA_19G009500
		GLYMA_17G024600
		GLYMA_19G150300
		GLYMA_12G102400
		GLYMA_16G015800
		GLYMA_13G324700
		GLYMA_13G202500
		GLYMA_07G001500
		GLYMA_18G232900
		GLYMA_09G081800
		GLYMA_15G017400
		GLYMA_04G038900
		GLYMA_10G185000
		GLYMA_16G219100
		GLYMA_16G093800
		GLYMA_09G259400
		GLYMA_04G039800
		GLYMA_12G037100
		GLYMA_09G267100
		GLYMA_14G084800
		GLYMA_15G149100
		GLYMA_05G105800
		GLYMA_19G181000
		GLYMA_14G008100
		GLYMA_02G298000
		GLYMA_16G164900
		GLYMA_13G112700
		GLYMA_15G029000
		GLYMA_09G043900
		GLYMA_17G006800
		GLYMA_11G017200
		GLYMA_05G127400
		GLYMA_05G179800
		GLYMA_18G221200
		GLYMA_02G128300
		GLYMA_09G176900
		GLYMA_01G147800
		GLYMA_02G211800
		GLYMA_13G048200
		GLYMA_03G028300
		GLYMA_15G230300
		GLYMA_02G270300
		GLYMA_09G242000
		GLYMA_10G266000
		GLYMA_13G324900
		GLYMA_07G020800
		GLYMA_09G013900
		GLYMA_01G089000
		GLYMA_18G077300
		GLYMA_18G268800
		GLYMA_13G183800
		GLYMA_20G151100

## Sheet: root
4 root modules in root differential network					Bubble plot of GO annotation of each module if exist
Module_1	Module_2	Module_3	Module_4
GLYMA_09G174100	GLYMA_19G007200	GLYMA_14G048900	GLYMA_07G083000				root Module_1 GO annotation
GLYMA_09G107300	GLYMA_05G052400	GLYMA_08G331400	GLYMA_17G025700
GLYMA_08G109200	GLYMA_07G248600	GLYMA_06G036700	GLYMA_06G183400
GLYMA_19G164300	GLYMA_12G232000	GLYMA_03G142400	GLYMA_07G259300
GLYMA_02G269600	GLYMA_15G077800	GLYMA_06G029800	GLYMA_08G148800
GLYMA_16G097600	GLYMA_07G192700	GLYMA_12G242500	GLYMA_20G098300
GLYMA_09G166400	GLYMA_12G036900	GLYMA_13G060000	GLYMA_12G215800
GLYMA_02G028200	GLYMA_19G188400	GLYMA_05G046100	GLYMA_05G196900
GLYMA_02G028000	GLYMA_11G139800	GLYMA_01G064900	GLYMA_06G285300
GLYMA_13G038800	GLYMA_02G000100	GLYMA_19G115600	GLYMA_05G057000
GLYMA_14G023800	GLYMA_06G229100	GLYMA_11G077900	GLYMA_19G156200
GLYMA_13G053600	GLYMA_04G144600	GLYMA_17G136300	GLYMA_11G053200
GLYMA_02G028100	GLYMA_13G190200	GLYMA_11G089100	GLYMA_06G172700
GLYMA_13G252400	GLYMA_19G027300	GLYMA_04G020100	GLYMA_18G177000
GLYMA_14G048200	GLYMA_13G190900	GLYMA_07G062200	GLYMA_07G139800
GLYMA_10G261200	GLYMA_03G205700	GLYMA_11G007900	GLYMA_11G085300
GLYMA_19G191100	GLYMA_02G068400	GLYMA_20G133100	GLYMA_08G189500
GLYMA_18G091300	GLYMA_01G089000	GLYMA_08G339700	GLYMA_20G220900
GLYMA_11G004200	GLYMA_08G073200	GLYMA_17G098100	GLYMA_20G001400
GLYMA_13G252000	GLYMA_15G137700	GLYMA_06G155500	GLYMA_08G125000				root Module_2 GO annotation
GLYMA_02G305400	GLYMA_18G096900	GLYMA_16G054500	GLYMA_12G054000
GLYMA_07G274100	GLYMA_09G132200	GLYMA_06G240600	GLYMA_18G004300
GLYMA_19G059000	GLYMA_20G181000	GLYMA_06G296800	GLYMA_19G212300
GLYMA_18G057900	GLYMA_09G066000	GLYMA_17G038100	GLYMA_04G212000
GLYMA_15G264200	GLYMA_04G004100	GLYMA_18G024000	GLYMA_02G024600
GLYMA_08G026600	GLYMA_06G297600	GLYMA_08G346800	GLYMA_15G071200
GLYMA_13G129500	GLYMA_17G248200	GLYMA_14G221800	GLYMA_04G040400
GLYMA_06G121400	GLYMA_15G271000	GLYMA_15G193200	GLYMA_13G030200
GLYMA_19G058900	GLYMA_09G040500	GLYMA_13G027300	GLYMA_09G032100
GLYMA_17G214500	GLYMA_04G121700	GLYMA_15G066100	GLYMA_06G154400
GLYMA_18G007000	GLYMA_03G044900	GLYMA_01G006500	GLYMA_11G152000
GLYMA_06G150900	GLYMA_14G130400	GLYMA_10G297300	GLYMA_02G233800
GLYMA_04G133400	GLYMA_17G189500	GLYMA_15G245600	GLYMA_16G145600
GLYMA_04G131100	GLYMA_15G156100	GLYMA_04G181900	GLYMA_02G153100
GLYMA_07G139900	GLYMA_01G129000	GLYMA_15G048300	GLYMA_09G040400
GLYMA_18G078500	GLYMA_10G262600	GLYMA_07G086600	GLYMA_03G256600
GLYMA_13G252300	GLYMA_01G008100	GLYMA_10G277700	GLYMA_09G168500
GLYMA_10G061000	GLYMA_19G151100	GLYMA_05G117500	GLYMA_08G231800
GLYMA_13G251600	GLYMA_17G065200	GLYMA_12G173600	GLYMA_08G043300				root Module_3 GO annotation
GLYMA_03G025000	GLYMA_19G199300	GLYMA_13G291400	GLYMA_10G161000
GLYMA_10G060800	GLYMA_03G181700	GLYMA_01G077400	GLYMA_12G056000
GLYMA_07G059500	GLYMA_05G044500	GLYMA_08G022600	GLYMA_20G145000
GLYMA_15G270900	GLYMA_03G044400	GLYMA_10G264600	GLYMA_03G124300
GLYMA_20G059000	GLYMA_04G203100	GLYMA_05G219800	GLYMA_18G059700
GLYMA_19G001600	GLYMA_02G227700	GLYMA_13G323500	GLYMA_08G210200
GLYMA_07G038700	GLYMA_02G253300	GLYMA_13G279400	GLYMA_06G286600
GLYMA_13G048200	GLYMA_04G146600	GLYMA_05G153900	GLYMA_18G277100
GLYMA_10G002500	GLYMA_08G097300	GLYMA_18G067000	GLYMA_02G063500
GLYMA_19G059700	GLYMA_03G184800	GLYMA_02G220700	GLYMA_15G134300
GLYMA_13G368300	GLYMA_11G137100	GLYMA_07G233100	GLYMA_07G178100
GLYMA_05G166900	GLYMA_11G249600	GLYMA_11G106500	GLYMA_08G192000
GLYMA_03G024400	GLYMA_08G099900	GLYMA_19G086600	GLYMA_10G282100
GLYMA_14G222100	GLYMA_07G194200	GLYMA_12G108400	GLYMA_06G110700
GLYMA_09G118600	GLYMA_04G058100	GLYMA_02G211800	GLYMA_10G273300
GLYMA_10G112700	GLYMA_15G049800	GLYMA_14G189900	GLYMA_18G047800
GLYMA_15G052600	GLYMA_04G078000	GLYMA_12G136800	GLYMA_12G130200
GLYMA_04G190700	GLYMA_03G144300	GLYMA_09G020000	GLYMA_05G238100
GLYMA_17G214200	GLYMA_13G195700	GLYMA_18G223300	GLYMA_13G323800				root Module_4 GO annotation
GLYMA_04G036600	GLYMA_11G062500	GLYMA_04G122400	GLYMA_18G256500
GLYMA_17G214700	GLYMA_07G246000	GLYMA_12G194800	GLYMA_13G181000
GLYMA_17G065000	GLYMA_07G109700	GLYMA_20G103400	GLYMA_11G198500
GLYMA_10G061800	GLYMA_13G143500	GLYMA_18G154000
GLYMA_03G010200	GLYMA_01G135200	GLYMA_06G230600
GLYMA_08G196900	GLYMA_02G248900	GLYMA_18G103800
GLYMA_14G200800	GLYMA_19G111300	GLYMA_05G004500
GLYMA_14G125600	GLYMA_03G114200	GLYMA_12G102400
	GLYMA_13G128600	GLYMA_13G208600
	GLYMA_07G009200	GLYMA_01G154700
	GLYMA_11G010500	GLYMA_17G066900
	GLYMA_14G170800	GLYMA_09G083800
	GLYMA_19G142500	GLYMA_02G271300
	GLYMA_02G122500	GLYMA_17G034100
	GLYMA_06G018200	GLYMA_17G104100
	GLYMA_02G248500	GLYMA_20G026000
	GLYMA_18G272100	GLYMA_07G149900
	GLYMA_19G140700	GLYMA_18G240100
	GLYMA_18G055600	GLYMA_17G247700
		GLYMA_09G243900
		GLYMA_09G152000
		GLYMA_08G299300
		GLYMA_07G089000
		GLYMA_03G026900
		GLYMA_03G134500
		GLYMA_03G251300
		GLYMA_07G002600
		GLYMA_08G150700
		GLYMA_06G087800
		GLYMA_11G008000
		GLYMA_20G211700
		GLYMA_13G195200
		GLYMA_17G117100
		GLYMA_20G121300
		GLYMA_09G190500
		GLYMA_19G230600
		GLYMA_06G173500
		GLYMA_09G117600
		GLYMA_09G044300
		GLYMA_04G050300
		GLYMA_07G174800
		GLYMA_04G177900
		GLYMA_01G131800
		GLYMA_16G179900
		GLYMA_01G023500
		GLYMA_08G058900
		GLYMA_14G215700
		GLYMA_09G254800
		GLYMA_19G178200
		GLYMA_01G128500
		GLYMA_07G140700
		GLYMA_10G018000
		GLYMA_02G172900
		GLYMA_08G015700
		GLYMA_03G226200
		GLYMA_19G144900
		GLYMA_13G107900
		GLYMA_18G040500
		GLYMA_19G250900
		GLYMA_10G268300
		GLYMA_15G102800
		GLYMA_13G185000
		GLYMA_17G030700
		GLYMA_10G039300
		GLYMA_10G183500
		GLYMA_10G275000
		GLYMA_20G206800
		GLYMA_02G041900
		GLYMA_02G255100
		GLYMA_08G272000
		GLYMA_07G020800
		GLYMA_20G151100
		GLYMA_15G018900
		GLYMA_13G363400
		GLYMA_17G022900
		GLYMA_18G077300
		GLYMA_17G030500
		GLYMA_07G243400
		GLYMA_10G209600
		GLYMA_07G264600
		GLYMA_04G039800
		GLYMA_04G114300
		GLYMA_06G021000
		GLYMA_05G235900
		GLYMA_04G123300
		GLYMA_13G322600
		GLYMA_07G248700
		GLYMA_19G168800
		GLYMA_18G212300
		GLYMA_04G009000
		GLYMA_09G005400
		GLYMA_07G204400
		GLYMA_10G288100
		GLYMA_02G309300

## Sheet: seed
10 modules in seed differential network											Bubble plot of GO annotation of each module if exist
Module_1	Module_2	Module_3	Module_4	Module_5	Module_6	Module_7	Module_8	Module_9	Module_10
GLYMA_06G172700	GLYMA_07G200000	GLYMA_19G244700	GLYMA_03G113200	GLYMA_01G221300	GLYMA_18G166600	GLYMA_06G010200	GLYMA_19G197200	GLYMA_08G138200	GLYMA_16G202000				seed Module_1 GO annotation							seed Module_6 GO annotation
GLYMA_13G048100	GLYMA_14G205100	GLYMA_08G269900	GLYMA_02G104600	GLYMA_13G295200	GLYMA_13G222900	GLYMA_20G053700	GLYMA_01G172800	GLYMA_13G282400	GLYMA_16G099300
GLYMA_02G300900	GLYMA_19G014600	GLYMA_20G059000	GLYMA_05G057600	GLYMA_19G255100	GLYMA_08G073200	GLYMA_07G115000	GLYMA_15G002200
GLYMA_14G018500	GLYMA_14G186400	GLYMA_07G059500	GLYMA_18G059300	GLYMA_20G222900	GLYMA_12G088200	GLYMA_08G204500	GLYMA_10G032600
GLYMA_06G186500	GLYMA_08G068800		GLYMA_18G057900	GLYMA_04G219800	GLYMA_10G183500	GLYMA_12G021700	GLYMA_19G034700
GLYMA_11G111400	GLYMA_19G017500		GLYMA_13G101500	GLYMA_19G194500	GLYMA_13G195700	GLYMA_11G126300	GLYMA_01G075100
GLYMA_06G150900	GLYMA_13G175700		GLYMA_13G046300	GLYMA_08G096500	GLYMA_08G274300	GLYMA_02G291200	GLYMA_06G297800
GLYMA_04G007100	GLYMA_19G168000			GLYMA_12G082700	GLYMA_20G168800	GLYMA_03G114300	GLYMA_05G217100
GLYMA_11G061200	GLYMA_13G176900			GLYMA_04G018700	GLYMA_06G100400	GLYMA_10G004100	GLYMA_16G007600
	GLYMA_02G191900			GLYMA_08G344600	GLYMA_01G140200	GLYMA_05G056000	GLYMA_11G140800
	GLYMA_18G285100			GLYMA_14G120300	GLYMA_05G218100	GLYMA_05G228800	GLYMA_04G065100
	GLYMA_05G180300			GLYMA_15G053900	GLYMA_18G078500	GLYMA_14G130400	GLYMA_15G243300
	GLYMA_19G189400			GLYMA_09G138300	GLYMA_10G043400	GLYMA_03G240000	GLYMA_09G136000
	GLYMA_05G064500			GLYMA_20G008400	GLYMA_04G033300	GLYMA_06G130800	GLYMA_06G058600
	GLYMA_01G047300			GLYMA_13G201300	GLYMA_19G023200	GLYMA_09G273400	GLYMA_17G254600
	GLYMA_05G142500			GLYMA_10G064400	GLYMA_18G146200	GLYMA_06G181000	GLYMA_16G090500
	GLYMA_10G176400			GLYMA_08G224100	GLYMA_20G173400	GLYMA_15G091800	GLYMA_02G084800
	GLYMA_18G231800			GLYMA_19G147200	GLYMA_19G106200	GLYMA_17G059600	GLYMA_12G221800
	GLYMA_05G150600			GLYMA_01G153000	GLYMA_13G362400	GLYMA_03G144600	GLYMA_16G120200
	GLYMA_06G031000			GLYMA_04G188100	GLYMA_17G127700	GLYMA_13G317500	GLYMA_20G152000						seed Module_2 GO annotation							seed Module_7 GO annotation
	GLYMA_19G213000			GLYMA_06G157000	GLYMA_01G075300	GLYMA_05G120700	GLYMA_06G213600
	GLYMA_06G157800			GLYMA_05G229700	GLYMA_17G015200	GLYMA_13G106300	GLYMA_03G005200
	GLYMA_13G176000			GLYMA_08G330000	GLYMA_10G137700	GLYMA_02G068600	GLYMA_09G199900
	GLYMA_20G011300			GLYMA_08G048900	GLYMA_02G144000	GLYMA_07G038400	GLYMA_04G003300
	GLYMA_05G121500			GLYMA_20G213900	GLYMA_16G052400	GLYMA_06G192000	GLYMA_10G298700
	GLYMA_01G106800			GLYMA_12G139000	GLYMA_14G164700	GLYMA_08G121800	GLYMA_20G047400
	GLYMA_06G093400			GLYMA_20G148200	GLYMA_20G143200	GLYMA_08G021000	GLYMA_08G131300
	GLYMA_07G217800			GLYMA_15G077700	GLYMA_10G277700		GLYMA_17G118300
	GLYMA_17G146300			GLYMA_11G015100	GLYMA_10G222900		GLYMA_14G083000
	GLYMA_19G236700			GLYMA_14G063700	GLYMA_03G196000		GLYMA_16G161500
	GLYMA_20G201000			GLYMA_17G183800	GLYMA_01G185200		GLYMA_11G047600
	GLYMA_19G219100			GLYMA_09G083000	GLYMA_20G004000		GLYMA_09G234700
	GLYMA_04G194800			GLYMA_11G040300	GLYMA_18G278400		GLYMA_20G090700
	GLYMA_05G042800			GLYMA_16G023000	GLYMA_12G180500		GLYMA_04G198500
	GLYMA_08G210100			GLYMA_08G209400	GLYMA_17G249000		GLYMA_03G254900
	GLYMA_09G031000			GLYMA_16G037600	GLYMA_04G097100		GLYMA_04G024400
	GLYMA_06G125900			GLYMA_06G265700	GLYMA_20G005400		GLYMA_15G027200
	GLYMA_01G007300			GLYMA_02G216200	GLYMA_14G012700		GLYMA_02G227700
	GLYMA_17G101400			GLYMA_01G025000	GLYMA_11G188100		GLYMA_05G182100						seed Module_3 GO annotation							seed Module_8 GO annotation
	GLYMA_06G171100			GLYMA_08G072000	GLYMA_20G103400		GLYMA_17G074500
	GLYMA_03G193300			GLYMA_01G238600	GLYMA_06G217700		GLYMA_17G137200
	GLYMA_13G043700			GLYMA_10G205900	GLYMA_15G074400		GLYMA_08G133400
	GLYMA_13G202600			GLYMA_06G179200	GLYMA_07G109700		GLYMA_04G100700
	GLYMA_13G275000			GLYMA_13G091300	GLYMA_13G092100		GLYMA_01G228100
	GLYMA_20G011500			GLYMA_01G031800	GLYMA_15G181000		GLYMA_18G215400
	GLYMA_07G098000			GLYMA_06G019000	GLYMA_01G062300		GLYMA_16G149700
	GLYMA_05G107600			GLYMA_13G097100	GLYMA_06G014400		GLYMA_18G272100
	GLYMA_02G218200			GLYMA_12G001600	GLYMA_04G048400		GLYMA_08G138300
	GLYMA_09G059800			GLYMA_08G346600	GLYMA_11G033800		GLYMA_09G258900
	GLYMA_02G219100			GLYMA_06G099400	GLYMA_03G029700		GLYMA_05G022800
	GLYMA_12G033200			GLYMA_06G305900	GLYMA_04G009000		GLYMA_18G233700
	GLYMA_17G069000			GLYMA_09G006300	GLYMA_05G240800		GLYMA_04G151600
	GLYMA_05G212900			GLYMA_05G112000	GLYMA_17G063500		GLYMA_13G167400
	GLYMA_12G150400			GLYMA_13G195200	GLYMA_11G091200		GLYMA_14G218300
	GLYMA_06G028300			GLYMA_18G013800	GLYMA_08G149500		GLYMA_04G016000
	GLYMA_18G208000			GLYMA_01G212000	GLYMA_09G044300		GLYMA_05G200000
	GLYMA_10G189900			GLYMA_11G067900	GLYMA_03G251300
	GLYMA_11G218400			GLYMA_16G141200	GLYMA_01G238300								seed Module_4 GO annotation; no significant GO enrichment							seed Module_9 GO annotation
	GLYMA_18G124900			GLYMA_05G116900	GLYMA_13G360500
	GLYMA_01G198600			GLYMA_07G060400	GLYMA_09G232300
	GLYMA_08G056600			GLYMA_12G055100	GLYMA_14G190400
	GLYMA_07G269400			GLYMA_03G213300	GLYMA_13G083400
	GLYMA_15G173000			GLYMA_17G029000	GLYMA_20G108800
	GLYMA_07G200300			GLYMA_11G184100	GLYMA_18G268400
	GLYMA_10G247500			GLYMA_05G232700	GLYMA_06G158300
	GLYMA_13G043500			GLYMA_11G046200	GLYMA_13G128600
	GLYMA_09G107300			GLYMA_05G199300	GLYMA_18G125800
	GLYMA_16G012000			GLYMA_07G241400	GLYMA_03G016700
	GLYMA_01G183200			GLYMA_03G019200	GLYMA_07G264600
	GLYMA_17G019500			GLYMA_12G088300	GLYMA_04G154600
	GLYMA_13G120600			GLYMA_11G088000	GLYMA_02G163900
	GLYMA_03G190100			GLYMA_16G200900	GLYMA_02G144200
	GLYMA_09G116300			GLYMA_16G189900	GLYMA_07G106100
	GLYMA_13G000900			GLYMA_17G053700	GLYMA_10G159500
	GLYMA_19G188700			GLYMA_03G052200	GLYMA_01G196300
	GLYMA_02G176500			GLYMA_16G084000	GLYMA_08G106800
	GLYMA_20G184600			GLYMA_13G001800	GLYMA_03G007300								seed Module_5 GO annotation							seed Module_10 GO annotation
	GLYMA_08G006600			GLYMA_19G236600	GLYMA_20G091200
	GLYMA_19G118000			GLYMA_18G157800	GLYMA_13G045900
	GLYMA_05G049600			GLYMA_16G037800	GLYMA_16G025200
	GLYMA_05G007600			GLYMA_04G028100	GLYMA_09G271100
	GLYMA_04G065400			GLYMA_02G252800	GLYMA_05G153900
	GLYMA_04G100900			GLYMA_14G063800	GLYMA_18G107000
	GLYMA_08G260200			GLYMA_20G146200	GLYMA_04G054600
	GLYMA_11G071200			GLYMA_01G123100	GLYMA_02G253300
	GLYMA_14G222100			GLYMA_17G222000	GLYMA_08G246100
	GLYMA_08G026600			GLYMA_02G247600	GLYMA_10G277800
				GLYMA_06G309300	GLYMA_20G227200
				GLYMA_07G258200	GLYMA_15G154200
					GLYMA_19G182500
					GLYMA_01G094800
					GLYMA_13G195900
					GLYMA_11G089100
					GLYMA_11G127300
					GLYMA_08G227500
					GLYMA_18G105600
					GLYMA_02G146900
					GLYMA_20G121300
					GLYMA_07G084600
					GLYMA_17G123500

## Sheet: nodule
four modules in nodule differential network					Bubble plot of GO annotation of each module if exist
Module_1	Module_2	Module_3	Module_4
GLYMA_01G210800	GLYMA_08G024600	GLYMA_10G060100	GLYMA_04G017400				nodule Module_1 GO annotation
GLYMA_01G019700	GLYMA_04G017500	GLYMA_06G186300	GLYMA_02G282300
GLYMA_10G248900	GLYMA_18G041100	GLYMA_10G233900	GLYMA_10G207000
GLYMA_04G091800	GLYMA_09G231200	GLYMA_01G004300	GLYMA_06G324300
GLYMA_20G062700	GLYMA_06G011700	GLYMA_10G261400	GLYMA_13G005500
GLYMA_15G115000	GLYMA_18G002000	GLYMA_10G150800	GLYMA_08G344300
GLYMA_15G026400	GLYMA_01G109300	GLYMA_15G051000	GLYMA_08G181000
GLYMA_04G009400	GLYMA_15G098500	GLYMA_04G063000	GLYMA_04G118700
GLYMA_19G223300	GLYMA_15G227600	GLYMA_10G007800	GLYMA_04G104600
GLYMA_10G055300	GLYMA_20G019700	GLYMA_18G026100	GLYMA_01G025100
GLYMA_14G032000	GLYMA_20G019600	GLYMA_15G195500	GLYMA_12G222000
GLYMA_15G054700	GLYMA_17G045800	GLYMA_10G049400	GLYMA_04G027600
GLYMA_02G155600	GLYMA_06G323000	GLYMA_04G007700	GLYMA_15G271700
GLYMA_14G121400	GLYMA_06G317400	GLYMA_18G157300	GLYMA_01G230200
GLYMA_15G177800	GLYMA_09G198300	GLYMA_04G011100	GLYMA_18G124600
GLYMA_02G158200	GLYMA_03G092700	GLYMA_18G007500	GLYMA_09G019800
GLYMA_18G261600	GLYMA_07G221300	GLYMA_04G132900	GLYMA_10G014200
GLYMA_17G111100	GLYMA_11G141600	GLYMA_10G002400	GLYMA_06G082400
GLYMA_10G214500	GLYMA_11G142100	GLYMA_18G009700	GLYMA_06G120600
GLYMA_06G269700	GLYMA_12G219600	GLYMA_04G231500	GLYMA_14G085800				nodule Module_2 GO annotation
GLYMA_16G109900	GLYMA_16G159900	GLYMA_06G183700	GLYMA_19G006400
GLYMA_20G222600	GLYMA_03G074400	GLYMA_10G090500	GLYMA_18G172300
GLYMA_17G230500	GLYMA_05G110200	GLYMA_01G159800	GLYMA_20G045500
GLYMA_13G149700	GLYMA_13G114000	GLYMA_10G004300	GLYMA_08G353600
GLYMA_12G135000	GLYMA_16G081400	GLYMA_10G221600	GLYMA_14G061500
GLYMA_07G199900	GLYMA_03G164500	GLYMA_10G039900	GLYMA_04G012700
GLYMA_13G199800	GLYMA_13G214600	GLYMA_18G119100	GLYMA_10G242600
GLYMA_13G207800	GLYMA_05G000700	GLYMA_06G020700	GLYMA_06G122600
GLYMA_11G153800	GLYMA_07G060000	GLYMA_06G070600	GLYMA_15G190500
GLYMA_17G239000	GLYMA_08G361500	GLYMA_15G271300	GLYMA_06G190900
GLYMA_07G091800	GLYMA_17G013600	GLYMA_04G002900	GLYMA_04G012300
GLYMA_16G175400	GLYMA_07G260300	GLYMA_15G095400	GLYMA_01G175700
GLYMA_16G211700		GLYMA_15G263100	GLYMA_08G104900
GLYMA_11G103500		GLYMA_15G075600	GLYMA_02G012400
GLYMA_10G147700		GLYMA_04G226900	GLYMA_02G128000
GLYMA_07G132000		GLYMA_04G247900	GLYMA_10G005200
GLYMA_11G215500		GLYMA_18G015300	GLYMA_15G125300
		GLYMA_06G102100	GLYMA_14G205700
		GLYMA_10G245200	GLYMA_18G045000				nodule Module_3 GO annotation
		GLYMA_10G182500	GLYMA_06G320200
		GLYMA_10G147600	GLYMA_01G202500
		GLYMA_18G015200	GLYMA_10G244100
		GLYMA_02G226000	GLYMA_06G089800
		GLYMA_03G260900	GLYMA_15G055100
		GLYMA_12G030800	GLYMA_10G203200
		GLYMA_07G127500	GLYMA_01G205200
		GLYMA_13G126400	GLYMA_15G091400
		GLYMA_11G105900	GLYMA_14G206700
		GLYMA_07G261400	GLYMA_02G236900
		GLYMA_05G182300	GLYMA_18G164200
		GLYMA_03G115300	GLYMA_15G105100
		GLYMA_13G137100	GLYMA_09G214500
		GLYMA_11G238800	GLYMA_06G269500
		GLYMA_19G147400	GLYMA_04G103900
		GLYMA_06G227200	GLYMA_18G180800
		GLYMA_08G217700	GLYMA_08G067000
		GLYMA_06G301500	GLYMA_10G180700
		GLYMA_05G067400	GLYMA_15G110700				nodule Module_4 GO annotation
		GLYMA_11G021700	GLYMA_01G242200
		GLYMA_19G259800	GLYMA_01G019800
		GLYMA_08G131500	GLYMA_06G296900
		GLYMA_05G204400	GLYMA_08G351700
		GLYMA_20G160400	GLYMA_20G141600
		GLYMA_02G047800	GLYMA_08G224500
		GLYMA_07G020000	GLYMA_01G071300
		GLYMA_08G139900	GLYMA_09G040100
		GLYMA_08G301300	GLYMA_15G273900
		GLYMA_08G030900	GLYMA_06G186900
		GLYMA_17G018600	GLYMA_15G050500
		GLYMA_19G195500	GLYMA_08G055600
		GLYMA_06G298600	GLYMA_04G238800
		GLYMA_08G130200	GLYMA_08G144000
		GLYMA_05G223800	GLYMA_03G172700
		GLYMA_08G114100	GLYMA_18G245500
		GLYMA_08G181300	GLYMA_06G010400
		GLYMA_19G167800	GLYMA_08G124600
		GLYMA_05G132500	GLYMA_01G116000
		GLYMA_03G197600	GLYMA_14G210700
		GLYMA_11G099500	GLYMA_04G122900
		GLYMA_03G086400	GLYMA_01G163900
		GLYMA_19G028700	GLYMA_13G065000
		GLYMA_17G149600	GLYMA_07G045900
		GLYMA_12G041300	GLYMA_03G230600
		GLYMA_11G117300	GLYMA_13G237000
		GLYMA_05G238000	GLYMA_13G222300
		GLYMA_11G103700	GLYMA_03G226300
		GLYMA_08G045100	GLYMA_17G254900
		GLYMA_05G143700	GLYMA_07G044300
		GLYMA_20G149400	GLYMA_16G072400
		GLYMA_17G140500	GLYMA_03G056500
		GLYMA_02G263200	GLYMA_03G060200
		GLYMA_19G172400	GLYMA_13G138600
		GLYMA_07G023900	GLYMA_12G064000
		GLYMA_11G226800	GLYMA_16G052000
		GLYMA_09G045000	GLYMA_16G012600
		GLYMA_17G153200	GLYMA_05G148000
		GLYMA_11G249700	GLYMA_12G183800
		GLYMA_13G316400	GLYMA_17G073300
		GLYMA_19G210600	GLYMA_17G163800
		GLYMA_16G046500	GLYMA_12G217400
		GLYMA_11G241800	GLYMA_03G185800
		GLYMA_14G056900	GLYMA_03G255400
		GLYMA_11G143400	GLYMA_03G110200
		GLYMA_20G168100	GLYMA_17G208000
		GLYMA_03G211000	GLYMA_05G079700
		GLYMA_02G255500	GLYMA_13G221100
		GLYMA_07G059900	GLYMA_07G066500
		GLYMA_12G095800	GLYMA_05G006000
		GLYMA_08G346500	GLYMA_11G140500
		GLYMA_19G186100	GLYMA_11G079600
		GLYMA_20G228100	GLYMA_05G182100
		GLYMA_19G173400	GLYMA_05G166600
		GLYMA_19G238800	GLYMA_05G207100
		GLYMA_02G302500	GLYMA_05G209900
		GLYMA_05G134900	GLYMA_03G194000
		GLYMA_07G110900	GLYMA_12G095700
		GLYMA_07G210800	GLYMA_11G050100
		GLYMA_17G032200	GLYMA_17G039100
		GLYMA_08G222100	GLYMA_03G116600
		GLYMA_19G205100	GLYMA_05G033500
		GLYMA_02G036000	GLYMA_17G216000
		GLYMA_08G087000	GLYMA_07G110200
		GLYMA_20G098400	GLYMA_05G192900
		GLYMA_12G043000	GLYMA_13G270800
		GLYMA_13G165200	GLYMA_13G241500
		GLYMA_13G217100	GLYMA_16G038300
		GLYMA_20G083300	GLYMA_08G016600
		GLYMA_20G169900	GLYMA_13G189500
		GLYMA_14G061100	GLYMA_17G016300
		GLYMA_19G189600	GLYMA_05G199200
		GLYMA_13G057500	GLYMA_20G068500
		GLYMA_11G117600	GLYMA_03G171100
		GLYMA_09G038100	GLYMA_08G164100
		GLYMA_14G208600	GLYMA_13G100300
		GLYMA_20G108500	GLYMA_13G308300
		GLYMA_08G348200	GLYMA_13G211300
		GLYMA_12G024700	GLYMA_08G360100
		GLYMA_12G066700	GLYMA_17G103100
		GLYMA_14G011600	GLYMA_08G155200
		GLYMA_07G084100	GLYMA_04G088000
		GLYMA_11G006600	GLYMA_08G132800
		GLYMA_08G030200	GLYMA_13G071800
		GLYMA_03G245300	GLYMA_06G105700
		GLYMA_03G205800	GLYMA_07G125500
		GLYMA_03G171300
		GLYMA_12G210400
		GLYMA_02G107100
		GLYMA_19G208200
		GLYMA_03G190500
